# Supplementary material for: Tom20 gates PINK1 activity and mediates its tethering of the TOM and TIM23 translocases upon mitochondrial stress
Source: Proc Natl Acad Sci U S A. 2024 Feb 28;121(10):e2313540121. doi: 10.1073/pnas.2313540121 (PMC10927582; doi:10.1073/pnas.2313540121)
Supplement: Supplementary file 2 — Dataset S01 (XLSX) [file pnas.2313540121.sd01.xlsx]

## Sheet: Fig 2A
Gene Name	fold change (log2)	p-value	-log10P	iBAQ (log10) PINK1-Strep
PINK1	10	2.17e-07	6.66354	7.67856
HSP90AA1	5.09	0.00237	2.62525	6.0887
TOMM40	5.07	0.0127	1.8962	8.04391
HSP90AB1	5.06	0.00252	2.5986	6.10494
TIMM23	4.84	0.00885	2.05306	7.33556
TOMM6	4.72	0.00963	2.01637	7.29789
TOMM22	4.54	0.00309	2.51004	7.77982
TOMM7	4.47	0.000102	3.9914	7.08013
TIMM17B	4.29	0.00281	2.55129	6.43691
TOMM5	4.21	0.000466	3.33161	7.09929
CDC37	3.84	0.0549	1.26043	6.23673
TIMM50	3.8	0.00093	3.03152	6.84
RCN2	3.18	0.00411	2.38616	6.72985
AGK	3.12	0.019	1.72125	6.14439
S100A9	3.08	0.027	1.56864	6.60997
USP30	2.92	0.00439	2.35754	5.04163
HSP90AB2P	2.72	0.0718	1.14388	5.59782
TOMM20	2.69	0.00247	2.6073	7.98592
TAF15	2.6	0.06	1.22185	5.21521
EIF4A1	2.56	0.0971	1.01278	5.46522
UBB	2.55	0.00262	2.5817	7.46014
EWSR1	2.38	0.0159	1.7986	4.74
IPO5	2.38	0.0257	1.59007	4.75637
ARL10	2.34	0.00742	2.1296	5.52234
HSPA8	2.26	0.0245	1.61083	5.80833
FKBP8	2.22	0.0929	1.03198	6.14566
TRABD	2.2	0.0056	2.25181	5.77463
DNAJA2	2.18	0.0156	1.80688	4.94345
TIMM17A	2.17	0.0714	1.1463	6.19933
ATP1B3	2.17	0.0975	1.011	5.16766
DNAJA1	2.1	0.0272	1.56543	4.9895
RHOT2	2.09	0.0199	1.70115	6.03701
FKBP5	2.08	0.0861	1.065	4.99099
HNRNPH3	2.01	0.0455	1.34199	5.65267
TGM1	2.01	0.1	1	5.34363
S100A7	1.98	0.0792	1.10127	6.58549
PKN2	1.96	0.0754	1.12263	5.25106
FAM73A	1.89	0.0816	1.08831	4.67406
LMNB1	1.87	0.0747	1.12668	4.15111
MFF	1.86	0.0347	1.45967	5.2233
IPO7	1.86	0.0399	1.39903	4.58906
RALA	1.68	0.0293	1.53313	5.27173
PSMA2	1.53	0.0394	1.4045	5.57228
TUBA1B	1.48	0.047	1.3279	6.41458
BAG2	1.45	0.0506	1.29585	4.63655
HMOX1	1.36	0.0992	1.00349	5.58497
HAX1	1.27	0.0727	1.13847	5.12669
ATP6AP2	-1.06	0.0972	1.01233	4.95569
PCMT1	-1.07	0.083	1.08092	6.07231
GNAI2	-1.27	0.0767	1.1152	5.04021
FUCA1	-1.3	0.0712	1.14752	4.32362
EMC4	-1.47	0.0368	1.43415	4.70021
MPDU1	-1.76	0.0131	1.88273	4.7286
ATP6V1G1	-1.94	0.0317	1.49894	5.45679
RTN4	-2.05	0.089	1.05061	5.40908
GNA11	-2.26	0.0306	1.51428	4.79023
PGK1	1.1	0.101	0.995679	5.0801
VDAC2	1.06	0.101	0.995679	7.25479
EPB41L3	-1.34	0.102	0.9914	4.5173
NONO	1.72	0.104	0.982967	4.70672
TRIM28	1.14	0.106	0.974694	5.22286
FUS	2.8	0.107	0.970616	5.84137
DSC1	1.57	0.111	0.954677	5.4167
HSPA1B	1.24	0.113	0.946922	5.99664
NDUFB8	2.11	0.115	0.939302	6.08168
STOML2	0.922	0.115	0.939302	6.65114
TUBB	1.07	0.117	0.931814	5.51863
ENAH	1.54	0.119	0.924453	4.16652
IDH3G	-1.45	0.121	0.917215	5.229
P0DP25	2.2	0.122	0.91364	5.23655
LMAN2	-0.963	0.124	0.906578	4.72614
AZGP1	1.83	0.126	0.899629	5.67425
SET	1.03	0.126	0.899629	6.45601
NAP1L1	2.48	0.127	0.896196	5.88115
DSG1	1.65	0.128	0.89279	5.60328
VCP	1.46	0.13	0.886057	5.87134
NDUFA7	-0.881	0.131	0.882729	5.60673
RAB1A	-1.12	0.134	0.872895	4.91649
GPR89B	-1.18	0.135	0.869666	4.77875
KPRP	1.73	0.136	0.866461	5.49891
VARS	1.29	0.136	0.866461	4.88456
PIP	2.29	0.137	0.863279	6.85333
SRC	-0.973	0.137	0.863279	4.60708
YTHDF2	1.3	0.139	0.856985	5.02921
EIF2S1	1.38	0.14	0.853872	4.57758
EHD1	1.15	0.14	0.853872	4.42193
MCU	1.01	0.141	0.850781	4.90143
RUVBL1	1.03	0.147	0.832683	5.00803
TMEM126A	1.26	0.151	0.821023	5.35482
PAICS	1.23	0.151	0.821023	5.23822
HIST2H3A	0.858	0.151	0.821023	5.96093
HIST1H4A	0.845	0.152	0.818156	6.38813
ATAD1	1.39	0.155	0.809668	5.81881
RAB18	1.13	0.155	0.809668	5.56242
SCO2	1.17	0.156	0.806875	4.48425
NDUFS4	-0.991	0.156	0.806875	5.44624
KPNB1	0.82	0.164	0.785156	5.54576
IRS4	0.871	0.165	0.782516	5.61831
ANXA2	1.19	0.166	0.779892	5.82569
PDIA4	-0.846	0.166	0.779892	5.84673
SLC2A1	-0.833	0.167	0.777284	4.68368
CPD	-1.3	0.17	0.769551	4.30176
HNRNPDL	1.05	0.171	0.767004	4.82941
HIST1H2BL	1.08	0.173	0.761954	5.66196
CDH2	1.13	0.174	0.759451	4.63424
ALDH6A1	-0.889	0.175	0.756962	4.64371
ATP6V1H	-1.28	0.175	0.756962	4.58156
GATB	-1.39	0.175	0.756962	4.45499
ACOT8	1.12	0.176	0.754487	5.16783
DCD	1.07	0.18	0.744727	7.19524
NDUFA4	-0.756	0.185	0.732828	6.17338
MRPL14	1.46	0.188	0.725842	6.02417
SERPINH1	-0.813	0.189	0.723538	5.51345
SEL1L	0.886	0.19	0.721246	4.54823
RHOG	1.18	0.191	0.718967	5.56482
DSP	1.4	0.193	0.714443	5.47392
HIST1H2AJ	1.05	0.195	0.709965	6.77492
ENO1	1.36	0.197	0.705534	6.09391
QIL1	1.3	0.197	0.705534	5.92904
PRDX1	1.05	0.197	0.705534	5.05073
ATP6V1E1	-0.745	0.2	0.69897	4.61128
ARG1	1.52	0.202	0.694649	5.54669
HNRNPA1	1.06	0.203	0.692504	5.88627
DCAKD	1.03	0.204	0.69037	5.41703
MTCH1	1	0.207	0.68403	5.75957
BASP1	0.971	0.208	0.681937	5.90786
GTF2I	1.19	0.209	0.679854	5.11106
RPS28	1.58	0.212	0.673664	5.81323
FARSA	1.08	0.215	0.667562	4.52921
MTCH2	1.06	0.217	0.66354	6.12457
GNAI3	0.899	0.217	0.66354	5.03787
RBM3	1.68	0.218	0.661544	5.03544
SERPINB3	1.94	0.22	0.657577	6.14653
AK2	-0.966	0.22	0.657577	5.7129
EPB41	-1	0.223	0.651695	4.422
SLC25A6	2.13	0.226	0.645892	6.74539
TARDBP	0.955	0.226	0.645892	5.00729
SYNCRIP	1.47	0.227	0.643974	5.61483
HADH	-0.701	0.228	0.642065	5.29853
RPL17	1.37	0.229	0.640165	5.19174
ESYT2	0.799	0.229	0.640165	4.37536
TFAM	-0.705	0.229	0.640165	5.09231
ERLIN2	-0.714	0.23	0.638272	5.19483
RHOA	1.41	0.231	0.636388	6.04227
ETFB	-0.709	0.233	0.632644	6.01172
DYNC1H1	1.46	0.234	0.630784	5.30668
DYNC1I2	1.04	0.234	0.630784	4.59448
JUP	0.938	0.234	0.630784	5.80001
PPP1CA	0.94	0.235	0.628932	4.67025
MGST3	1.17	0.236	0.627088	5.94564
TMEM33	1.26	0.237	0.625252	6.22852
KHDRBS1	1.31	0.24	0.619789	5.37219
PMPCA	-0.687	0.24	0.619789	5.08469
DSG2	0.898	0.245	0.610834	4.79379
AARS2	-0.7	0.245	0.610834	4.9939
OXCT1	-0.761	0.245	0.610834	4.3997
CORO1B	-1.07	0.246	0.609065	4.73558
HNRNPR	1.24	0.248	0.605548	5.25884
PPIA	1.08	0.249	0.603801	5.84223
SNTB2	-0.746	0.249	0.603801	4.26101
VAMP2	-1.73	0.25	0.60206	5.84393
ARMCX3	0.652	0.251	0.600326	5.51878
TOMM40L	0.982	0.254	0.595166	5.54518
APOOL	-0.878	0.254	0.595166	5.00344
DDX28	1.03	0.256	0.59176	4.50941
NSF	-1.26	0.259	0.5867	5.28328
DDX39B	0.945	0.261	0.583359	5.33944
CDC42	0.742	0.261	0.583359	5.92514
CPT1A	-0.814	0.263	0.580044	4.48757
ACADVL	1.19	0.266	0.575118	5.63406
CNP	0.93	0.267	0.573489	5.52076
MRPS23	1.4	0.268	0.571865	6.24719
RAB13	1.06	0.27	0.568636	5.65032
MRPL41	1.06	0.271	0.567031	6.12437
HMGB3	0.961	0.271	0.567031	5.47991
NDUFA5	-0.608	0.273	0.563837	5.83324
PTRH2	1.14	0.274	0.562249	5.5959
MSN	1.1	0.275	0.560667	4.89665
HNRNPAB	1.1	0.277	0.55752	5.42763
BRI3BP	0.997	0.278	0.555955	5.26446
ALYREF	1.24	0.28	0.552842	5.22788
SERPINB4	1.37	0.281	0.551294	5.78956
RPL21	-1.54	0.281	0.551294	6.18716
EPHX1	-0.801	0.286	0.543634	4.727
GTPBP10	1.32	0.287	0.542118	5.13068
GBAS	1.1	0.287	0.542118	5.55117
SDCBP	0.993	0.287	0.542118	5.40622
NPM1	0.654	0.287	0.542118	5.85936
SLC1A5	1.44	0.29	0.537602	6.22296
MRPS12	-1.03	0.29	0.537602	5.18913
SRSF9	0.719	0.291	0.536107	4.44864
YWHAZ	0.822	0.293	0.533132	5.05425
RDH14	0.779	0.296	0.528708	5.04692
AKAP1	0.671	0.297	0.527244	4.98787
PRPF19	1.42	0.298	0.525784	4.34351
EIF1AX	1.24	0.3	0.522879	5.51443
ATP5D	-0.587	0.302	0.519993	6.35032
LGALS7	1.8	0.304	0.517126	6.54487
RHOT1	1.18	0.305	0.5157	5.40855
EIF4G1	0.987	0.306	0.514279	4.26048
MACF1	-0.674	0.308	0.511449	3.13059
GSTK1	1.62	0.31	0.508638	5.47207
GUF1	1.27	0.311	0.50724	5.13504
ERO1L	-0.601	0.311	0.50724	4.99125
KIAA0391	0.815	0.312	0.505845	4.58475
MRPS17	1.26	0.314	0.50307	6.15219
PDE12	0.851	0.315	0.501689	5.27974
REEP4	0.757	0.315	0.501689	4.6236
RPS12	-1.08	0.315	0.501689	5.78144
MYL6	0.818	0.317	0.498941	5.49624
NME2	0.771	0.317	0.498941	5.7516
EEF1A1P5	1.84	0.32	0.49485	6.66347
ABCD3	0.576	0.32	0.49485	5.5226
EIF3A	1.23	0.321	0.493495	4.51292
ECI2	1.35	0.322	0.492144	5.78748
NDUFA12	1.28	0.322	0.492144	5.90386
LETM1	0.804	0.322	0.492144	5.63697
MRPS34	0.951	0.323	0.490797	5.90512
MATR3	0.869	0.324	0.489455	4.87439
CYB5R3	1.32	0.326	0.486782	5.87779
RAB14	0.948	0.327	0.485452	5.48265
DLAT	-0.567	0.328	0.484126	6.22273
CYB5B	1.13	0.329	0.482804	6.19904
RBMXL1	0.881	0.329	0.482804	4.93054
MALSU1	0.643	0.329	0.482804	4.81615
SLC27A4	0.674	0.331	0.480172	5.06555
TMEM214	1.07	0.332	0.478862	5.03015
ZMPSTE24	-0.875	0.332	0.478862	5.17767
NDUFA6	1.23	0.334	0.476254	5.52956
PDIA3	-0.577	0.334	0.476254	5.9255
MDH2	-0.618	0.334	0.476254	6.71509
GOLGA2	0.646	0.335	0.474955	4.2035
COX6C	-0.654	0.335	0.474955	6.46982
ATAD3B	1.52	0.336	0.473661	4.84598
AGPS	1.01	0.336	0.473661	5.71144
C1QBP	0.644	0.336	0.473661	6.35271
RPLP1	-1.61	0.338	0.471083	6.77874
ATXN2L	1.69	0.339	0.4698	5.41177
VAT1	0.761	0.339	0.4698	5.15894
LDHA	0.91	0.34	0.468521	5.90232
MRPL32	0.995	0.341	0.467246	4.93687
YME1L1	0.568	0.341	0.467246	5.55843
TMEM160	1.26	0.346	0.460924	5.73928
NDUFAF3	1.03	0.347	0.459671	5.59323
MRPS16	0.81	0.347	0.459671	5.43357
MRPS10	0.711	0.347	0.459671	5.18785
UQCRQ	0.788	0.349	0.457175	5.68386
MOGS	0.761	0.35	0.455932	5.47747
CALR	-0.592	0.35	0.455932	5.89823
CALML5	0.793	0.351	0.454693	6.09264
ALDH1B1	-0.927	0.351	0.454693	5.50632
CRTAP	0.887	0.354	0.450997	5.22047
PKM	0.807	0.356	0.44855	5.71524
LMNA	0.738	0.356	0.44855	5.02576
VDAC1	0.558	0.356	0.44855	7.10347
ALCAM	-0.754	0.356	0.44855	4.35662
KTN1	-1.18	0.357	0.447332	4.55371
HMGB1	1.23	0.358	0.446117	6.02696
TRAP1	-0.582	0.358	0.446117	5.92212
G3BP1	1.8	0.36	0.443697	5.5839
GADD45GIP1	-0.922	0.36	0.443697	5.7627
COX5B	-0.862	0.363	0.440093	5.49204
UQCRB	1.12	0.365	0.437707	6.12263
SAMM50	0.966	0.366	0.436519	5.42793
SLC25A4	0.912	0.366	0.436519	5.48337
PDHB	-0.52	0.366	0.436519	6.19272
LIN7C	0.793	0.372	0.429457	5.46024
2022-09-07	0.709	0.376	0.424812	5.76196
HIST2H2BE	0.595	0.376	0.424812	5.36002
PLD3	-0.546	0.377	0.423659	5.07575
IQGAP1	0.55	0.378	0.422508	5.15747
ETFA	-0.648	0.378	0.422508	5.8418
ECHS1	1.01	0.379	0.421361	6.05556
GSDMA	1.16	0.381	0.419075	5.24396
UQCRH	0.797	0.382	0.417937	4.86734
EMD	0.639	0.388	0.411168	5.39972
ATP5C1	-0.487	0.388	0.411168	6.60126
CLPTM1L	0.733	0.389	0.41005	4.86384
S100A8	1.03	0.39	0.408935	6.66381
EIF2AK2	-0.465	0.39	0.408935	4.4466
MRPL10	-0.55	0.39	0.408935	5.63584
TMX2	0.544	0.391	0.407823	5.35848
NDUFA10	-0.486	0.391	0.407823	5.59315
EXOC2	0.532	0.392	0.406714	3.7531
VWA8	-0.516	0.393	0.405607	3.98782
ME2	-0.502	0.394	0.404504	5.41078
DDRGK1	-0.548	0.394	0.404504	5.52513
DDX17	1.32	0.395	0.403403	5.25142
MTX1	-0.483	0.395	0.403403	5.44313
ELAVL1	0.976	0.396	0.402305	5.41221
AK3	-0.727	0.396	0.402305	4.87764
MTDH	-0.582	0.403	0.394695	5.52471
TIMM44	0.803	0.404	0.393619	5.31039
PTGES2	-0.482	0.404	0.393619	5.1638
NDUFB10	-0.49	0.404	0.393619	5.36547
HIBADH	-0.935	0.404	0.393619	5.36803
NDUFV1	-0.525	0.405	0.392545	5.72923
RRBP1	-0.719	0.405	0.392545	4.9936
ACOT1	-0.829	0.407	0.390406	4.63694
CKMT1A	1.07	0.408	0.38934	5.49724
2022-09-08	0.778	0.408	0.38934	5.03634
HMGB2	0.961	0.409	0.388277	5.56226
G3BP2	1.1	0.411	0.386158	5.10546
RARS	-0.484	0.411	0.386158	3.96376
SDHB	-0.491	0.412	0.385103	5.74299
RCC2	1.39	0.414	0.383	5.3499
MRPS11	0.777	0.415	0.381952	5.46136
CCT6A	0.477	0.415	0.381952	5.087
MRPL16	0.758	0.416	0.380907	5.67014
PDF	-0.458	0.417	0.379864	5.27858
SUCLA2	-0.524	0.418	0.378824	4.70177
PYCR1	-0.515	0.421	0.375718	5.8741
SFPQ	1.6	0.422	0.374688	5.31861
MRPS2	0.59	0.422	0.374688	5.37694
SYNJ2BP	0.889	0.423	0.37366	5.84038
TUFM	-0.465	0.423	0.37366	6.1538
STX7	-0.468	0.424	0.372634	5.60571
HSD17B12	0.495	0.425	0.371611	5.87943
MRPL46	0.764	0.426	0.37059	5.3332
PPP1CC	0.965	0.429	0.367543	5.27044
MRPS22	0.64	0.429	0.367543	5.40329
PCBP2	0.889	0.43	0.366532	5.39593
ELAC2	0.608	0.43	0.366532	4.24751
ACO2	-0.508	0.43	0.366532	5.45467
SSR1	0.737	0.432	0.364516	5.91072
2022-09-15	-0.739	0.432	0.364516	5.17064
MRPL40	0.862	0.433	0.363512	5.72583
SSR4	0.82	0.433	0.363512	6.23412
SCCPDH	0.679	0.433	0.363512	5.13588
MRPL39	0.982	0.438	0.358526	5.36714
GCDH	-0.726	0.438	0.358526	5.25387
ATP5F1	0.731	0.439	0.357535	5.61282
PIGS	0.547	0.44	0.356547	5.28489
ACSF3	-0.453	0.441	0.355561	#NUM!
AP2A1	-0.866	0.441	0.355561	4.94019
VAPA	0.757	0.442	0.354578	4.81376
CISD2	0.67	0.442	0.354578	6.12057
MRPL48	0.648	0.443	0.353596	5.42112
HMOX2	0.73	0.444	0.352617	5.101
HSPE1	-0.486	0.444	0.352617	7.19024
CPNE3	1.04	0.445	0.35164	4.75779
FEN1	0.763	0.445	0.35164	4.74766
NACA	1.04	0.447	0.349692	4.73839
LGALS3BP	0.605	0.447	0.349692	4.96179
DNAJC3	0.586	0.447	0.349692	4.48602
POLDIP2	0.737	0.449	0.347754	5.35997
MAP4	0.7	0.449	0.347754	4.4247
HSPA5	0.449	0.449	0.347754	7.10854
FOXRED1	0.605	0.45	0.346787	5.44149
HSPD1	0.587	0.45	0.346787	7.6521
AASS	-0.487	0.45	0.346787	4.83975
GPD2	-0.52	0.45	0.346787	5.0908
ATP6V1A	0.79	0.453	0.343902	5.02811
EMC7	-0.817	0.453	0.343902	5.45334
RPS23	-0.638	0.454	0.342944	5.93805
MRPS9	0.756	0.455	0.341989	5.46641
NIPSNAP1	0.972	0.456	0.341035	5.90644
RPS3	0.501	0.456	0.341035	6.57589
ETFDH	-0.583	0.456	0.341035	4.63359
PDK1	-0.709	0.456	0.341035	5.08274
DDOST	0.706	0.457	0.340084	6.39975
MRPS5	-0.427	0.457	0.340084	5.50209
TCP1	0.633	0.458	0.339135	4.29339
YBX3	1.44	0.459	0.338187	5.74229
NDUFAF4	0.609	0.459	0.338187	5.22162
FH	-0.447	0.46	0.337242	5.35365
ATP5E	0.796	0.461	0.336299	6.42789
RAB5C	0.789	0.462	0.335358	6.07183
BCKDHB	-0.684	0.462	0.335358	4.60606
EIF3B	0.6	0.463	0.334419	4.57214
PARP1	0.662	0.465	0.332547	5.27319
MRPL4	0.815	0.466	0.331614	5.52507
MRPL20	0.634	0.466	0.331614	5.61577
RDH11	-0.396	0.466	0.331614	5.52596
DRG1	0.776	0.467	0.330683	5.27626
KARS	-0.401	0.467	0.330683	4.70954
RPL19	0.752	0.468	0.329754	6.41444
ILF3	0.652	0.468	0.329754	4.93464
MUT	-0.457	0.468	0.329754	5.05484
PDCD10	0.451	0.469	0.328827	4.64334
EXD2	0.575	0.47	0.327902	4.85178
SLC3A2	0.663	0.471	0.326979	5.48742
COPA	0.453	0.471	0.326979	4.11384
MACROD1	0.721	0.472	0.326058	4.05859
EHHADH	0.535	0.472	0.326058	4.63248
NAPA	-0.421	0.472	0.326058	4.58432
H1FX	0.776	0.473	0.325139	5.10057
RPS20	0.773	0.473	0.325139	6.5758
HNRNPH1	0.693	0.473	0.325139	4.86651
YBX1	1.82	0.474	0.324222	5.67624
ATP5J2	-0.521	0.475	0.323306	6.63934
HNRNPD	0.926	0.476	0.322393	6.00582
HACL1	0.531	0.476	0.322393	4.48476
MRS2	-0.493	0.476	0.322393	4.48129
RPL36	0.927	0.477	0.321482	5.90088
PTBP1	0.648	0.477	0.321482	5.72951
RPL10	0.609	0.477	0.321482	5.26098
CS	-0.503	0.478	0.320572	6.41513
RPL5	0.696	0.48	0.318759	5.95523
MYBBP1A	0.583	0.482	0.316953	3.94946
UQCRC1	-0.409	0.482	0.316953	5.90488
DHRS7B	0.749	0.483	0.316053	4.58242
AMFR	0.447	0.483	0.316053	4.66802
EIF5A	0.763	0.484	0.315155	5.04748
EIF4A3	0.482	0.484	0.315155	4.5105
PPP1CB	0.478	0.485	0.314258	4.79067
COX7A2L	0.687	0.486	0.313364	5.33456
ALDH9A1	0.61	0.486	0.313364	5.16515
EEF1B2	-0.823	0.486	0.313364	5.88042
SSR3	1.05	0.488	0.31158	6.26169
RAB2A	0.739	0.49	0.309804	5.74917
CPVL	-0.381	0.491	0.308919	5.07919
SLC25A13	0.791	0.493	0.307153	6.1594
PEX14	0.385	0.493	0.307153	4.43878
ATP5L	0.862	0.494	0.306273	6.58883
MYH10	0.556	0.494	0.306273	4.2956
ACSL4	0.478	0.495	0.305395	5.08985
ACAT1	-0.43	0.495	0.305395	6.23593
FABP5	1.17	0.499	0.301899	6.53026
COMT	0.605	0.499	0.301899	5.16699
PPIB	1.07	0.5	0.30103	6.5723
MRPL21	0.599	0.501	0.300162	5.54237
TAMM41	0.53	0.501	0.300162	4.95213
DLD	-0.371	0.501	0.300162	5.94443
CDK5RAP3	-0.361	0.502	0.299296	4.77762
MRPS25	0.938	0.503	0.298432	5.77992
NDUFV2	0.807	0.506	0.295849	5.79026
TBRG4	0.651	0.506	0.295849	4.92438
CCT4	0.452	0.506	0.295849	4.85728
SCAMP3	-0.642	0.506	0.295849	5.39149
MRPL2	-0.405	0.507	0.294992	5.19896
DLG3	0.804	0.51	0.29243	4.87743
COX7A2	1	0.513	0.289883	6.60557
AAAS	0.565	0.513	0.289883	5.01638
GSTP1	0.462	0.513	0.289883	5.81302
MRPL38	-0.355	0.513	0.289883	5.50879
CCT3	0.556	0.516	0.28735	4.66137
IKBIP	-0.474	0.516	0.28735	4.96784
MGME1	0.528	0.517	0.286509	4.31657
TMPO	-0.76	0.517	0.286509	5.1412
CCT7	0.412	0.519	0.284833	4.50321
OPA1	-0.384	0.521	0.283162	4.77569
MESDC2	-0.549	0.522	0.282329	4.53497
RPL10A	-0.433	0.523	0.281498	6.16528
MRPL43	-0.345	0.525	0.279841	5.71005
GFM1	-0.399	0.525	0.279841	5.17227
ACTR1A	0.486	0.526	0.279014	4.85993
ECSIT	0.503	0.527	0.278189	5.34475
XPO1	-0.4	0.528	0.277366	3.91314
MTHFD1	-0.735	0.53	0.275724	5.10739
SLC25A10	0.863	0.533	0.273273	5.97657
CTNNA1	-0.345	0.533	0.273273	4.48562
HNRNPK	-0.488	0.533	0.273273	5.90813
LTF	0.867	0.535	0.271646	5.40485
SLC25A19	0.36	0.535	0.271646	4.89986
PAM16	0.342	0.535	0.271646	5.77425
MRPL12	-0.434	0.535	0.271646	6.72593
GNB1	0.759	0.536	0.270835	5.26151
GNS	0.508	0.536	0.270835	5.32019
DDX6	1.09	0.537	0.270026	5.31304
PRDX3	-0.564	0.537	0.270026	6.18608
APEX1	0.726	0.538	0.269218	5.53445
MRPL17	0.557	0.538	0.269218	5.78693
P4HB	-0.383	0.538	0.269218	6.02482
COQ3	-0.392	0.538	0.269218	4.42322
DNM2	-0.384	0.539	0.268411	4.18878
CASP14	0.892	0.541	0.266803	6.014
TACO1	-0.599	0.541	0.266803	4.53373
RCN1	-0.485	0.542	0.266001	5.3413
COX5A	0.683	0.545	0.263603	6.10633
PRKAR2A	0.575	0.545	0.263603	4.77282
SCFD1	0.533	0.547	0.262013	4.97558
SLC25A3	-0.568	0.548	0.261219	6.16375
HNRNPC	0.331	0.55	0.259637	5.98315
2022-09-11	-0.391	0.55	0.259637	5.67596
PC	-0.562	0.55	0.259637	6.95492
TXNDC5	-0.699	0.551	0.258848	5.19774
NDUFB4	0.77	0.552	0.258061	6.50119
SPTAN1	-0.421	0.552	0.258061	4.69715
LMAN1	0.622	0.553	0.257275	5.29472
TOMM70A	0.35	0.553	0.257275	5.71595
ATP6V0A1	-0.319	0.553	0.257275	4.9272
SFXN4	-0.431	0.554	0.25649	5.0975
HSPB1	0.988	0.555	0.255707	6.04447
EMC3	-0.34	0.555	0.255707	5.53687
LYZ	1.05	0.557	0.254145	6.79583
MRPS6	0.467	0.557	0.254145	5.1949
IGF2BP3	0.53	0.558	0.253366	5.0713
PCCB	-0.672	0.558	0.253366	7.73404
BCKDHA	0.443	0.559	0.252588	4.81697
HADHB	0.422	0.56	0.251812	5.87345
CMC1	-0.576	0.561	0.251037	5.30795
CTSD	0.607	0.562	0.250264	6.41928
FKBP3	-0.682	0.562	0.250264	5.26264
LLGL1	0.378	0.563	0.249492	4.69808
PDIA5	0.854	0.565	0.247952	5.31651
UBAP2L	0.6	0.565	0.247952	5.15979
TM9SF3	-0.372	0.565	0.247952	4.35771
FAR1	0.344	0.566	0.247184	5.55731
GBA	0.507	0.568	0.245652	4.87967
CCT2	0.363	0.568	0.245652	4.9872
MLLT4	0.614	0.569	0.244888	4.63132
SEC22B	0.61	0.57	0.244125	5.87746
PABPC4	0.715	0.571	0.243364	4.6877
MRPS7	0.316	0.571	0.243364	5.57792
RPS6	-0.454	0.572	0.242604	5.83233
EEF1G	-0.4	0.573	0.241845	6.34033
IDH3B	0.387	0.574	0.241088	5.15014
EIF4G2	0.576	0.575	0.240332	4.58548
MPG	0.45	0.575	0.240332	4.75892
ACAD11	-0.385	0.575	0.240332	4.75305
ATP13A1	0.593	0.576	0.239578	4.84099
OXA1L	0.38	0.577	0.238824	5.27695
L2HGDH	-0.452	0.578	0.238072	4.5418
NCSTN	0.515	0.579	0.237321	4.48257
CALU	0.468	0.579	0.237321	5.43791
GAPDH	0.357	0.579	0.237321	6.66379
ACAA1	-0.41	0.579	0.237321	4.45495
C19orf52	0.532	0.58	0.236572	4.67865
MRPL47	0.525	0.58	0.236572	5.21594
FDFT1	0.386	0.58	0.236572	5.30304
EIF2S3	0.567	0.582	0.235077	5.09993
ATP5O	-0.316	0.582	0.235077	6.50822
CCT5	0.374	0.583	0.234331	4.64472
MTHFD1L	-0.376	0.583	0.234331	5.56733
CYCS	0.614	0.585	0.232844	5.95156
RPS18	0.469	0.585	0.232844	6.02702
PTP4A2	0.467	0.585	0.232844	4.90224
RAB8A	0.539	0.586	0.232102	5.5766
NOA1	0.35	0.586	0.232102	4.62692
ILF2	0.479	0.587	0.231362	5.34142
IDH3A	-0.316	0.588	0.230623	5.4493
DAP3	0.319	0.59	0.229148	5.70147
LRPPRC	-0.401	0.59	0.229148	6.54928
GOT2	-0.342	0.591	0.228413	6.22183
PCYOX1	0.462	0.592	0.227678	5.21975
LPCAT1	0.32	0.592	0.227678	4.72474
GRSF1	-0.324	0.593	0.226945	5.69263
STRAP	-0.496	0.593	0.226945	4.89992
2022-03-01	0.413	0.594	0.226214	5.2226
MLEC	-0.298	0.595	0.225483	5.31709
MRPS35	0.556	0.597	0.224026	5.59217
CHCHD3	-0.334	0.597	0.224026	6.06286
NCLN	0.493	0.598	0.223299	5.72192
RPL24	0.298	0.599	0.222573	6.33582
MRPL1	-0.294	0.599	0.222573	5.83789
CLTC	0.599	0.6	0.221849	5.3133
ATP5A1	-0.31	0.6	0.221849	7.12621
EEF2	0.499	0.603	0.219683	5.81825
SRPR	0.502	0.605	0.218245	5.06356
TXNDC12	0.478	0.605	0.218245	4.5853
CNNM3	0.314	0.605	0.218245	4.74914
GNB2L1	0.615	0.606	0.217527	5.36361
MRPS28	0.349	0.606	0.217527	5.95685
HSP90B1	-0.32	0.606	0.217527	6.52467
TFB1M	0.346	0.607	0.216811	4.95685
PTCD3	-0.285	0.607	0.216811	4.88234
HSDL1	0.323	0.608	0.216096	5.05958
LRPAP1	-0.379	0.609	0.215383	4.54496
ACLY	0.391	0.611	0.213959	4.50566
DDX5	1.05	0.612	0.213249	5.56989
GDI2	0.332	0.612	0.213249	4.75896
CTNNB1	-0.396	0.613	0.21254	4.06324
DDX1	0.563	0.614	0.211832	4.59711
KPNA2	0.507	0.615	0.211125	5.01764
MTX2	0.392	0.616	0.210419	5.13692
SHMT2	-0.345	0.616	0.210419	6.49195
POR	0.391	0.617	0.209715	5.10974
MRPS14	0.576	0.618	0.209012	5.96559
CDKAL1	0.367	0.618	0.209012	4.46262
SLC25A24	-0.426	0.622	0.20621	5.20588
VIM	0.354	0.624	0.204815	5.65673
CLPB	0.284	0.624	0.204815	5.27435
MCCC1	-0.676	0.625	0.20412	7.41642
PSMA7	0.371	0.626	0.203426	4.60685
HNRNPA3	0.698	0.627	0.202732	4.97673
NDUFA2	0.561	0.627	0.202732	6.0788
SCO1	0.265	0.628	0.20204	5.14759
SPCS2	-0.575	0.628	0.20204	4.8818
ASPH	0.414	0.63	0.200659	4.8241
TFRC	0.258	0.63	0.200659	5.74805
BCKDK	0.63	0.631	0.199971	4.84328
ADCK3	0.613	0.631	0.199971	5.33692
MID1	0.385	0.631	0.199971	4.40656
OCIAD1	0.265	0.633	0.198596	5.69762
MRPS18B	-0.28	0.633	0.198596	5.11316
STX5	0.318	0.635	0.197226	4.2439
VDAC3	0.336	0.636	0.196543	6.20939
PECR	0.393	0.637	0.195861	4.89372
HNRNPU	0.348	0.637	0.195861	5.61216
TGM3	0.782	0.64	0.19382	5.62028
UQCRC2	-0.283	0.64	0.19382	6.33805
MRPL44	-0.308	0.641	0.193142	5.49766
NDUFS2	0.517	0.642	0.192465	5.23259
FXR1	0.488	0.642	0.192465	4.364
TMX1	-0.25	0.643	0.191789	5.58014
MRPL53	-0.263	0.643	0.191789	5.84317
GANAB	0.534	0.644	0.191114	5.74112
MPP6	0.299	0.644	0.191114	4.77959
FAU	0.494	0.646	0.189767	5.74853
MRPL37	-0.246	0.646	0.189767	5.72463
NDUFA13	-0.278	0.646	0.189767	5.80908
TMED9	0.366	0.647	0.189096	5.02492
ATP1A1	-0.279	0.647	0.189096	5.91838
FECH	-0.285	0.647	0.189096	4.97003
RPN2	0.329	0.648	0.188425	5.79416
HIGD1A	0.62	0.649	0.187755	6.16522
AMOT	0.385	0.65	0.187087	4.4554
DNAJC11	-0.248	0.651	0.186419	5.59956
ALDOA	-0.377	0.651	0.186419	6.24613
LDHB	0.278	0.652	0.185752	5.92017
ZC3H15	0.539	0.653	0.185087	4.72746
SPTLC1	0.419	0.654	0.184422	5.53298
MBOAT7	-0.283	0.654	0.184422	4.21656
NDUFA11	-0.561	0.655	0.183759	5.89823
RAB9A	-0.282	0.656	0.183096	5.45258
PGRMC2	0.424	0.658	0.181774	5.76248
NDUFA8	0.419	0.658	0.181774	5.65409
IGHG1	-0.669	0.658	0.181774	5.39033
CLPP	0.506	0.66	0.180456	5.50577
NDUFB9	0.549	0.661	0.179799	6.12083
PGAM5	-0.256	0.661	0.179799	5.43677
NDUFB5	0.356	0.662	0.179142	5.54592
SLC25A22	0.323	0.662	0.179142	5.35625
MRPL23	-0.248	0.662	0.179142	5.70318
PCCA	-0.548	0.662	0.179142	7.33013
EIF3D	0.299	0.664	0.177832	3.78694
IGHA1	0.63	0.665	0.177178	5.99914
ABCB10	0.303	0.667	0.175874	5.07939
VPS35	0.454	0.668	0.175224	4.95345
SDR39U1	-0.26	0.669	0.174574	4.91884
SRSF7	0.405	0.671	0.173277	5.24555
YWHAE	0.53	0.672	0.172631	5.6208
2022-09-02	0.253	0.672	0.172631	6.22495
ABHD10	-0.438	0.672	0.172631	4.88806
MCCC2	-0.512	0.672	0.172631	7.85113
HSD17B10	-0.262	0.677	0.169411	6.56619
PITRM1	-0.357	0.678	0.16877	5.03264
MRPL30	0.278	0.679	0.16813	4.86323
EMC1	0.374	0.682	0.166216	5.43174
DNAJB11	0.342	0.682	0.166216	5.44078
DIABLO	-0.281	0.682	0.166216	5.30838
MRPL24	-0.223	0.683	0.165579	4.8776
NDC1	0.329	0.684	0.164944	5.11397
SLC30A9	0.295	0.684	0.164944	4.9977
MRPL13	0.336	0.687	0.163043	5.92459
DHX9	0.377	0.688	0.162412	5.03821
GSR	0.381	0.689	0.161781	4.71039
DAD1	-0.327	0.69	0.161151	5.71378
PLOD2	-0.245	0.691	0.160522	5.12298
C6orf120	-0.347	0.691	0.160522	5.66128
ILVBL	-0.468	0.692	0.159894	4.7122
SUCLG2	0.433	0.694	0.158641	5.35937
MCAT	-0.51	0.694	0.158641	4.97065
NADK2	0.413	0.695	0.158015	5.30765
CPT2	0.32	0.696	0.157391	5.02707
NDUFS6	-0.246	0.696	0.157391	4.98574
STX12	0.304	0.697	0.156767	4.85379
NDUFC2	-0.228	0.697	0.156767	5.41579
IARS2	-0.299	0.697	0.156767	4.92162
CIRBP	0.55	0.701	0.154282	5.16458
DHRS7	-0.219	0.701	0.154282	4.63812
MAGT1	0.27	0.703	0.153045	4.98846
WFS1	-0.282	0.703	0.153045	4.13531
PABPC1	0.323	0.704	0.152427	5.57015
RPL13A	-0.222	0.704	0.152427	6.36716
PDHA1	-0.258	0.707	0.150581	5.9486
SOAT1	0.318	0.708	0.149967	4.46958
AP2M1	0.296	0.708	0.149967	4.72002
CHID1	0.463	0.709	0.149354	4.79963
EMC2	-0.193	0.713	0.14691	5.65629
CSRP2	0.353	0.714	0.146302	5.02791
DHCR24	0.337	0.714	0.146302	4.96909
XRCC6	0.279	0.714	0.146302	4.59505
PRDX5	-0.402	0.714	0.146302	4.861
GLS	0.287	0.716	0.145087	4.87379
PNPLA6	-0.21	0.716	0.145087	4.05144
TARS2	0.295	0.719	0.143271	5.17723
MRPS18C	0.372	0.72	0.142668	5.36424
ATP6V0D1	0.236	0.72	0.142668	4.92625
RPS2	-0.467	0.72	0.142668	5.70449
PA2G4	-0.27	0.723	0.140862	5.02448
NDUFS5	0.355	0.724	0.140261	5.7517
ABCB7	0.33	0.724	0.140261	5.4503
POLRMT	0.324	0.728	0.137869	4.94386
LAMP1	0.255	0.73	0.136677	5.22074
NFS1	-0.234	0.73	0.136677	5.18162
NDUFS3	-0.214	0.731	0.136083	6.21515
UGT8	-0.255	0.731	0.136083	4.41247
RPL36A	0.349	0.732	0.135489	5.5029
P4HA1	0.231	0.733	0.134896	5.71102
NCL	0.24	0.734	0.134304	5.51123
DGKE	-0.243	0.734	0.134304	4.411
PHB2	0.301	0.736	0.133122	6.93576
RPS10	0.636	0.74	0.130768	6.19012
SLC12A2	-0.305	0.741	0.130182	4.52616
ATP2A2	0.279	0.744	0.128427	5.60981
UQCRFS1	0.298	0.746	0.127261	6.19803
RPS11	0.289	0.748	0.126098	5.83697
EIF2A	0.373	0.749	0.125518	4.67599
PNPT1	-0.245	0.751	0.12436	5.48629
SLC9A3R2	-0.213	0.753	0.123205	4.44903
DLG1	0.242	0.754	0.122629	4.5734
EMC10	0.19	0.755	0.122053	5.42508
SLC25A11	0.261	0.756	0.121478	6.57958
IGF2BP1	-0.358	0.758	0.120331	5.81485
PCBP1	0.245	0.759	0.119758	4.94317
MUL1	-0.445	0.76	0.119186	5.44684
CAT	-0.188	0.761	0.118615	5.17599
RTCB	-0.329	0.761	0.118615	4.75093
ACADSB	0.235	0.762	0.118045	5.21074
PCK2	-0.186	0.762	0.118045	3.70171
DNAJC10	-0.255	0.762	0.118045	4.90719
LRRC59	0.326	0.763	0.117475	6.56292
MTHFD2	-0.168	0.763	0.117475	5.422
VAPB	-0.189	0.763	0.117475	5.10708
ITGB1	0.251	0.764	0.116907	4.59868
USMG5	0.284	0.765	0.116339	6.45389
TSFM	0.263	0.766	0.115771	5.01676
RPL8	-0.217	0.766	0.115771	5.93707
CECR5	0.201	0.768	0.114639	4.75996
MRPS26	-0.2	0.768	0.114639	4.76056
NFXL1	-0.357	0.769	0.114074	4.4781
YTHDF3	0.396	0.77	0.113509	4.20365
LBR	-0.154	0.77	0.113509	5.58551
SRP14	0.297	0.771	0.112946	5.26905
MRPL27	0.217	0.772	0.112383	5.47192
HEXA	-0.318	0.772	0.112383	5.133
FAM162A	-0.398	0.772	0.112383	5.50377
SLC16A1	-0.186	0.774	0.111259	5.38136
MT-CO2	-0.187	0.774	0.111259	6.5319
SARNP	0.317	0.775	0.110698	5.58916
RPL15	-0.21	0.776	0.110138	6.20564
SACM1L	0.187	0.78	0.107905	5.04436
AFG3L2	0.178	0.78	0.107905	4.94478
HSD17B4	0.165	0.78	0.107905	6.09593
NDUFA9	-0.185	0.78	0.107905	5.84504
ACACA	0.71	0.782	0.106793	5.94564
GGH	0.232	0.782	0.106793	5.57465
NSDHL	-0.252	0.782	0.106793	5.08133
MTERF3	-0.179	0.783	0.106238	4.27017
NME4	0.351	0.784	0.105684	4.92806
COX4I1	0.332	0.784	0.105684	5.83059
OAT	0.288	0.784	0.105684	5.85167
RPS8	0.363	0.786	0.104577	6.50098
CSDE1	0.256	0.786	0.104577	4.53265
SLC25A12	-0.174	0.787	0.104025	5.09894
PGRMC1	-0.174	0.788	0.103474	6.3739
GTPBP8	-0.194	0.788	0.103474	4.81547
TECR	0.303	0.789	0.102923	5.37879
ZC3HAV1	0.269	0.789	0.102923	4.42309
ACTN4	0.185	0.789	0.102923	4.57697
ALDH18A1	0.364	0.791	0.101824	6.09806
ESYT1	0.22	0.791	0.101824	5.41441
MRPL15	0.283	0.792	0.101275	5.99061
NAGLU	0.194	0.792	0.101275	4.49937
UFL1	-0.154	0.792	0.101275	5.2335
KIF2A	0.248	0.793	0.100727	3.62112
RDX	0.166	0.794	0.100179	5.02401
SCAMP2	0.19	0.795	0.0996329	5.0192
RPL30	-0.153	0.795	0.0996329	6.39143
DARS2	0.258	0.796	0.0990869	5.17511
GCSH	0.257	0.796	0.0990869	5.13101
MRPS31	-0.171	0.796	0.0990869	5.61549
EEF1D	-0.214	0.796	0.0990869	6.17061
CORO1C	-0.259	0.796	0.0990869	5.40514
RPS17	0.216	0.798	0.0979971	5.52281
GTPBP6	-0.255	0.798	0.0979971	5.15714
ALDH5A1	-0.17	0.799	0.0974532	5.36375
RPUSD3	0.255	0.8	0.09691	5.04507
EIF3F	0.189	0.8	0.09691	4.4097
FUBP3	0.179	0.8	0.09691	4.77836
ACAD9	0.27	0.801	0.0963675	5.60709
UBXN4	-0.255	0.801	0.0963675	4.93698
CKAP5	0.292	0.802	0.0958256	4.91067
RPL13	0.187	0.802	0.0958256	6.42665
MRPL49	0.322	0.803	0.0952845	5.7156
HLA-H	0.198	0.803	0.0952845	4.56872
SRP68	0.198	0.803	0.0952845	4.29779
MRPL55	0.181	0.803	0.0952845	5.28241
GARS	0.156	0.803	0.0952845	4.02111
IVD	-0.229	0.804	0.094744	5.32585
EIF3I	0.155	0.805	0.0942041	4.67499
FKBP10	-0.204	0.805	0.0942041	4.79362
RPL26L1	-0.26	0.806	0.093665	6.31384
HK1	-0.132	0.807	0.0931265	5.52023
SLIRP	0.205	0.808	0.0925886	6.8639
PYCR2	-0.137	0.809	0.0920515	6.3911
IBA57	0.196	0.81	0.091515	4.5378
ACAA2	-0.261	0.813	0.0899095	5.04984
IGKC	-0.346	0.813	0.0899095	6.19735
PDK3	-0.141	0.816	0.0883098	5.14906
CANX	-0.155	0.818	0.0872467	5.71061
HSDL2	-0.213	0.818	0.0872467	5.76029
EHD4	0.135	0.819	0.0867161	4.46303
RAB11B	-0.151	0.819	0.0867161	6.13565
ANXA6	0.369	0.82	0.0861861	5.05233
RPS9	0.238	0.82	0.0861861	6.26602
2022-09-06	0.232	0.82	0.0861861	4.99811
SCRIB	-0.175	0.82	0.0861861	4.31517
YARS2	-0.19	0.82	0.0861861	4.59577
MRPL19	0.172	0.821	0.0856568	5.97013
SOD2	-0.29	0.825	0.0835461	5.58916
BCAP31	0.182	0.826	0.08302	5.71747
NDUFS1	0.175	0.826	0.08302	5.74387
CFL1	0.226	0.827	0.0824945	5.9664
HNRNPL	-0.142	0.827	0.0824945	5.49579
NUBPL	0.161	0.829	0.0814455	5.45475
RPS25	0.186	0.83	0.0809219	6.14427
PTPN1	0.123	0.83	0.0809219	5.36978
RPSA	0.27	0.831	0.080399	6.2888
CYFIP1	-0.132	0.832	0.0798767	4.19303
C2orf47	-0.194	0.832	0.0798767	5.18665
MRPL18	-0.273	0.832	0.0798767	5.67185
DDX3X	0.324	0.833	0.079355	5.94742
CNOT1	0.154	0.833	0.079355	3.98426
OSBPL8	-0.169	0.833	0.079355	4.6969
CHCHD1	-0.203	0.833	0.079355	5.9704
GAA	-0.148	0.834	0.0788339	4.88067
MARCKSL1	-0.159	0.834	0.0788339	6.0625
CD81	0.195	0.836	0.0777937	5.37086
RPLP2	0.215	0.838	0.076756	6.59244
TBL2	-0.132	0.839	0.076238	5.14952
CAPRIN1	0.254	0.84	0.0757207	5.27888
HDLBP	0.225	0.84	0.0757207	5.1014
DNAJA3	0.219	0.841	0.075204	5.28187
RPL14	0.147	0.841	0.075204	6.39452
MIA2	0.131	0.841	0.075204	3.70604
ERP29	0.199	0.842	0.0746879	5.47753
RPS26	-0.313	0.842	0.0746879	6.27601
TMEM43	0.199	0.843	0.0741724	5.00103
PARK2	0.179	0.843	0.0741724	4.71102
PLS3	0.151	0.843	0.0741724	4.76944
RPL23A	0.207	0.845	0.0731433	6.46961
SEC63	-0.13	0.845	0.0731433	4.99661
MIA3	-0.165	0.845	0.0731433	3.58585
HARS2	0.125	0.846	0.0726296	4.92837
EIF4E	0.124	0.846	0.0726296	4.12311
RPL22	0.123	0.846	0.0726296	6.4407
APOO	-0.186	0.847	0.0721166	5.46214
KDELR1	-0.233	0.848	0.0716041	5.36863
BSG	0.114	0.849	0.0710923	5.88707
USP10	-0.216	0.849	0.0710923	4.5948
PSPC1	-0.226	0.849	0.0710923	4.96557
DDX21	0.144	0.851	0.0700704	5.08759
MRPS30	-0.108	0.851	0.0700704	5.46369
TSPAN3	-0.115	0.851	0.0700704	5.99435
LONP2	-0.126	0.851	0.0700704	4.52916
COA3	-0.136	0.852	0.0695604	6.21709
ALDH2	-0.175	0.853	0.069051	6.04295
HK2	-0.178	0.853	0.069051	4.18784
SSBP1	-0.12	0.854	0.0685421	6.84746
NAT14	-0.131	0.854	0.0685421	5.10206
YWHAG	-0.107	0.855	0.0680339	5.12589
MARCKS	0.227	0.856	0.0675262	5.14086
DHX30	0.107	0.856	0.0675262	5.76795
FAHD1	0.126	0.857	0.0670192	4.94202
RPL31	-0.171	0.858	0.0665127	6.61058
P0DPI2	-0.26	0.858	0.0665127	4.753
PPP2R1A	0.228	0.859	0.0660068	4.88176
CPOX	-0.125	0.859	0.0660068	5.24206
NNT	-0.144	0.859	0.0660068	5.34757
STT3A	0.123	0.861	0.0649968	5.37307
OGDH	0.148	0.862	0.0644927	5.2717
RPL12	0.127	0.863	0.0639892	6.54152
RPL27A	0.0955	0.863	0.0639892	6.52839
PIGT	-0.094	0.864	0.0634863	4.46324
SRPRB	-0.0944	0.864	0.0634863	5.79227
RPL18A	-0.127	0.865	0.0629839	5.97432
ICT1	-0.0916	0.866	0.0624821	5.67086
HTRA2	-0.14	0.866	0.0624821	4.96411
FTSJ2	0.146	0.868	0.0614803	5.10111
EPB41L2	-0.0984	0.868	0.0614803	4.48257
HINT2	-0.161	0.869	0.0609802	4.62866
DPM1	-0.169	0.87	0.0604807	5.26585
XPNPEP3	-0.145	0.871	0.0599818	5.07777
GOLT1B	-0.169	0.871	0.0599818	5.58357
ERAL1	0.121	0.872	0.0594835	5.35497
RPS3A	0.287	0.873	0.0589858	6.10847
TRMT10C	0.238	0.873	0.0589858	5.17082
MRRF	0.2	0.874	0.0584886	5.03712
NDUFS7	0.185	0.874	0.0584886	5.84618
ACSL3	-0.0841	0.875	0.0579919	5.32747
MRPL22	-0.141	0.876	0.0574959	5.09812
TPI1	0.0986	0.877	0.0570004	5.49046
CLPX	-0.183	0.878	0.0565055	5.18923
MAP4K4	0.116	0.879	0.0560111	4.52318
ACADM	-0.126	0.88	0.0555173	5.63201
MPST	0.125	0.881	0.0550241	4.63981
MRPL50	0.125	0.881	0.0550241	5.2546
SPTBN1	-0.0997	0.881	0.0550241	4.44115
MRPS15	-0.112	0.881	0.0550241	5.28124
PLOD1	0.109	0.883	0.0540393	5.34901
PDHX	0.124	0.884	0.0535477	5.32201
RPL27	0.0911	0.884	0.0535477	6.23465
MRPL11	0.0977	0.885	0.0530567	6.02279
MCM3	0.0903	0.885	0.0530567	4.28042
RPL3	0.0919	0.886	0.0525663	5.87689
RPS5	0.136	0.887	0.0520764	6.27088
ATAD3A	0.116	0.888	0.051587	5.60634
MRPS33	0.113	0.888	0.051587	5.56501
PIGK	0.112	0.888	0.051587	5.11378
RPL35	0.0915	0.888	0.051587	6.08526
AP2A2	-0.105	0.889	0.0510982	4.70535
RPL29	0.246	0.89	0.05061	6.25015
ARPC4	0.123	0.89	0.05061	5.74639
PDIA6	0.104	0.891	0.0501223	6.2568
CNPY2	0.133	0.892	0.0496351	5.07263
DHCR7	-0.0745	0.893	0.0491485	5.09884
RPL11	-0.107	0.893	0.0491485	6.35386
HNRNPA2B1	0.123	0.894	0.0486625	6.23297
RPL9	-0.145	0.894	0.0486625	6.30307
RPS13	0.202	0.895	0.048177	5.81012
HADHA	-0.0699	0.896	0.047692	5.9315
RMDN1	0.128	0.897	0.0472076	4.62493
SARS2	-0.0999	0.897	0.0472076	4.53905
ALDH3A2	0.0873	0.898	0.0467237	5.43232
SLC25A5	-0.109	0.899	0.0462403	6.92367
ATP6V1B2	0.0964	0.9	0.0457575	5.5861
WARS2	-0.144	0.9	0.0457575	5.21566
HACD3	0.084	0.901	0.0452752	5.77732
UGGT1	0.0965	0.903	0.0443122	5.05126
RAB7A	0.0766	0.903	0.0443122	6.33014
SEC61A1	0.0728	0.903	0.0443122	5.74665
NUP210	-0.0958	0.903	0.0443122	4.97757
PPIF	-0.192	0.903	0.0443122	5.091
TDRKH	-0.0847	0.904	0.0438316	4.47143
KHSRP	0.102	0.905	0.0433514	5.12099
POF1B	0.156	0.907	0.0423927	5.40782
BAG6	0.105	0.908	0.0419142	4.47644
MRPL3	-0.166	0.908	0.0419142	4.88066
LONP1	0.0991	0.911	0.0404816	5.50661
RPLP0	0.0733	0.911	0.0404816	6.79579
RPL6	0.0804	0.912	0.0400052	6.42993
2022-09-09	-0.0636	0.912	0.0400052	5.56099
PHB	-0.0945	0.912	0.0400052	7.01366
ANXA11	0.134	0.914	0.0390538	5.07379
RPL35A	-0.115	0.915	0.0385789	5.08243
MAN2B1	0.0736	0.918	0.0371573	5.04547
TLN1	0.0598	0.918	0.0371573	3.95102
AP2B1	-0.0683	0.918	0.0371573	5.08578
CCDC47	-0.0749	0.918	0.0371573	5.82349
SFXN1	-0.06	0.919	0.0366845	6.41639
GCN1L1	0.0843	0.92	0.0362122	4.11815
LARS2	-0.0555	0.922	0.0352691	4.57838
NTPCR	-0.0847	0.922	0.0352691	5.39776
PICALM	0.105	0.923	0.0347983	4.97728
NT5DC2	0.0822	0.923	0.0347983	5.28835
RPS15A	-0.14	0.923	0.0347983	5.6229
RPL28	0.0967	0.925	0.0338583	5.75709
GRPEL1	-0.0629	0.925	0.0338583	6.00971
SDHA	-0.0683	0.925	0.0338583	5.83802
ISOC2	-0.0933	0.926	0.033389	5.09884
SLC25A1	-0.0676	0.927	0.0329203	5.73365
AIFM1	-0.0581	0.928	0.032452	5.87884
SUCLG1	0.0685	0.932	0.0305841	4.43734
SNX2	-0.0458	0.935	0.0291884	4.28396
FAF2	0.0734	0.936	0.0287242	5.07403
RDH13	0.0434	0.936	0.0287242	5.7322
RAB21	-0.049	0.936	0.0287242	5.0296
RPS14	0.111	0.939	0.0273344	5.97384
ACOT9	0.131	0.94	0.0268721	5.11767
SND1	0.0638	0.94	0.0268721	6.0025
CKAP4	-0.0471	0.94	0.0268721	6.05447
MANF	-0.0764	0.942	0.0259491	5.04093
BCS1L	0.0669	0.943	0.0254883	5.03717
GPAA1	-0.0492	0.943	0.0254883	5.02623
ECI1	0.0849	0.944	0.025028	5.49834
ATP5I	0.0546	0.945	0.0245682	6.71864
PRAF2	-0.0784	0.945	0.0245682	5.64282
NSUN3	-0.0401	0.946	0.0241089	4.24606
AHNAK	-0.0741	0.947	0.02365	4.11779
IDH2	0.0562	0.948	0.0231917	4.16252
RPS16	0.0462	0.949	0.0227338	5.91108
MRPL45	0.036	0.949	0.0227338	5.50997
TMCO1	0.0359	0.949	0.0227338	5.29236
RANGAP1	-0.0396	0.949	0.0227338	4.47856
UTRN	0.0449	0.95	0.0222764	3.01294
MARS	0.0345	0.95	0.0222764	4.14704
STT3B	0.0429	0.952	0.0213631	4.76207
HSPA9	-0.0335	0.952	0.0213631	7.11048
RPS19	0.0728	0.953	0.0209071	6.04864
ATP5B	0.0451	0.953	0.0209071	6.97065
HNRNPM	0.0343	0.953	0.0209071	5.28812
FKBP2	-0.0503	0.953	0.0209071	4.8214
MRPL28	-0.0324	0.954	0.0204516	5.44059
RAN	-0.0346	0.954	0.0204516	5.60816
GIGYF2	-0.041	0.954	0.0204516	3.9069
IMMT	-0.0307	0.955	0.0199966	5.8653
P4HA2	-0.0589	0.957	0.0190881	5.02417
RPS7	0.0577	0.959	0.0181814	6.22103
ECH1	0.0458	0.959	0.0181814	6.34901
ACOT13	0.0538	0.96	0.0177288	5.48051
ALDH7A1	-0.0373	0.961	0.0172766	5.13034
RPN1	0.0311	0.962	0.0168249	6.38963
SEC62	0.028	0.962	0.0168249	4.64677
DLST	-0.0278	0.963	0.0163737	5.9294
RPS4X	-0.055	0.963	0.0163737	5.98534
MTPAP	-0.0592	0.963	0.0163737	4.35468
PTCD1	0.0301	0.964	0.015923	4.54056
GLUD1	-0.0262	0.966	0.0150229	5.69595
DNAJC19	-0.0231	0.967	0.0145735	5.73055
MRPS27	-0.0211	0.968	0.0141246	5.46273
APMAP	0.0441	0.969	0.0136762	5.32459
CCT8	0.021	0.969	0.0136762	4.8841
CTNND1	-0.0321	0.969	0.0136762	4.40467
PREB	0.0275	0.97	0.0132283	4.92408
ERP44	-0.0303	0.971	0.0127808	4.495
EDF1	-0.0561	0.971	0.0127808	5.65777
LSM12	0.038	0.972	0.0123337	5.15502
RPL7	-0.0245	0.972	0.0123337	6.58977
TMED10	0.0406	0.973	0.0118872	5.68125
SUPV3L1	-0.0371	0.973	0.0118872	5.25886
DBT	-0.0196	0.975	0.0109954	4.53943
PRKCSH	-0.0491	0.976	0.0105502	6.10698
SRSF3	0.0273	0.977	0.0101054	5.82991
GLA	0.0251	0.977	0.0101054	4.6813
NDUFS8	0.0289	0.978	0.00966115	5.31604
PRDX4	-0.0213	0.978	0.00966115	6.10161
EZR	-0.0167	0.979	0.00921731	5.67691
EPRS	-0.0186	0.982	0.00788851	4.43993
RPL4	0.0184	0.984	0.0070049	6.31015
IARS	-0.0159	0.984	0.0070049	4.43435
CYC1	0.0135	0.985	0.00656377	5.68193
MRPL9	-0.0191	0.985	0.00656377	5.24305
IGF2BP2	0.0136	0.986	0.00612309	4.6405
TOR1AIP1	-0.0129	0.986	0.00612309	4.04752
HYOU1	-0.0189	0.987	0.00568285	5.38176
LEPRE1	-0.0102	0.988	0.00524306	5.41454
API5	-0.0113	0.989	0.00480371	4.35792
AIMP2	-0.0115	0.989	0.00480371	4.00655
RNMTL1	-0.0153	0.989	0.00480371	4.82854
SCP2	-0.0264	0.989	0.00480371	6.02223
ARG2	-0.00926	0.99	0.00436481	4.97657
PDCD6	-0.00736	0.991	0.00392635	4.52116
ATP5H	-0.0076	0.991	0.00392635	6.45719
RPL34	-0.0115	0.991	0.00392635	6.04433
RPL23	-0.00591	0.993	0.00305075	6.14663
MTIF2	0.00669	0.994	0.00261362	4.75377
COLGALT1	0.0058	0.995	0.00217692	5.5388
PMPCB	-0.0047	0.995	0.00217692	5.14078
LAP3	0.00223	0.998	0.000869459	5.06185
RPL7A	-0.00141	0.998	0.000869459	6.46815
STAU1	-0.00237	0.998	0.000869459	4.25208
RPL18	-0.000614	0.999	0.000434512	6.7258
PLOD3	0.000227	1	0	5.18456

## Sheet: Raw data
name	log2 LFQ mock_1	log2 LFQ mock_2	log2 LFQ mock_3	log2 LFQ pink_1	log2 LFQ pink_2	log2 LFQpink_3	Protein.IDs	Majority.protein.IDs	Peptide.counts..all.	Peptide.counts..razor.unique.	Peptide.counts..unique.	Protein.names	Gene.names	Fasta.headers	Number.of.proteins	Peptides	Razor...unique.peptides	Unique.peptides	Peptides.MOCK0	Peptides.MOCK1	Peptides.MOCK2	Peptides.PINK0	Peptides.PINK1	Peptides.PINK2	Razor...unique.peptides.MOCK0	Razor...unique.peptides.MOCK1	Razor...unique.peptides.MOCK2	Razor...unique.peptides.PINK0	Razor...unique.peptides.PINK1	Razor...unique.peptides.PINK2	Unique.peptides.MOCK0	Unique.peptides.MOCK1	Unique.peptides.MOCK2	Unique.peptides.PINK0	Unique.peptides.PINK1	Unique.peptides.PINK2	Sequence.coverage....	Unique...razor.sequence.coverage....	Unique.sequence.coverage....	Mol..weight..kDa.	Sequence.length	Sequence.lengths	Q.value	Score	Identification.type.MOCK0	Identification.type.MOCK1	Identification.type.MOCK2	Identification.type.PINK0	Identification.type.PINK1
BAG2	21.3394	21.4097	21.8516	22.1942	23.8346	22.9214	O95816	O95816	2	2	2	BAG family molecular chaperone regulator 2	BAG2	sp|O95816|BAG2_HUMAN BAG family molecular chaperone regulator 2 OS=Homo sapiens OX=9606 GN=BAG2 PE=1 SV=1	1	2	2	2	0	0	0	2	2	2	0	0	0	2	2	2	0	0	0	2	2	2	12.8	12.8	12.8	23.772	211	211	0	12.779				By MS/MS	By MS/MS
FKBP5	22.6444	21.1587	22.0277	21.6558	25.3616	25.0515	Q13451	Q13451	4	4	4	Peptidyl-prolyl cis-trans isomerase FKBP5;Peptidyl-prolyl cis-trans isomerase FKBP5, N-terminally processed	FKBP5	sp|Q13451|FKBP5_HUMAN Peptidyl-prolyl cis-trans isomerase FKBP5 OS=Homo sapiens OX=9606 GN=FKBP5 PE=1 SV=2	1	4	4	4	0	0	0	0	4	4	0	0	0	0	4	4	0	0	0	0	4	4	12.5	12.5	12.5	51.212	457	457	0	25.623					By MS/MS
TOMM40L	22.1447	22.0076	21.7305	24.258	23.1619	21.4075	Q969M1	Q969M1	4	4	4	Mitochondrial import receptor subunit TOM40B	TOMM40L	sp|Q969M1|TM40L_HUMAN Mitochondrial import receptor subunit TOM40B OS=Homo sapiens OX=9606 GN=TOMM40L PE=1 SV=1	1	4	4	4	0	0	0	4	2	1	0	0	0	4	2	1	0	0	0	4	2	1	20.1	20.1	20.1	33.916	308	308	0	37.083				By MS/MS	By MS/MS
PINK1	21.8656	20.8074	20.9769	31.048	31.3836	31.2578	Q9BXM7	Q9BXM7	51	51	51	Serine/threonine-protein kinase PINK1, mitochondrial	PINK1	sp|Q9BXM7|PINK1_HUMAN Serine/threonine-protein kinase PINK1, mitochondrial OS=Homo sapiens OX=9606 GN=PINK1 PE=1 SV=1	1	51	51	51	2	0	0	48	42	42	2	0	0	48	42	42	2	0	0	48	42	42	68	68	68	62.768	581	581	0	323.31	By MS/MS			By MS/MS	By MS/MS
CDC37	21.8441	21.4136	20.409	20.735	27.2376	27.2234	Q16543	Q16543	9	9	9	Hsp90 co-chaperone Cdc37;Hsp90 co-chaperone Cdc37, N-terminally processed	CDC37	sp|Q16543|CDC37_HUMAN Hsp90 co-chaperone Cdc37 OS=Homo sapiens OX=9606 GN=CDC37 PE=1 SV=1	1	9	9	9	0	1	0	2	8	9	0	1	0	2	8	9	0	1	0	2	8	9	22.8	22.8	22.8	44.468	378	378	0	99.834		By matching		By MS/MS	By MS/MS
TGM1	21.9484	21.1151	21.9486	26.2061	22.3597	22.4767	P22735	P22735	6	6	6	Protein-glutamine gamma-glutamyltransferase K	TGM1	sp|P22735|TGM1_HUMAN Protein-glutamine gamma-glutamyltransferase K OS=Homo sapiens OX=9606 GN=TGM1 PE=1 SV=4	1	6	6	6	0	1	2	6	2	3	0	1	2	6	2	3	0	1	2	6	2	3	12.4	12.4	12.4	89.786	817	817	0	62.005		By matching	By matching	By MS/MS	By matching
IPO7	21.0131	21.0167	19.9608	21.1885	23.2947	23.0819	O95373	O95373	5	5	5	Importin-7	IPO7	sp|O95373|IPO7_HUMAN Importin-7 OS=Homo sapiens OX=9606 GN=IPO7 PE=1 SV=1	1	5	5	5	0	0	2	0	5	5	0	0	2	0	5	5	0	0	2	0	5	5	6.3	6.3	6.3	119.52	1038	1038	0	35.819			By matching		By MS/MS
PGK1	21.8099	21.8765	22.8075	23.7757	22.8954	23.1311	P00558;P07205	P00558	4;1	4;1	4;1	Phosphoglycerate kinase 1	PGK1	sp|P00558|PGK1_HUMAN Phosphoglycerate kinase 1 OS=Homo sapiens OX=9606 GN=PGK1 PE=1 SV=3	2	4	4	4	0	0	4	2	2	4	0	0	4	2	2	4	0	0	4	2	2	4	14.6	14.6	14.6	44.614	417	417;417	0	25.817			By MS/MS	By matching	By MS/MS
TOMM7	21.6756	21.7208	22.9784	26.8159	26.4726	26.4841	Q9P0U1	Q9P0U1	8	8	8	Mitochondrial import receptor subunit TOM7 homolog	TOMM7	sp|Q9P0U1|TOM7_HUMAN Mitochondrial import receptor subunit TOM7 homolog OS=Homo sapiens OX=9606 GN=TOMM7 PE=1 SV=1	1	8	8	8	4	1	5	7	5	5	4	1	5	7	5	5	4	1	5	7	5	5	83.6	83.6	83.6	6.2484	55	55	0	79.185	By MS/MS	By matching	By MS/MS	By MS/MS	By MS/MS
LTF	21.1965	21.5202	21.4911	25.5716	20.0478	21.189	P02788;CON__Q29443;CON__Q0IIK2	P02788	16;1;1	16;1;1	16;1;1	Lactotransferrin;Lactoferricin-H;Kaliocin-1;Lactoferroxin-A;Lactoferroxin-B;Lactoferroxin-C	LTF	sp|P02788|TRFL_HUMAN Lactotransferrin OS=Homo sapiens OX=9606 GN=LTF PE=1 SV=6	3	16	16	16	6	0	1	16	2	1	6	0	1	16	2	1	6	0	1	16	2	1	33.7	33.7	33.7	78.181	710	710;685;704	0	119.32	By MS/MS		By MS/MS	By MS/MS	By matching
TMEM160	22.2079	21.056	21.5231	24.7566	19.8154	24.0002	Q9NX00	Q9NX00	2	2	2	Transmembrane protein 160	TMEM160	sp|Q9NX00|TM160_HUMAN Transmembrane protein 160 OS=Homo sapiens OX=9606 GN=TMEM160 PE=1 SV=1	1	2	2	2	0	0	1	2	1	2	0	0	1	2	1	2	0	0	1	2	1	2	11.2	11.2	11.2	19.657	188	188	0.00068074	11.133			By MS/MS	By MS/MS	By MS/MS
TOMM6	25.9708	21.8521	21.5389	29.8221	26.7783	26.9235	Q96B49	Q96B49	3	3	3	Mitochondrial import receptor subunit TOM6 homolog	TOMM6	sp|Q96B49|TOM6_HUMAN Mitochondrial import receptor subunit TOM6 homolog OS=Homo sapiens OX=9606 GN=TOMM6 PE=1 SV=1	1	3	3	3	3	0	0	3	2	2	3	0	0	3	2	2	3	0	0	3	2	2	68.9	68.9	68.9	8.0019	74	74	0	39.949	By MS/MS			By MS/MS	By MS/MS
PSMA2	21.3299	21.347	22.411	23.8055	22.7205	23.1448	P25787	P25787	3	3	3	Proteasome subunit alpha type-2	PSMA2	sp|P25787|PSA2_HUMAN Proteasome subunit alpha type-2 OS=Homo sapiens OX=9606 GN=PSMA2 PE=1 SV=2	1	3	3	3	0	0	2	2	3	3	0	0	2	2	3	3	0	0	2	2	3	3	18.4	18.4	18.4	25.898	234	234	0	21.057			By MS/MS	By MS/MS	By MS/MS
HSP90AB2P	21.2906	21.469	21.91	21.0287	25.9126	25.8747	Q58FF8	Q58FF8	9	2	2	Putative heat shock protein HSP 90-beta 2	HSP90AB2P	sp|Q58FF8|H90B2_HUMAN Putative heat shock protein HSP 90-beta 2 OS=Homo sapiens OX=9606 GN=HSP90AB2P PE=1 SV=2	1	9	2	2	3	2	4	3	9	9	1	0	0	1	2	2	1	0	0	1	2	2	17.8	4.5	4.5	44.348	381	381	0	20.858	By matching	By matching	By matching	By matching	By MS/MS
TOMM5	22.891	21.6224	22.7992	27.7198	25.8787	26.3313	Q8N4H5	Q8N4H5	7	7	7	Mitochondrial import receptor subunit TOM5 homolog	TOMM5	sp|Q8N4H5|TOM5_HUMAN Mitochondrial import receptor subunit TOM5 homolog OS=Homo sapiens OX=9606 GN=TOMM5 PE=1 SV=1	1	7	7	7	4	0	3	7	3	3	4	0	3	7	3	3	4	0	3	7	3	3	86.3	86.3	86.3	6.0352	51	51	0	51.976	By MS/MS		By MS/MS	By MS/MS	By MS/MS
POF1B	20.9247	21.7554	21.412	24.4566	18.9376	21.1652	Q8WVV4	Q8WVV4	10	10	10	Protein POF1B	POF1B	sp|Q8WVV4|POF1B_HUMAN Protein POF1B OS=Homo sapiens OX=9606 GN=POF1B PE=1 SV=3	1	10	10	10	1	0	0	10	2	1	1	0	0	10	2	1	1	0	0	10	2	1	23.8	23.8	23.8	68.064	589	589	0	76.067	By MS/MS			By MS/MS	By matching
FUS	21.5225	21.2198	23.1643	21.0222	26.4264	26.8591	P35637	P35637	4	4	3	RNA-binding protein FUS	FUS	sp|P35637|FUS_HUMAN RNA-binding protein FUS OS=Homo sapiens OX=9606 GN=FUS PE=1 SV=1	1	4	4	3	0	2	4	0	3	4	0	2	4	0	3	4	0	1	3	0	2	3	13.3	13.3	13.3	53.425	526	526	0	33.148		By matching	By MS/MS		By MS/MS
ARL10	21.4721	21.5021	20.9867	24.6532	23.391	22.9222	Q8N8L6	Q8N8L6	6	6	6	ADP-ribosylation factor-like protein 10	ARL10	sp|Q8N8L6|ARL10_HUMAN ADP-ribosylation factor-like protein 10 OS=Homo sapiens OX=9606 GN=ARL10 PE=2 SV=1	1	6	6	6	1	0	0	5	4	5	1	0	0	5	4	5	1	0	0	5	4	5	49.2	49.2	49.2	27.459	244	244	0	53.461	By matching			By MS/MS	By MS/MS
HSP90AA1	20.6446	21.0734	20.7685	23.163	27.3417	27.2449	P07900;Q14568;Q58FF6;Q58FG0;Q58FG1	P07900	40;8;6;5;1	40;8;6;5;1	24;2;0;2;0	Heat shock protein HSP 90-alpha	HSP90AA1	sp|P07900|HS90A_HUMAN Heat shock protein HSP 90-alpha OS=Homo sapiens OX=9606 GN=HSP90AA1 PE=1 SV=5	5	40	40	24	8	3	16	14	40	40	8	3	16	14	40	40	3	1	6	6	24	24	42.3	42.3	29.8	84.659	732	732;343;505;334;418	0	323.31	By MS/MS	By matching	By MS/MS	By MS/MS	By MS/MS
TOMM40	27.5497	21.6724	27.6023	31.5555	30.2865	30.2066	O96008	O96008	27	27	27	Mitochondrial import receptor subunit TOM40 homolog	TOMM40	sp|O96008|TOM40_HUMAN Mitochondrial import receptor subunit TOM40 homolog OS=Homo sapiens OX=9606 GN=TOMM40 PE=1 SV=1	1	27	27	27	14	1	13	26	16	18	14	1	13	26	16	18	14	1	13	26	16	18	66.8	66.8	66.8	37.893	361	361	0	323.31	By MS/MS	By matching	By MS/MS	By MS/MS	By MS/MS
FABP5	22.2725	21.8799	22.697	27.6983	21.2398	21.4143	Q01469;A8MUU1	Q01469	15;2	15;2	15;2	Fatty acid-binding protein, epidermal	FABP5	sp|Q01469|FABP5_HUMAN Fatty acid-binding protein 5 OS=Homo sapiens OX=9606 GN=FABP5 PE=1 SV=3	2	15	15	15	5	2	1	15	2	3	5	2	1	15	2	3	5	2	1	15	2	3	81.5	81.5	81.5	15.164	135	135;101	0	186.69	By MS/MS	By matching	By matching	By MS/MS	By matching
TOMM20	27.1866	28.5887	27.9849	30.3158	30.9598	30.5432	Q15388	Q15388	7	7	7	Mitochondrial import receptor subunit TOM20 homolog	TOMM20	sp|Q15388|TOM20_HUMAN Mitochondrial import receptor subunit TOM20 homolog OS=Homo sapiens OX=9606 GN=TOMM20 PE=1 SV=1	1	7	7	7	5	3	5	7	5	5	5	3	5	7	5	5	5	3	5	7	5	5	45.5	45.5	45.5	16.298	145	145	0	111.22	By MS/MS	By MS/MS	By MS/MS	By MS/MS	By MS/MS
TIMM17B	24.5312	21.5707	23.4726	28.9959	26.8005	26.6414	O60830	O60830	8	8	7	Mitochondrial import inner membrane translocase subunit Tim17-B	TIMM17B	sp|O60830|TI17B_HUMAN Mitochondrial import inner membrane translocase subunit Tim17-B OS=Homo sapiens OX=9606 GN=TIMM17B PE=1 SV=1	1	8	8	7	6	1	3	8	5	5	6	1	3	8	5	5	5	1	3	7	5	5	57.6	57.6	50.6	18.273	172	172	0	174.62	By MS/MS	By matching	By matching	By MS/MS	By MS/MS
TOMM22	26.1861	22.8285	25.3217	30.8583	28.4045	28.6873	Q9NS69	Q9NS69	9	9	9	Mitochondrial import receptor subunit TOM22 homolog	TOMM22	sp|Q9NS69|TOM22_HUMAN Mitochondrial import receptor subunit TOM22 homolog OS=Homo sapiens OX=9606 GN=TOMM22 PE=1 SV=3	1	9	9	9	6	1	3	9	5	5	6	1	3	9	5	5	6	1	3	9	5	5	78.9	78.9	78.9	15.521	142	142	0	223.45	By MS/MS	By MS/MS	By MS/MS	By MS/MS	By MS/MS
EWSR1	20.7639	21.0738	20.5432	21.6654	23.6158	24.25	Q01844	Q01844	2	2	2	RNA-binding protein EWS	EWSR1	sp|Q01844|EWS_HUMAN RNA-binding protein EWS OS=Homo sapiens OX=9606 GN=EWSR1 PE=1 SV=1	1	2	2	2	0	1	2	0	2	2	0	1	2	0	2	2	0	1	2	0	2	2	4.4	4.4	4.4	68.477	656	656	0	18.657		By matching	By matching		By MS/MS
TIMM23	25.2524	21.8545	20.8193	29.7255	26.1245	26.5868	O14925;Q5SRD1	O14925	10;3	10;3	10;3	Mitochondrial import inner membrane translocase subunit Tim23	TIMM23	sp|O14925|TIM23_HUMAN Mitochondrial import inner membrane translocase subunit Tim23 OS=Homo sapiens OX=9606 GN=TIMM23 PE=1 SV=1	2	10	10	10	5	0	1	9	2	3	5	0	1	9	2	3	5	0	1	9	2	3	65.6	65.6	65.6	21.943	209	209;188	0	242.85	By MS/MS		By matching	By MS/MS	By MS/MS
LYZ	23.3628	21.2475	23.3449	27.9668	21.4777	21.6741	P61626	P61626	11	11	11	Lysozyme C	LYZ	sp|P61626|LYSC_HUMAN Lysozyme C OS=Homo sapiens OX=9606 GN=LYZ PE=1 SV=1	1	11	11	11	4	0	3	11	1	0	4	0	3	11	1	0	4	0	3	11	1	0	68.9	68.9	68.9	16.537	148	148	0	98.497	By MS/MS		By MS/MS	By MS/MS	By matching
NAP1L1	22.4403	22.5507	21.4951	21.0006	26.3681	26.5608	P55209	P55209	7	7	5	Nucleosome assembly protein 1-like 1	NAP1L1	sp|P55209|NP1L1_HUMAN Nucleosome assembly protein 1-like 1 OS=Homo sapiens OX=9606 GN=NAP1L1 PE=1 SV=1	1	7	7	5	1	0	1	1	7	6	1	0	1	1	7	6	1	0	1	1	5	4	21	21	18.4	45.374	391	391	0	46.54	By matching		By MS/MS	By MS/MS	By MS/MS
LMNA	21.1888	21.8326	21.5993	23.7509	21.4798	21.6046	P02545	P02545	8	8	8	Prelamin-A/C;Lamin-A/C	LMNA	sp|P02545|LMNA_HUMAN Prelamin-A/C OS=Homo sapiens OX=9606 GN=LMNA PE=1 SV=1	1	8	8	8	2	2	1	8	2	4	2	2	1	8	2	4	2	2	1	8	2	4	14.5	14.5	14.5	74.139	664	664	0	57.131	By matching	By matching	By matching	By MS/MS	By matching
TAF15	21.7039	21.0109	22.1873	21.4401	25.9628	25.3095	Q92804	Q92804	3	2	2	TATA-binding protein-associated factor 2N	TAF15	sp|Q92804|RBP56_HUMAN TATA-binding protein-associated factor 2N OS=Homo sapiens OX=9606 GN=TAF15 PE=1 SV=1	1	3	2	2	0	1	2	0	3	3	0	0	1	0	2	2	0	0	1	0	2	2	11	8.6	8.6	61.829	592	592	0	13.209		By matching	By MS/MS		By MS/MS
RHOT2	23.5612	22.0062	23.0959	25.9754	24.5204	24.4349	Q8IXI1	Q8IXI1	14	14	13	Mitochondrial Rho GTPase 2	RHOT2	sp|Q8IXI1|MIRO2_HUMAN Mitochondrial Rho GTPase 2 OS=Homo sapiens OX=9606 GN=RHOT2 PE=1 SV=2	1	14	14	13	5	0	10	13	10	10	5	0	10	13	10	10	4	0	9	12	9	9	33.8	33.8	32	68.117	618	618	0	108.61	By MS/MS		By MS/MS	By MS/MS	By MS/MS
SRP68	22.168	22.3589	23.7978	21.7854	23.554	23.5785	Q9UHB9	Q9UHB9	3	3	3	Signal recognition particle subunit SRP68	SRP68	sp|Q9UHB9|SRP68_HUMAN Signal recognition particle subunit SRP68 OS=Homo sapiens OX=9606 GN=SRP68 PE=1 SV=2	1	3	3	3	0	1	3	1	3	3	0	1	3	1	3	3	0	1	3	1	3	3	8.1	8.1	8.1	70.729	627	627	0	19.004		By matching	By MS/MS	By matching	By MS/MS
EEF1A1P5	28.2109	22.3869	28.675	26.33	29.7392	28.7287	Q5VTE0;P68104	Q5VTE0;P68104	22;22	22;22	11;11	Putative elongation factor 1-alpha-like 3;Elongation factor 1-alpha 1	EEF1A1P5;EEF1A1	sp|Q5VTE0|EF1A3_HUMAN Putative elongation factor 1-alpha-like 3 OS=Homo sapiens OX=9606 GN=EEF1A1P5 PE=5 SV=1;sp|P68104|EF1A1_HUMAN Elongation factor 1-alpha 1 OS=Homo sapiens OX=9606 GN=EEF1A1 PE=1 SV=1	2	22	22	11	16	6	15	17	17	16	16	6	15	17	17	16	6	1	7	7	9	8	56.9	56.9	33.1	50.184	462	462;462	0	307.17	By MS/MS	By MS/MS	By MS/MS	By MS/MS	By MS/MS
LGALS7	21.4841	21.9328	19.7992	26.8374	20.1912	21.5954	P47929	P47929	12	12	12	Galectin-7	LGALS7	sp|P47929|LEG7_HUMAN Galectin-7 OS=Homo sapiens OX=9606 GN=LGALS7B PE=1 SV=2	1	12	12	12	7	1	2	12	2	0	7	1	2	12	2	0	7	1	2	12	2	0	86.8	86.8	86.8	15.075	136	136	0	198.62	By MS/MS	By matching	By matching	By MS/MS	By matching
ARG1	22.3006	21.6037	21.6065	25.9555	22.2356	21.8922	P05089	P05089	6	6	6	Arginase-1	ARG1	sp|P05089|ARGI1_HUMAN Arginase-1 OS=Homo sapiens OX=9606 GN=ARG1 PE=1 SV=2	1	6	6	6	2	1	0	6	3	2	2	1	0	6	3	2	2	1	0	6	3	2	26.7	26.7	26.7	34.735	322	322	0	53.633	By MS/MS	By matching		By MS/MS	By matching
HSP90AB1	21.2612	20.4721	22.0374	23.6822	27.6097	27.6615	P08238;Q58FF7	P08238	40;14	22;5	21;5	Heat shock protein HSP 90-beta	HSP90AB1	sp|P08238|HS90B_HUMAN Heat shock protein HSP 90-beta OS=Homo sapiens OX=9606 GN=HSP90AB1 PE=1 SV=4	2	40	22	21	13	5	20	18	36	36	6	3	8	9	18	18	6	2	7	9	17	17	48.6	37.6	37.6	83.263	724	724;597	0	203.58	By MS/MS	By matching	By MS/MS	By MS/MS	By MS/MS
BAG6	21.5561	23.1476	21.5716	20.5554	23.1387	22.8955	P46379	P46379	2	2	2	Large proline-rich protein BAG6	BAG6	sp|P46379|BAG6_HUMAN Large proline-rich protein BAG6 OS=Homo sapiens OX=9606 GN=BAG6 PE=1 SV=2	1	2	2	2	0	0	1	0	2	2	0	0	1	0	2	2	0	0	1	0	2	2	2	2	2	119.41	1132	1132	0	14.057			By MS/MS		By MS/MS
SERPINB3	24.81	22.0642	21.8426	27.4637	21.9513	25.1335	P29508	P29508	28	28	9	Serpin B3	SERPINB3	sp|P29508|SPB3_HUMAN Serpin B3 OS=Homo sapiens OX=9606 GN=SERPINB3 PE=1 SV=2	1	28	28	9	13	0	0	28	3	11	13	0	0	28	3	11	4	0	0	9	1	6	66.7	66.7	30.5	44.564	390	390	0	259.02	By MS/MS			By MS/MS	By matching
GSTP1	21.6708	22.2404	23.2256	22.0624	23.423	23.0376	P09211	P09211	6	6	6	Glutathione S-transferase P	GSTP1	sp|P09211|GSTP1_HUMAN Glutathione S-transferase P OS=Homo sapiens OX=9606 GN=GSTP1 PE=1 SV=2	1	6	6	6	1	0	2	5	2	2	1	0	2	5	2	2	1	0	2	5	2	2	52.9	52.9	52.9	23.356	210	210	0	42.343	By matching		By MS/MS	By MS/MS	By MS/MS
UBB	26.9637	27.3918	27.5315	29.1687	30.0902	30.2843	P62979;P62987;P0CG47;P0CG48;A0A2R8Y422	P62979;P62987;P0CG47;P0CG48;A0A2R8Y422	10;9;9;9;8	10;9;9;9;8	10;9;9;9;8	Ubiquitin-40S ribosomal protein S27a;Ubiquitin;40S ribosomal protein S27a;Ubiquitin-60S ribosomal protein L40;Ubiquitin;60S ribosomal protein L40;Polyubiquitin-B;Ubiquitin;Polyubiquitin-C;Ubiquitin	RPS27A;UBA52;UBB;UBC	sp|P62979|RS27A_HUMAN Ubiquitin-40S ribosomal protein S27a OS=Homo sapiens OX=9606 GN=RPS27A PE=1 SV=2;sp|P62987|RL40_HUMAN Ubiquitin-60S ribosomal protein L40 OS=Homo sapiens OX=9606 GN=UBA52 PE=1 SV=2;sp|P0CG47|UBB_HUMAN Polyubiquitin-B OS=Homo sapiens O	5	10	10	10	7	2	7	9	9	10	7	2	7	9	9	10	7	2	7	9	9	10	47.4	47.4	47.4	17.965	156	156;128;229;685;156	0	167.4	By MS/MS	By MS/MS	By MS/MS	By MS/MS	By MS/MS
KDELR1	24.4761	21.9089	23.6781	20.6654	24.4238	24.2758	P24390	P24390	2	2	2	ER lumen protein-retaining receptor 1	KDELR1	sp|P24390|ERD21_HUMAN ER lumen protein-retaining receptor 1 OS=Homo sapiens OX=9606 GN=KDELR1 PE=1 SV=1	1	2	2	2	2	0	2	2	2	2	2	0	2	2	2	2	2	0	2	2	2	2	14.6	14.6	14.6	24.542	212	212	0	19.676	By MS/MS		By MS/MS	By MS/MS	By MS/MS
IGKC	23.6073	26.1292	21.6123	25.8408	21.6746	22.7959	P01834	P01834	5	5	5	Ig kappa chain C region	IGKC	sp|P01834|IGKC_HUMAN Immunoglobulin kappa constant OS=Homo sapiens OX=9606 GN=IGKC PE=1 SV=2	1	5	5	5	4	3	1	5	0	3	4	3	1	5	0	3	4	3	1	5	0	3	83.2	83.2	83.2	11.765	107	107	0	53.78	By MS/MS	By MS/MS	By matching	By MS/MS
TIMM50	24.2484	23.4314	25.7958	28.1571	28.5273	28.1973	Q3ZCQ8	Q3ZCQ8	21	21	21	Mitochondrial import inner membrane translocase subunit TIM50	TIMM50	sp|Q3ZCQ8|TIM50_HUMAN Mitochondrial import inner membrane translocase subunit TIM50 OS=Homo sapiens OX=9606 GN=TIMM50 PE=1 SV=2	1	21	21	21	14	3	12	20	12	14	14	3	12	20	12	14	14	3	12	20	12	14	49	49	49	39.646	353	353	0	244.04	By MS/MS	By matching	By MS/MS	By MS/MS	By MS/MS
PDIA5	21.6519	25.243	24.6764	21.8632	25.9496	26.3213	Q14554	Q14554	11	11	11	Protein disulfide-isomerase A5	PDIA5	sp|Q14554|PDIA5_HUMAN Protein disulfide-isomerase A5 OS=Homo sapiens OX=9606 GN=PDIA5 PE=1 SV=1	1	11	11	11	0	4	8	0	11	11	0	4	8	0	11	11	0	4	8	0	11	11	24.9	24.9	24.9	59.594	519	519	0	80.062		By matching	By MS/MS		By MS/MS
USP30	21.6551	21.3803	23.4772	24.5514	25.4221	25.2863	Q70CQ3	Q70CQ3	6	6	6	Ubiquitin carboxyl-terminal hydrolase 30	USP30	sp|Q70CQ3|UBP30_HUMAN Ubiquitin carboxyl-terminal hydrolase 30 OS=Homo sapiens OX=9606 GN=USP30 PE=1 SV=1	1	6	6	6	0	0	3	4	5	4	0	0	3	4	5	4	0	0	3	4	5	4	18.4	18.4	18.4	58.502	517	517	0	43.777			By MS/MS	By MS/MS	By MS/MS
HSPB1	23.376	22.3979	21.5471	27.4298	21.7131	21.1433	P04792	P04792	7	7	7	Heat shock protein beta-1	HSPB1	sp|P04792|HSPB1_HUMAN Heat shock protein beta-1 OS=Homo sapiens OX=9606 GN=HSPB1 PE=1 SV=2	1	7	7	7	5	0	1	7	2	0	5	0	1	7	2	0	5	0	1	7	2	0	53.2	53.2	53.2	22.782	205	205	0	68.169	By MS/MS		By matching	By MS/MS	By matching
EIF3A	20.7425	21.0338	24.4475	21.745	24.1207	24.0471	Q14152	Q14152	3	3	3	Eukaryotic translation initiation factor 3 subunit A	EIF3A	sp|Q14152|EIF3A_HUMAN Eukaryotic translation initiation factor 3 subunit A OS=Homo sapiens OX=9606 GN=EIF3A PE=1 SV=1	1	3	3	3	0	0	3	0	3	2	0	0	3	0	3	2	0	0	3	0	3	2	4.2	4.2	4.2	166.57	1382	1382	0	19.417			By MS/MS		By MS/MS
RCN2	25.5954	25.6076	27.1804	28.0975	30.1592	29.6672	Q14257	Q14257	16	16	16	Reticulocalbin-2	RCN2	sp|Q14257|RCN2_HUMAN Reticulocalbin-2 OS=Homo sapiens OX=9606 GN=RCN2 PE=1 SV=1	1	16	16	16	7	2	12	12	14	14	7	2	12	12	14	14	7	2	12	12	14	14	51.4	51.4	51.4	36.876	317	317	0	293.35	By MS/MS	By MS/MS	By MS/MS	By MS/MS	By MS/MS
P0DPI2	23.2853	21.4137	26.0474	20.966	24.2019	24.7978	P0DPI2;A0A0B4J2D5	P0DPI2;A0A0B4J2D5	7;7	7;7	7;7			sp|P0DPI2|GAL3A_HUMAN Glutamine amidotransferase-like class 1 domain-containing protein 3, mitochondrial OS=Homo sapiens OX=9606 GN=GATD3 PE=1 SV=1;sp|A0A0B4J2D5|GAL3B_HUMAN Putative glutamine amidotransferase-like class 1 domain-containing protein 3B, mit	2	7	7	7	4	0	5	0	3	4	4	0	5	0	3	4	4	0	5	0	3	4	39.6	39.6	39.6	28.17	268	268;268	0	52.828	By MS/MS		By MS/MS		By MS/MS
CALML5	22.9383	25.413	23.3612	25.3684	24.1608	24.5617	Q9NZT1	Q9NZT1	11	11	11	Calmodulin-like protein 5	CALML5	sp|Q9NZT1|CALL5_HUMAN Calmodulin-like protein 5 OS=Homo sapiens OX=9606 GN=CALML5 PE=1 SV=2	1	11	11	11	3	3	5	6	6	7	3	3	5	6	6	7	3	3	5	6	6	7	91.1	91.1	91.1	15.892	146	146	0	80.492	By MS/MS	By MS/MS	By MS/MS	By MS/MS	By MS/MS
RUVBL1	22.9428	21.467	23.1363	23.4773	23.5615	23.5896	Q9Y265	Q9Y265	5	5	5	RuvB-like 1	RUVBL1	sp|Q9Y265|RUVB1_HUMAN RuvB-like 1 OS=Homo sapiens OX=9606 GN=RUVBL1 PE=1 SV=1	1	5	5	5	2	1	3	3	4	4	2	1	3	3	4	4	2	1	3	3	4	4	17.1	17.1	17.1	50.227	456	456	0	32.866	By MS/MS	By matching	By MS/MS	By MS/MS	By MS/MS
PAICS	23.3465	21.1617	22.2576	24.4403	23.0679	22.9408	P22234	P22234	4	4	4	Multifunctional protein ADE2;Phosphoribosylaminoimidazole-succinocarboxamide synthase;Phosphoribosylaminoimidazole carboxylase	PAICS	sp|P22234|PUR6_HUMAN Bifunctional phosphoribosylaminoimidazole carboxylase/phosphoribosylaminoimidazole succinocarboxamide synthetase OS=Homo sapiens OX=9606 GN=PAICS PE=1 SV=3	1	4	4	4	3	0	4	4	3	3	3	0	4	4	3	3	3	0	4	4	3	3	13.2	13.2	13.2	47.079	425	425	0	33.5	By MS/MS		By MS/MS	By MS/MS	By matching
AP2A2	23.3099	22.1326	23.9183	23.2475	22.0815	23.7172	O94973	O94973	10	6	6	AP-2 complex subunit alpha-2	AP2A2	sp|O94973|AP2A2_HUMAN AP-2 complex subunit alpha-2 OS=Homo sapiens OX=9606 GN=AP2A2 PE=1 SV=2	1	10	6	6	9	0	5	5	5	5	6	0	2	3	2	2	6	0	2	3	2	2	19	14.1	14.1	103.96	939	939	0	39.874	By MS/MS		By MS/MS	By MS/MS	By matching
GIGYF2	22.3107	22.6621	21.425	21.3992	23.0751	21.8006	Q6Y7W6	Q6Y7W6	2	2	2	PERQ amino acid-rich with GYF domain-containing protein 2	GIGYF2	sp|Q6Y7W6|GGYF2_HUMAN GRB10-interacting GYF protein 2 OS=Homo sapiens OX=9606 GN=GIGYF2 PE=1 SV=1	1	2	2	2	0	0	1	0	2	2	0	0	1	0	2	2	0	0	1	0	2	2	2.8	2.8	2.8	150.07	1299	1299	0	12.971			By MS/MS		By MS/MS
FEN1	22.2742	21.5998	23.4074	21.2956	24.3996	23.8746	P39748	P39748	6	6	6	Flap endonuclease 1	FEN1	sp|P39748|FEN1_HUMAN Flap endonuclease 1 OS=Homo sapiens OX=9606 GN=FEN1 PE=1 SV=1	1	6	6	6	0	1	5	0	6	6	0	1	5	0	6	6	0	1	5	0	6	6	19.5	19.5	19.5	42.592	380	380	0	40.292		By matching	By MS/MS		By MS/MS
SFPQ	20.2469	23.224	24.6143	20.0674	26.5209	26.2833	P23246	P23246	12	12	12	Splicing factor, proline- and glutamine-rich	SFPQ	sp|P23246|SFPQ_HUMAN Splicing factor, proline- and glutamine-rich OS=Homo sapiens OX=9606 GN=SFPQ PE=1 SV=2	1	12	12	12	2	4	9	2	12	12	2	4	9	2	12	12	2	4	9	2	12	12	21.2	21.2	21.2	76.149	707	707	0	88.621	By MS/MS	By MS/MS	By MS/MS	By MS/MS	By MS/MS
S100A8	25.2661	24.7726	23.2893	27.9604	24.2297	24.2231	P05109	P05109	8	8	8	Protein S100-A8;Protein S100-A8, N-terminally processed	S100A8	sp|P05109|S10A8_HUMAN Protein S100-A8 OS=Homo sapiens OX=9606 GN=S100A8 PE=1 SV=1	1	8	8	8	4	2	4	8	3	3	4	2	4	8	3	3	4	2	4	8	3	3	59.1	59.1	59.1	10.834	93	93	0	71.14	By MS/MS	By matching	By MS/MS	By MS/MS	By MS/MS
TRIM28	23.6974	22.107	23.121	24.3799	24.1809	23.7861	Q13263	Q13263	7	7	7	Transcription intermediary factor 1-beta	TRIM28	sp|Q13263|TIF1B_HUMAN Transcription intermediary factor 1-beta OS=Homo sapiens OX=9606 GN=TRIM28 PE=1 SV=5	1	7	7	7	5	1	4	4	3	2	5	1	4	4	3	2	5	1	4	4	3	2	20.7	20.7	20.7	88.549	835	835	0	53.294	By MS/MS	By matching	By MS/MS	By MS/MS	By MS/MS
CDC42	24.1393	25.0176	25.3231	24.9783	26.0311	25.6978	P60953	P60953	5	5	4	Cell division control protein 42 homolog	CDC42	sp|P60953|CDC42_HUMAN Cell division control protein 42 homolog OS=Homo sapiens OX=9606 GN=CDC42 PE=1 SV=2	1	5	5	4	4	3	5	3	5	5	4	3	5	3	5	5	3	2	4	2	4	4	30.9	30.9	25.1	21.258	191	191	0	41.903	By MS/MS	By matching	By MS/MS	By MS/MS	By MS/MS
CIRBP	21.714	25.0406	24.3042	21.3775	25.81	25.5206	Q14011	Q14011	6	6	6	Cold-inducible RNA-binding protein	CIRBP	sp|Q14011|CIRBP_HUMAN Cold-inducible RNA-binding protein OS=Homo sapiens OX=9606 GN=CIRBP PE=1 SV=1	1	6	6	6	0	2	5	0	6	6	0	2	5	0	6	6	0	2	5	0	6	6	36.6	36.6	36.6	18.648	172	172	0	38.807		By matching	By MS/MS		By MS/MS
EHD1	21.4811	21.2986	23.3218	22.9801	23.3169	23.2491	Q9H4M9	Q9H4M9	2	2	2	EH domain-containing protein 1	EHD1	sp|Q9H4M9|EHD1_HUMAN EH domain-containing protein 1 OS=Homo sapiens OX=9606 GN=EHD1 PE=1 SV=2	1	2	2	2	0	0	2	2	2	2	0	0	2	2	2	2	0	0	2	2	2	2	7.7	7.7	7.7	60.626	534	534	0.00068966	11.463			By MS/MS	By matching	By matching
S100A9	24.0636	21.1384	22.8622	27.9335	24.6411	24.7428	P06702	P06702	10	10	10	Protein S100-A9	S100A9	sp|P06702|S10A9_HUMAN Protein S100-A9 OS=Homo sapiens OX=9606 GN=S100A9 PE=1 SV=1	1	10	10	10	5	1	2	10	4	4	5	1	2	10	4	4	5	1	2	10	4	4	56.1	56.1	56.1	13.242	114	114	0	131.85	By MS/MS	By matching	By MS/MS	By MS/MS	By MS/MS
ACLY	21.438	21.734	22.9792	21.3396	22.7829	23.2019	P53396	P53396	5	5	5	ATP-citrate synthase	ACLY	sp|P53396|ACLY_HUMAN ATP-citrate synthase OS=Homo sapiens OX=9606 GN=ACLY PE=1 SV=3	1	5	5	5	0	0	4	2	4	4	0	0	4	2	4	4	0	0	4	2	4	4	6.4	6.4	6.4	120.84	1101	1101	0	32.595			By MS/MS	By MS/MS	By MS/MS
SERPINB4	23.7067	22.4952	21.603	26.4954	22.0123	23.4102	P48594	P48594	23	4	4	Serpin B4	SERPINB4	sp|P48594|SPB4_HUMAN Serpin B4 OS=Homo sapiens OX=9606 GN=SERPINB4 PE=1 SV=2	1	23	4	4	11	0	0	22	3	8	2	0	0	3	1	3	2	0	0	3	1	3	49.5	13.3	13.3	44.853	390	390	0	34.013	By MS/MS			By MS/MS	By matching
MFF	23.6961	22.1169	23.871	25.9536	24.5955	24.7165	Q9GZY8	Q9GZY8	6	6	6	Mitochondrial fission factor	MFF	sp|Q9GZY8|MFF_HUMAN Mitochondrial fission factor OS=Homo sapiens OX=9606 GN=MFF PE=1 SV=1	1	6	6	6	4	0	2	6	4	4	4	0	2	6	4	4	4	0	2	6	4	4	38	38	38	38.464	342	342	0	61.057	By MS/MS		By MS/MS	By MS/MS	By MS/MS
RPS20	24.9637	26.4379	26.9908	24.7993	27.7958	28.1174	P60866	P60866	7	7	7	40S ribosomal protein S20	RPS20	sp|P60866|RS20_HUMAN 40S ribosomal protein S20 OS=Homo sapiens OX=9606 GN=RPS20 PE=1 SV=1	1	7	7	7	2	5	6	2	7	7	2	5	6	2	7	7	2	5	6	2	7	7	48.7	48.7	48.7	13.373	119	119	0	89.246	By MS/MS	By MS/MS	By MS/MS	By MS/MS	By MS/MS
RTN4	25.815	24.7313	25.9614	25.2375	23.9418	21.1916	Q9NQC3	Q9NQC3	5	5	5	Reticulon-4	RTN4	sp|Q9NQC3|RTN4_HUMAN Reticulon-4 OS=Homo sapiens OX=9606 GN=RTN4 PE=1 SV=2	1	5	5	5	5	2	3	4	2	1	5	2	3	4	2	1	5	2	3	4	2	1	10.1	10.1	10.1	129.93	1192	1192	0	68.473	By MS/MS	By matching	By MS/MS	By MS/MS	By MS/MS
DSC1	23.8779	22.5107	22.5627	26.2224	24.0778	23.3637	Q08554	Q08554	7	7	7	Desmocollin-1	DSC1	sp|Q08554|DSC1_HUMAN Desmocollin-1 OS=Homo sapiens OX=9606 GN=DSC1 PE=1 SV=2	1	7	7	7	3	0	3	7	3	3	3	0	3	7	3	3	3	0	3	7	3	3	11.5	11.5	11.5	99.986	894	894	0	72.821	By MS/MS		By MS/MS	By MS/MS	By MS/MS
HMGB2	21.7569	21.8249	23.8912	21.3667	25.269	23.7193	P26583	P26583	4	3	3	High mobility group protein B2	HMGB2	sp|P26583|HMGB2_HUMAN High mobility group protein B2 OS=Homo sapiens OX=9606 GN=HMGB2 PE=1 SV=2	1	4	3	3	0	1	4	0	4	4	0	0	3	0	3	3	0	0	3	0	3	3	24.9	20.6	20.6	24.033	209	209	0	24.86		By matching	By MS/MS		By MS/MS
PKM	24.5964	23.3873	24.6451	26.5249	23.906	24.6192	P14618;P30613	P14618	16;2	16;2	16;2	Pyruvate kinase PKM	PKM	sp|P14618|KPYM_HUMAN Pyruvate kinase PKM OS=Homo sapiens OX=9606 GN=PKM PE=1 SV=4	2	16	16	16	9	2	8	16	5	9	9	2	8	16	5	9	9	2	8	16	5	9	48.4	48.4	48.4	57.936	531	531;574	0	164.28	By MS/MS	By matching	By MS/MS	By MS/MS	By MS/MS
RHOG	24.0353	21.4543	24.187	24.3129	24.3598	24.5523	P84095	P84095	5	4	4	Rho-related GTP-binding protein RhoG	RHOG	sp|P84095|RHOG_HUMAN Rho-related GTP-binding protein RhoG OS=Homo sapiens OX=9606 GN=RHOG PE=1 SV=1	1	5	4	4	4	2	5	3	5	5	3	1	4	2	4	4	3	1	4	2	4	4	46.6	40.8	40.8	21.308	191	191	0	30.425	By MS/MS	By matching	By MS/MS	By MS/MS	By MS/MS
TIMM17A	21.1647	21.4744	23.1657	22.0274	24.7412	25.5346	Q99595	Q99595	5	4	4	Mitochondrial import inner membrane translocase subunit Tim17-A	TIMM17A	sp|Q99595|TI17A_HUMAN Mitochondrial import inner membrane translocase subunit Tim17-A OS=Homo sapiens OX=9606 GN=TIMM17A PE=1 SV=1	1	5	4	4	2	0	2	4	2	2	1	0	2	3	2	2	1	0	2	3	2	2	54.4	47.4	47.4	18.023	171	171	0	62.706	By MS/MS		By MS/MS	By MS/MS	By MS/MS
SARNP	21.5589	24.6374	22.7333	22.0459	25.1128	22.7227	P82979	P82979	5	5	5	SAP domain-containing ribonucleoprotein	SARNP	sp|P82979|SARNP_HUMAN SAP domain-containing ribonucleoprotein OS=Homo sapiens OX=9606 GN=SARNP PE=1 SV=3	1	5	5	5	1	5	4	0	5	5	1	5	4	0	5	5	1	5	4	0	5	5	27.6	27.6	27.6	23.671	210	210	0	32.01	By matching	By MS/MS	By MS/MS		By MS/MS
SCP2	22.041	27.2421	25.0921	21.8164	28.0067	24.4731	P22307	P22307	12	12	12	Non-specific lipid-transfer protein	SCP2	sp|P22307|SCP2_HUMAN Sterol carrier protein 2 OS=Homo sapiens OX=9606 GN=SCP2 PE=1 SV=2	1	12	12	12	1	6	11	1	12	8	1	6	11	1	12	8	1	6	11	1	12	8	13.2	13.2	13.2	58.993	547	547	0	104.07	By MS/MS	By MS/MS	By MS/MS	By MS/MS	By MS/MS
EDF1	22.1764	25.5873	24.7721	20.9755	26.0883	25.3039	O60869	O60869	6	6	6	Endothelial differentiation-related factor 1	EDF1	sp|O60869|EDF1_HUMAN Endothelial differentiation-related factor 1 OS=Homo sapiens OX=9606 GN=EDF1 PE=1 SV=1	1	6	6	6	0	4	5	1	6	4	0	4	5	1	6	4	0	4	5	1	6	4	43.9	43.9	43.9	16.368	148	148	0	51.581		By MS/MS	By MS/MS	By matching	By MS/MS
TACO1	22.4881	24.4456	25.088	21.9248	24.253	24.0459	Q9BSH4	Q9BSH4	7	7	7	Translational activator of cytochrome c oxidase 1	TACO1	sp|Q9BSH4|TACO1_HUMAN Translational activator of cytochrome c oxidase 1 OS=Homo sapiens OX=9606 GN=TACO1 PE=1 SV=1	1	7	7	7	0	2	7	0	4	5	0	2	7	0	4	5	0	2	7	0	4	5	37.4	37.4	37.4	32.477	297	297	0	43.154		By matching	By MS/MS		By MS/MS
BRI3BP	21.0765	21.8606	22.8298	21.4472	24.1534	23.1577	Q8WY22;REV__Q96PE2	Q8WY22;REV__Q96PE2	2;1	2;1	2;1	BRI3-binding protein	BRI3BP	sp|Q8WY22|BRI3B_HUMAN BRI3-binding protein OS=Homo sapiens OX=9606 GN=BRI3BP PE=1 SV=1;sp|Q96PE2|ARHGH_HUMAN Rho guanine nucleotide exchange factor 17 OS=Homo sapiens OX=9606 GN=ARHGEF17 PE=1 SV=1	2	2	2	2	0	1	2	0	2	2	0	1	2	0	2	2	0	1	2	0	2	2	10.4	10.4	10.4	27.835	251	251;2063	0	12.404		By matching	By MS/MS		By MS/MS
APEX1	22.9165	21.8432	24.0527	21.2452	25.1431	24.6012	P27695	P27695	9	9	9	DNA-(apurinic or apyrimidinic site) lyase;DNA-(apurinic or apyrimidinic site) lyase, mitochondrial	APEX1	sp|P27695|APEX1_HUMAN DNA-(apurinic or apyrimidinic site) endonuclease OS=Homo sapiens OX=9606 GN=APEX1 PE=1 SV=2	1	9	9	9	0	0	7	0	9	9	0	0	7	0	9	9	0	0	7	0	9	9	51.3	51.3	51.3	35.554	318	318	0	60.171			By MS/MS		By MS/MS
S100A7	24.3871	21.4057	24.712	26.3297	25.2291	24.8796	P31151;Q86SG5	P31151	8;3	8;3	8;3	Protein S100-A7	S100A7	sp|P31151|S10A7_HUMAN Protein S100-A7 OS=Homo sapiens OX=9606 GN=S100A7 PE=1 SV=4	2	8	8	8	4	0	2	7	2	6	4	0	2	7	2	6	4	0	2	7	2	6	38.6	38.6	38.6	11.471	101	101;101	0	66.503	By MS/MS		By MS/MS	By MS/MS	By MS/MS
CPD	22.9388	22.1616	23.9153	20.5877	21.2865	23.2493	O75976	O75976	4	4	4	Carboxypeptidase D	CPD	sp|O75976|CBPD_HUMAN Carboxypeptidase D OS=Homo sapiens OX=9606 GN=CPD PE=1 SV=2	1	4	4	4	2	0	4	1	2	3	2	0	4	1	2	3	2	0	4	1	2	3	4.9	4.9	4.9	152.93	1380	1380	0	33.639	By MS/MS		By MS/MS	By MS/MS	By MS/MS
GUF1	21.2288	21.4426	23.8153	21.0863	24.9117	24.312	Q8N442	Q8N442	9	9	9	Translation factor GUF1, mitochondrial	GUF1	sp|Q8N442|GUF1_HUMAN Translation factor GUF1, mitochondrial OS=Homo sapiens OX=9606 GN=GUF1 PE=1 SV=1	1	9	9	9	1	1	8	0	9	9	1	1	8	0	9	9	1	1	8	0	9	9	20.2	20.2	20.2	74.327	669	669	0	65.23	By matching	By matching	By MS/MS		By MS/MS
KHDRBS1	21.104	21.6834	22.934	21.0914	24.7337	23.8205	Q07666	Q07666	3	3	3	KH domain-containing, RNA-binding, signal transduction-associated protein 1	KHDRBS1	sp|Q07666|KHDR1_HUMAN KH domain-containing, RNA-binding, signal transduction-associated protein 1 OS=Homo sapiens OX=9606 GN=KHDRBS1 PE=1 SV=1	1	3	3	3	1	1	3	1	3	3	1	1	3	1	3	3	1	1	3	1	3	3	14.4	14.4	14.4	48.227	443	443	0	18.753	By MS/MS	By matching	By MS/MS	By matching	By MS/MS
PRPF19	21.0366	21.1046	24.1639	21.1486	24.2669	25.1507	Q9UMS4	Q9UMS4	4	4	4	Pre-mRNA-processing factor 19	PRPF19	sp|Q9UMS4|PRP19_HUMAN Pre-mRNA-processing factor 19 OS=Homo sapiens OX=9606 GN=PRPF19 PE=1 SV=1	1	4	4	4	2	0	3	1	4	4	2	0	3	1	4	4	2	0	3	1	4	4	15.1	15.1	15.1	55.18	504	504	0	23.857	By MS/MS		By MS/MS	By MS/MS	By MS/MS
IGHA1	23.5531	22.1149	21.5909	26.4021	21.0287	21.7193	P01876	P01876	7	7	3	Ig alpha-1 chain C region	IGHA1	sp|P01876|IGHA1_HUMAN Immunoglobulin heavy constant alpha 1 OS=Homo sapiens OX=9606 GN=IGHA1 PE=1 SV=2	1	7	7	3	5	1	1	7	2	0	5	1	1	7	2	0	2	1	1	3	2	0	29.7	29.7	13.3	37.654	353	353	0	76.527	By MS/MS	By matching	By matching	By MS/MS	By matching
MPG	21.5975	21.7552	22.3712	20.8619	22.9406	23.2704	P29372	P29372	2	2	2	DNA-3-methyladenine glycosylase	MPG	sp|P29372|3MG_HUMAN DNA-3-methyladenine glycosylase OS=Homo sapiens OX=9606 GN=MPG PE=1 SV=3	1	2	2	2	0	0	2	0	2	2	0	0	2	0	2	2	0	0	2	0	2	2	8.1	8.1	8.1	32.868	298	298	0	14.385			By MS/MS		By MS/MS
SRSF9	21.4305	20.9704	22.5182	22.0179	22.8444	22.2131	Q13242	Q13242	2	2	2	Serine/arginine-rich splicing factor 9	SRSF9	sp|Q13242|SRSF9_HUMAN Serine/arginine-rich splicing factor 9 OS=Homo sapiens OX=9606 GN=SRSF9 PE=1 SV=1	1	2	2	2	0	1	2	0	2	2	0	1	2	0	2	2	0	1	2	0	2	2	11.3	11.3	11.3	25.542	221	221	0.00070671	12.023		By matching	By MS/MS		By MS/MS
AGK	24.0798	21.2102	25.3956	27.0708	26.6009	26.3615	Q53H12	Q53H12	25	25	25	Acylglycerol kinase, mitochondrial	AGK	sp|Q53H12|AGK_HUMAN Acylglycerol kinase, mitochondrial OS=Homo sapiens OX=9606 GN=AGK PE=1 SV=2	1	25	25	25	12	2	19	17	17	18	12	2	19	17	17	18	12	2	19	17	17	18	62.6	62.6	62.6	47.137	422	422	0	258.84	By MS/MS	By matching	By MS/MS	By MS/MS	By MS/MS
G3BP1	21.3405	21.9281	26.5184	21.528	27.2508	26.3944	Q13283	Q13283	11	11	11	Ras GTPase-activating protein-binding protein 1	G3BP1	sp|Q13283|G3BP1_HUMAN Ras GTPase-activating protein-binding protein 1 OS=Homo sapiens OX=9606 GN=G3BP1 PE=1 SV=1	1	11	11	11	1	2	11	2	10	10	1	2	11	2	10	10	1	2	11	2	10	10	29.2	29.2	29.2	52.164	466	466	0	83.789	By matching	By MS/MS	By MS/MS	By MS/MS	By MS/MS
EIF3I	20.7187	21.6868	21.9571	21.0728	21.8505	21.9051	Q13347	Q13347	2	2	2	Eukaryotic translation initiation factor 3 subunit I	EIF3I	sp|Q13347|EIF3I_HUMAN Eukaryotic translation initiation factor 3 subunit I OS=Homo sapiens OX=9606 GN=EIF3I PE=1 SV=1	1	2	2	2	0	0	2	1	2	2	0	0	2	1	2	2	0	0	2	1	2	2	11.1	11.1	11.1	36.501	325	325	0	13.957			By MS/MS	By MS/MS	By MS/MS
GTPBP8	21.8092	23.1513	22.6733	21.3776	23.1895	22.4845	Q8N3Z3	Q8N3Z3	4	4	4	GTP-binding protein 8	GTPBP8	sp|Q8N3Z3|GTPB8_HUMAN GTP-binding protein 8 OS=Homo sapiens OX=9606 GN=GTPBP8 PE=1 SV=1	1	4	4	4	0	2	3	0	3	4	0	2	3	0	3	4	0	2	3	0	3	4	15.1	15.1	15.1	32.146	284	284	0	25.988		By matching	By MS/MS		By MS/MS
IDH3G	23.7789	21.014	23.3576	21.7037	20.8523	21.2591	P51553	P51553	5	5	5	Isocitrate dehydrogenase [NAD] subunit gamma, mitochondrial	IDH3G	sp|P51553|IDH3G_HUMAN Isocitrate dehydrogenase [NAD] subunit gamma, mitochondrial OS=Homo sapiens OX=9606 GN=IDH3G PE=1 SV=1	1	5	5	5	5	0	4	2	2	2	5	0	4	2	2	2	5	0	4	2	2	2	22.4	22.4	22.4	42.794	393	393	0	40.972	By MS/MS		By MS/MS	By matching	By MS/MS
PIP	26.6865	21.5886	25.1784	28.4971	26.1809	25.637	P12273	P12273	8	8	8	Prolactin-inducible protein	PIP	sp|P12273|PIP_HUMAN Prolactin-inducible protein OS=Homo sapiens OX=9606 GN=PIP PE=1 SV=1	1	8	8	8	5	0	4	8	3	4	5	0	4	8	3	4	5	0	4	8	3	4	58.2	58.2	58.2	16.572	146	146	0	64.721	By MS/MS		By MS/MS	By MS/MS	By MS/MS
BASP1	24.4262	25.8344	24.3649	24.9691	26.5946	25.9759	P80723	P80723	7	7	7	Brain acid soluble protein 1	BASP1	sp|P80723|BASP1_HUMAN Brain acid soluble protein 1 OS=Homo sapiens OX=9606 GN=BASP1 PE=1 SV=2	1	7	7	7	5	4	5	2	5	6	5	4	5	2	5	6	5	4	5	2	5	6	64.3	64.3	64.3	22.693	227	227	0	68.976	By MS/MS	By MS/MS	By MS/MS	By MS/MS	By MS/MS
MYBBP1A	21.677	21.8116	22.6108	21.0643	23.4047	23.3788	Q9BQG0	Q9BQG0	4	4	4	Myb-binding protein 1A	MYBBP1A	sp|Q9BQG0|MBB1A_HUMAN Myb-binding protein 1A OS=Homo sapiens OX=9606 GN=MYBBP1A PE=1 SV=2	1	4	4	4	0	0	4	0	3	2	0	0	4	0	3	2	0	0	4	0	3	2	5.6	5.6	5.6	148.85	1328	1328	0	26.201			By MS/MS		By MS/MS
GBA	21.4768	21.3169	23.7195	21.6417	23.1649	23.228	P04062	P04062	11	11	11	Glucosylceramidase	GBA	sp|P04062|GLCM_HUMAN Lysosomal acid glucosylceramidase OS=Homo sapiens OX=9606 GN=GBA PE=1 SV=3	1	11	11	11	9	0	2	8	2	2	9	0	2	8	2	2	9	0	2	8	2	2	29.3	29.3	29.3	59.716	536	536	0	115.05	By MS/MS		By MS/MS	By MS/MS	By MS/MS
NACA	21.0786	24.1096	24.2079	21.6352	25.6766	25.2188	E9PAV3;Q9BZK3	E9PAV3	5;1	5;1	5;1	Nascent polypeptide-associated complex subunit alpha, muscle-specific form	NACA	sp|E9PAV3|NACAM_HUMAN Nascent polypeptide-associated complex subunit alpha, muscle-specific form OS=Homo sapiens OX=9606 GN=NACA PE=1 SV=1	2	5	5	5	1	2	4	2	4	4	1	2	4	2	4	4	1	2	4	2	4	4	2.9	2.9	2.9	205.42	2078	2078;213	0	58.084	By MS/MS	By MS/MS	By MS/MS	By MS/MS	By MS/MS
IRS4	24.7608	24.3117	24.7817	24.8822	25.9556	25.6288	O14654	O14654	27	27	27	Insulin receptor substrate 4	IRS4	sp|O14654|IRS4_HUMAN Insulin receptor substrate 4 OS=Homo sapiens OX=9606 GN=IRS4 PE=1 SV=1	1	27	27	27	17	7	18	14	20	18	17	7	18	14	20	18	17	7	18	14	20	18	28.9	28.9	28.9	133.77	1257	1257	0	187.52	By MS/MS	By matching	By MS/MS	By MS/MS	By MS/MS
DNAJA1	23.1798	21.801	22.6114	23.276	25.1903	25.4201	P31689	P31689	7	7	7	DnaJ homolog subfamily A member 1	DNAJA1	sp|P31689|DNJA1_HUMAN DnaJ homolog subfamily A member 1 OS=Homo sapiens OX=9606 GN=DNAJA1 PE=1 SV=2	1	7	7	7	3	0	2	5	6	7	3	0	2	5	6	7	3	0	2	5	6	7	24.4	24.4	24.4	44.868	397	397	0	42.785	By MS/MS		By MS/MS	By MS/MS	By MS/MS
COPA	21.4281	21.6842	22.4344	21.674	22.5891	22.6415	P53621	P53621	3	3	3	Coatomer subunit alpha;Xenin;Proxenin	COPA	sp|P53621|COPA_HUMAN Coatomer subunit alpha OS=Homo sapiens OX=9606 GN=COPA PE=1 SV=2	1	3	3	3	0	0	3	0	3	3	0	0	3	0	3	3	0	0	3	0	3	3	3.6	3.6	3.6	138.34	1224	1224	0	19.191			By MS/MS		By MS/MS
RDX	23.6825	24.1078	24.2812	23.3458	24.373	24.8517	P35241	P35241	30	18	17	Radixin	RDX	sp|P35241|RADI_HUMAN Radixin OS=Homo sapiens OX=9606 GN=RDX PE=1 SV=1	1	30	18	17	18	6	21	15	20	22	8	4	13	5	12	14	7	4	13	5	12	14	50.1	36	33.6	68.563	583	583	0	124.66	By MS/MS	By MS/MS	By MS/MS	By MS/MS	By MS/MS
MID1	21.0673	21.084	21.7855	20.1801	22.4859	22.4265	O15344	O15344	3	3	3	E3 ubiquitin-protein ligase Midline-1	MID1	sp|O15344|TRI18_HUMAN E3 ubiquitin-protein ligase Midline-1 OS=Homo sapiens OX=9606 GN=MID1 PE=1 SV=1	1	3	3	3	0	0	2	0	3	3	0	0	2	0	3	3	0	0	2	0	3	3	5.8	5.8	5.8	75.25	667	667	0	17.93			By MS/MS		By MS/MS
TRMT10C	24.696	21.5961	25.7032	21.5069	25.6827	25.5205	Q7L0Y3	Q7L0Y3	7	7	7	Mitochondrial ribonuclease P protein 1	TRMT10C	sp|Q7L0Y3|TM10C_HUMAN tRNA methyltransferase 10 homolog C OS=Homo sapiens OX=9606 GN=TRMT10C PE=1 SV=2	1	7	7	7	3	1	7	1	7	7	3	1	7	1	7	7	3	1	7	1	7	7	22.3	22.3	22.3	47.346	403	403	0	68.517	By MS/MS	By matching	By MS/MS	By matching	By MS/MS
HMGB3	21.1225	21.5646	23.0415	21.8066	24.0233	22.7808	O15347	O15347	5	5	5	High mobility group protein B3	HMGB3	sp|O15347|HMGB3_HUMAN High mobility group protein B3 OS=Homo sapiens OX=9606 GN=HMGB3 PE=1 SV=4	1	5	5	5	0	1	5	0	5	4	0	1	5	0	5	4	0	1	5	0	5	4	22.5	22.5	22.5	22.98	200	200	0	34.437		By MS/MS	By MS/MS		By MS/MS
HARS2	21.9467	21.1235	22.6977	21.6143	22.3049	22.2244	P49590;P12081	P49590	3;1	3;1	3;1	Probable histidine--tRNA ligase, mitochondrial	HARS2	sp|P49590|SYHM_HUMAN Histidine--tRNA ligase, mitochondrial OS=Homo sapiens OX=9606 GN=HARS2 PE=1 SV=1	2	3	3	3	2	0	2	2	3	2	2	0	2	2	3	2	2	0	2	2	3	2	5.7	5.7	5.7	56.888	506	506;509	0	19.869	By MS/MS		By MS/MS	By MS/MS	By MS/MS
MAP4	21.4355	23.5216	23.6268	22.4808	24.7899	23.4136	P27816	P27816	11	11	11	Microtubule-associated protein 4	MAP4	sp|P27816|MAP4_HUMAN Microtubule-associated protein 4 OS=Homo sapiens OX=9606 GN=MAP4 PE=1 SV=3	1	11	11	11	1	3	9	0	11	8	1	3	9	0	11	8	1	3	9	0	11	8	16.1	16.1	16.1	121	1152	1152	0	71.397	By matching	By matching	By MS/MS		By MS/MS
AZGP1	23.295	20.8161	21.3695	25.6402	22.2059	23.1124	P25311	P25311	13	13	13	Zinc-alpha-2-glycoprotein	AZGP1	sp|P25311|ZA2G_HUMAN Zinc-alpha-2-glycoprotein OS=Homo sapiens OX=9606 GN=AZGP1 PE=1 SV=2	1	13	13	13	6	3	5	13	6	6	6	3	5	13	6	6	6	3	5	13	6	6	51.3	51.3	51.3	34.258	298	298	0	106.17	By MS/MS	By matching	By matching	By MS/MS	By matching
RMDN1	22.2048	21.7162	22.4842	20.4421	24.2007	22.1456	Q96DB5	Q96DB5	4	4	4	Regulator of microtubule dynamics protein 1	RMDN1	sp|Q96DB5|RMD1_HUMAN Regulator of microtubule dynamics protein 1 OS=Homo sapiens OX=9606 GN=RMDN1 PE=1 SV=1	1	4	4	4	0	1	3	0	4	3	0	1	3	0	4	3	0	1	3	0	4	3	24.2	24.2	24.2	35.808	314	314	0	24.509		By matching	By MS/MS		By MS/MS
GTPBP10	21.3435	20.9345	24.3162	21.6516	24.3435	24.5666	A4D1E9	A4D1E9	7	7	7	GTP-binding protein 10	GTPBP10	sp|A4D1E9|GTPBA_HUMAN GTP-binding protein 10 OS=Homo sapiens OX=9606 GN=GTPBP10 PE=1 SV=1	1	7	7	7	3	1	5	3	3	6	3	1	5	3	3	6	3	1	5	3	3	6	20.9	20.9	20.9	42.932	387	387	0	46.707	By MS/MS	By matching	By MS/MS	By MS/MS	By MS/MS
RPS10	21.5994	25.9628	26.0725	21.3096	27.1762	27.0583	P46783;Q9NQ39	P46783;Q9NQ39	4;2	4;2	4;2	40S ribosomal protein S10;Putative 40S ribosomal protein S10-like	RPS10;RPS10P5	sp|P46783|RS10_HUMAN 40S ribosomal protein S10 OS=Homo sapiens OX=9606 GN=RPS10 PE=1 SV=1;sp|Q9NQ39|RS10L_HUMAN Putative 40S ribosomal protein S10-like OS=Homo sapiens OX=9606 GN=RPS10P5 PE=5 SV=1	2	4	4	4	1	2	4	1	3	4	1	2	4	1	3	4	1	2	4	1	3	4	23.6	23.6	23.6	18.898	165	165;176	0	33.49	By MS/MS	By MS/MS	By MS/MS	By MS/MS	By MS/MS
PECR	21.6799	22.43	22.9539	21.2226	23.5694	23.4502	Q9BY49	Q9BY49	2	2	2	Peroxisomal trans-2-enoyl-CoA reductase	PECR	sp|Q9BY49|PECR_HUMAN Peroxisomal trans-2-enoyl-CoA reductase OS=Homo sapiens OX=9606 GN=PECR PE=1 SV=2	1	2	2	2	0	0	2	0	2	2	0	0	2	0	2	2	0	0	2	0	2	2	15.2	15.2	15.2	32.544	303	303	0.00069832	11.762			By MS/MS		By MS/MS
EXD2	20.9388	21.8277	22.4494	21.0531	22.8796	23.0094	Q9NVH0	Q9NVH0	6	6	6	Exonuclease 3-5 domain-containing protein 2	EXD2	sp|Q9NVH0|EXD2_HUMAN Exonuclease 3-5 domain-containing protein 2 OS=Homo sapiens OX=9606 GN=EXD2 PE=1 SV=2	1	6	6	6	1	0	4	3	3	3	1	0	4	3	3	3	1	0	4	3	3	3	12.2	12.2	12.2	70.352	621	621	0	41.273	By MS/MS		By MS/MS	By MS/MS	By MS/MS
BCAP31	24.8002	22.1745	23.9342	24.4777	23.3774	23.5986	P51572	P51572	9	9	9	B-cell receptor-associated protein 31	BCAP31	sp|P51572|BAP31_HUMAN B-cell receptor-associated protein 31 OS=Homo sapiens OX=9606 GN=BCAP31 PE=1 SV=3	1	9	9	9	8	1	4	8	3	4	8	1	4	8	3	4	8	1	4	8	3	4	38.2	38.2	38.2	27.991	246	246	0	96.808	By MS/MS	By MS/MS	By MS/MS	By MS/MS	By MS/MS
POLRMT	24.7727	22.247	25.3769	23.9836	24.2715	25.1137	O00411	O00411	24	24	24	DNA-directed RNA polymerase, mitochondrial	POLRMT	sp|O00411|RPOM_HUMAN DNA-directed RNA polymerase, mitochondrial OS=Homo sapiens OX=9606 GN=POLRMT PE=1 SV=2	1	24	24	24	10	3	19	10	17	18	10	3	19	10	17	18	10	3	19	10	17	18	28.3	28.3	28.3	138.62	1230	1230	0	178.63	By MS/MS	By matching	By MS/MS	By MS/MS	By MS/MS
UBAP2L	22.1517	24.3824	24.3068	22.4464	25.5318	24.6632	Q14157	Q14157	7	7	7	Ubiquitin-associated protein 2-like	UBAP2L	sp|Q14157|UBP2L_HUMAN Ubiquitin-associated protein 2-like OS=Homo sapiens OX=9606 GN=UBAP2L PE=1 SV=2	1	7	7	7	0	2	6	0	7	5	0	2	6	0	7	5	0	2	6	0	7	5	10.7	10.7	10.7	114.53	1087	1087	0	48.993		By matching	By MS/MS		By MS/MS
DSP	24.5898	22.0421	22.9283	26.3016	24.0311	23.4305	P15924	P15924	61	61	61	Desmoplakin	DSP	sp|P15924|DESP_HUMAN Desmoplakin OS=Homo sapiens OX=9606 GN=DSP PE=1 SV=3	1	61	61	61	34	5	16	58	17	14	34	5	16	58	17	14	34	5	16	58	17	14	26.2	26.2	26.2	331.77	2871	2871	0	323.31	By MS/MS	By matching	By MS/MS	By MS/MS	By MS/MS
PKN2	22.1436	21.4424	23.8338	23.7557	26.1004	23.4391	Q16513;Q6P5Z2;Q16512	Q16513	24;1;1	24;1;1	24;1;1	Serine/threonine-protein kinase N2	PKN2	sp|Q16513|PKN2_HUMAN Serine/threonine-protein kinase N2 OS=Homo sapiens OX=9606 GN=PKN2 PE=1 SV=1	3	24	24	24	6	3	19	2	20	18	6	3	19	2	20	18	6	3	19	2	20	18	34.2	34.2	34.2	112.03	984	984;889;942	0	158.28	By MS/MS	By matching	By MS/MS	By MS/MS	By MS/MS
WARS2	22.3678	23.8082	23.9162	20.9099	25.2187	23.5326	Q9UGM6	Q9UGM6	8	8	8	Tryptophan--tRNA ligase, mitochondrial	WARS2	sp|Q9UGM6|SYWM_HUMAN Tryptophan--tRNA ligase, mitochondrial OS=Homo sapiens OX=9606 GN=WARS2 PE=1 SV=1	1	8	8	8	1	2	8	0	8	6	1	2	8	0	8	6	1	2	8	0	8	6	31.1	31.1	31.1	40.146	360	360	0	62.281	By MS/MS	By matching	By MS/MS		By MS/MS
EIF4A3	20.8961	22.2685	22.5096	21.8355	22.7194	22.5653	P38919	P38919	3	2	2	Eukaryotic initiation factor 4A-III;Eukaryotic initiation factor 4A-III, N-terminally processed	EIF4A3	sp|P38919|IF4A3_HUMAN Eukaryotic initiation factor 4A-III OS=Homo sapiens OX=9606 GN=EIF4A3 PE=1 SV=4	1	3	2	2	0	0	3	1	3	3	0	0	2	0	2	2	0	0	2	0	2	2	10.9	7.1	7.1	46.871	411	411	0	12.65			By MS/MS	By matching	By MS/MS
STX5	21.1417	21.2799	22.5049	21.3659	22.5025	22.012	Q13190	Q13190	4	4	4	Syntaxin-5	STX5	sp|Q13190|STX5_HUMAN Syntaxin-5 OS=Homo sapiens OX=9606 GN=STX5 PE=1 SV=2	1	4	4	4	1	0	3	0	2	2	1	0	3	0	2	2	1	0	3	0	2	2	20.8	20.8	20.8	39.672	355	355	0	29.212	By MS/MS		By MS/MS		By MS/MS
FUBP3	21.9709	22.2155	23.1982	21.6905	23.414	22.8176	Q96I24	Q96I24	6	6	5	Far upstream element-binding protein 3	FUBP3	sp|Q96I24|FUBP3_HUMAN Far upstream element-binding protein 3 OS=Homo sapiens OX=9606 GN=FUBP3 PE=1 SV=2	1	6	6	5	1	1	5	1	5	6	1	1	5	1	5	6	0	1	4	0	4	5	17	17	15.4	61.64	572	572	0	34.783	By matching	By matching	By MS/MS	By matching	By MS/MS
PPIB	23.7165	27.5436	27.7526	24.5355	28.8064	28.876	P23284	P23284	14	14	14	Peptidyl-prolyl cis-trans isomerase B	PPIB	sp|P23284|PPIB_HUMAN Peptidyl-prolyl cis-trans isomerase B OS=Homo sapiens OX=9606 GN=PPIB PE=1 SV=2	1	14	14	14	7	7	9	9	10	10	7	7	9	9	10	10	7	7	9	9	10	10	57.9	57.9	57.9	23.742	216	216	0	151.01	By MS/MS	By MS/MS	By MS/MS	By MS/MS	By MS/MS
ATXN2L	22.4523	22.1	26.1677	21.8378	27.1624	26.7853	Q8WWM7	Q8WWM7	6	6	6	Ataxin-2-like protein	ATXN2L	sp|Q8WWM7|ATX2L_HUMAN Ataxin-2-like protein OS=Homo sapiens OX=9606 GN=ATXN2L PE=1 SV=2	1	6	6	6	1	1	5	0	6	5	1	1	5	0	6	5	1	1	5	0	6	5	7.3	7.3	7.3	113.37	1075	1075	0	41.656	By MS/MS	By MS/MS	By MS/MS		By MS/MS
CDH2	22.3967	21.1676	23.7343	23.3339	23.875	23.4701	P19022	P19022	3	3	3	Cadherin-2	CDH2	sp|P19022|CADH2_HUMAN Cadherin-2 OS=Homo sapiens OX=9606 GN=CDH2 PE=1 SV=4	1	3	3	3	0	0	3	2	2	3	0	0	3	2	2	3	0	0	3	2	2	3	8.6	8.6	8.6	99.808	906	906	0	19.484			By MS/MS	By MS/MS	By MS/MS
HNRNPD	21.9355	25.5823	26.097	23.8501	26.1692	26.3737	Q14103	Q14103	7	7	5	Heterogeneous nuclear ribonucleoprotein D0	HNRNPD	sp|Q14103|HNRPD_HUMAN Heterogeneous nuclear ribonucleoprotein D0 OS=Homo sapiens OX=9606 GN=HNRNPD PE=1 SV=1	1	7	7	5	0	3	7	2	7	7	0	3	7	2	7	7	0	3	5	2	5	5	16.3	16.3	13.5	38.434	355	355	0	60.64		By MS/MS	By MS/MS	By MS/MS	By MS/MS
CKAP5	21.7572	23.3012	24.2467	21.1288	24.0294	25.0227	Q14008	Q14008	21	21	21	Cytoskeleton-associated protein 5	CKAP5	sp|Q14008|CKAP5_HUMAN Cytoskeleton-associated protein 5 OS=Homo sapiens OX=9606 GN=CKAP5 PE=1 SV=3	1	21	21	21	1	4	18	1	16	19	1	4	18	1	16	19	1	4	18	1	16	19	14.4	14.4	14.4	225.49	2032	2032	0	143.69	By MS/MS	By matching	By MS/MS	By MS/MS	By MS/MS
G3BP2	21.2668	21.5294	24.6831	21.3261	24.8975	24.5493	Q9UN86	Q9UN86	3	3	3	Ras GTPase-activating protein-binding protein 2	G3BP2	sp|Q9UN86|G3BP2_HUMAN Ras GTPase-activating protein-binding protein 2 OS=Homo sapiens OX=9606 GN=G3BP2 PE=1 SV=2	1	3	3	3	0	0	3	0	3	3	0	0	3	0	3	3	0	0	3	0	3	3	7.7	7.7	7.7	54.12	482	482	0	21.4			By MS/MS		By MS/MS
MCU	22.5173	21.1843	22.6474	23.3098	23.0579	23.0094	Q8NE86	Q8NE86	6	6	6	Calcium uniporter protein, mitochondrial	MCU	sp|Q8NE86|MCU_HUMAN Calcium uniporter protein, mitochondrial OS=Homo sapiens OX=9606 GN=MCU PE=1 SV=1	1	6	6	6	4	1	3	3	4	4	4	1	3	3	4	4	4	1	3	3	4	4	21.7	21.7	21.7	39.866	351	351	0	39.825	By MS/MS	By matching	By MS/MS	By MS/MS	By MS/MS
NONO	20.8044	20.7812	22.9167	21.6741	24.3413	23.6437	Q15233	Q15233	5	5	5	Non-POU domain-containing octamer-binding protein	NONO	sp|Q15233|NONO_HUMAN Non-POU domain-containing octamer-binding protein OS=Homo sapiens OX=9606 GN=NONO PE=1 SV=4	1	5	5	5	1	1	3	0	5	5	1	1	3	0	5	5	1	1	3	0	5	5	12.7	12.7	12.7	54.231	471	471	0	31.052	By matching	By matching	By MS/MS		By MS/MS
DDX21	22.7521	22.3613	23.5907	21.7461	23.714	23.6753	Q9NR30;Q9BQ39	Q9NR30	9;1	9;1	9;1	Nucleolar RNA helicase 2	DDX21	sp|Q9NR30|DDX21_HUMAN Nucleolar RNA helicase 2 OS=Homo sapiens OX=9606 GN=DDX21 PE=1 SV=5	2	9	9	9	4	0	8	1	8	8	4	0	8	1	8	8	4	0	8	1	8	8	18.6	18.6	18.6	87.343	783	783;737	0	61.967	By MS/MS		By MS/MS	By MS/MS	By MS/MS
PTCD1	21.8504	21.7532	23.0095	21.5117	22.6426	22.5492	O75127	O75127	4	4	4	Pentatricopeptide repeat-containing protein 1, mitochondrial	PTCD1	sp|O75127|PTCD1_HUMAN Pentatricopeptide repeat-containing protein 1, mitochondrial OS=Homo sapiens OX=9606 GN=PTCD1 PE=1 SV=2	1	4	4	4	1	0	3	2	3	3	1	0	3	2	3	3	1	0	3	2	3	3	8.3	8.3	8.3	78.855	700	700	0	27.171	By MS/MS		By MS/MS	By MS/MS	By MS/MS
GSDMA	22.3868	21.174	21.3821	25.8411	21.3902	21.1981	Q96QA5	Q96QA5	9	9	9	Gasdermin-A	GSDMA	sp|Q96QA5|GSDMA_HUMAN Gasdermin-A OS=Homo sapiens OX=9606 GN=GSDMA PE=1 SV=4	1	9	9	9	6	0	3	9	2	2	6	0	3	9	2	2	6	0	3	9	2	2	21.8	21.8	21.8	49.364	445	445	0	74.114	By MS/MS		By matching	By MS/MS	By MS/MS
YTHDF2	20.8575	21.6665	22.8186	21.9007	23.8479	23.5015	Q9Y5A9	Q9Y5A9	8	8	7	YTH domain-containing family protein 2	YTHDF2	sp|Q9Y5A9|YTHD2_HUMAN YTH domain-containing family protein 2 OS=Homo sapiens OX=9606 GN=YTHDF2 PE=1 SV=2	1	8	8	7	1	2	5	1	6	5	1	2	5	1	6	5	1	1	5	0	5	5	22.5	22.5	20.9	62.333	579	579	0	52.601	By matching	By MS/MS	By MS/MS	By matching	By MS/MS
CASP14	23.8524	21.9098	21.1299	26.3252	21.95	21.2923	P31944	P31944	15	15	15	Caspase-14;Caspase-14 subunit p17, mature form;Caspase-14 subunit p10, mature form;Caspase-14 subunit p20, intermediate form;Caspase-14 subunit p8, intermediate form	CASP14	sp|P31944|CASPE_HUMAN Caspase-14 OS=Homo sapiens OX=9606 GN=CASP14 PE=1 SV=2	1	15	15	15	9	1	3	14	5	3	9	1	3	14	5	3	9	1	3	14	5	3	54.1	54.1	54.1	27.679	242	242	0	112.63	By MS/MS	By matching	By MS/MS	By MS/MS	By MS/MS
RPL36A	20.1131	23.2183	22.9328	21.274	23.1238	22.9123	P83881;Q969Q0	P83881;Q969Q0	4;3	4;3	4;3	60S ribosomal protein L36a;60S ribosomal protein L36a-like	RPL36A;RPL36AL	sp|P83881|RL36A_HUMAN 60S ribosomal protein L36a OS=Homo sapiens OX=9606 GN=RPL36A PE=1 SV=2;sp|Q969Q0|RL36L_HUMAN 60S ribosomal protein L36a-like OS=Homo sapiens OX=9606 GN=RPL36AL PE=1 SV=3	2	4	4	4	0	3	4	0	4	4	0	3	4	0	4	4	0	3	4	0	4	4	26.4	26.4	26.4	12.441	106	106;106	0	25.964		By matching	By MS/MS		By MS/MS
EHD4	22.1279	21.4713	22.1332	21.5539	22.552	22.0312	Q9H223	Q9H223	3	3	3	EH domain-containing protein 4	EHD4	sp|Q9H223|EHD4_HUMAN EH domain-containing protein 4 OS=Homo sapiens OX=9606 GN=EHD4 PE=1 SV=1	1	3	3	3	0	1	3	0	3	3	0	1	3	0	3	3	0	1	3	0	3	3	6.3	6.3	6.3	61.174	541	541	0	17.869		By matching	By MS/MS		By MS/MS
HNRNPH3	21.2198	21.9671	24.2429	24.2643	24.6792	24.5198	P31942	P31942	4	4	4	Heterogeneous nuclear ribonucleoprotein H3	HNRNPH3	sp|P31942|HNRH3_HUMAN Heterogeneous nuclear ribonucleoprotein H3 OS=Homo sapiens OX=9606 GN=HNRNPH3 PE=1 SV=2	1	4	4	4	1	1	3	2	4	3	1	1	3	2	4	3	1	1	3	2	4	3	13.9	13.9	13.9	36.926	346	346	0	29.055	By MS/MS	By matching	By MS/MS	By MS/MS	By MS/MS
EIF3B	21.6028	21.8422	23.8341	22.26	23.3009	23.5173	P55884	P55884	5	5	5	Eukaryotic translation initiation factor 3 subunit B	EIF3B	sp|P55884|EIF3B_HUMAN Eukaryotic translation initiation factor 3 subunit B OS=Homo sapiens OX=9606 GN=EIF3B PE=1 SV=3	1	5	5	5	0	0	5	1	4	4	0	0	5	1	4	4	0	0	5	1	4	4	9.6	9.6	9.6	92.48	814	814	0	31.876			By MS/MS	By matching	By MS/MS
TMEM214	21.4755	21.3469	24.0322	21.7069	24.6566	23.7026	Q6NUQ4	Q6NUQ4	9	9	9	Transmembrane protein 214	TMEM214	sp|Q6NUQ4|TM214_HUMAN Transmembrane protein 214 OS=Homo sapiens OX=9606 GN=TMEM214 PE=1 SV=2	1	9	9	9	1	1	9	0	9	7	1	1	9	0	9	7	1	1	9	0	9	7	17.9	17.9	17.9	77.15	689	689	0	63.841	By MS/MS	By matching	By MS/MS		By MS/MS
ADCK3	22.2621	21.1507	24.0241	20.9119	25.3377	23.026	Q8NI60	Q8NI60	7	7	7	Atypical kinase ADCK3, mitochondrial	ADCK3	sp|Q8NI60|COQ8A_HUMAN Atypical kinase COQ8A, mitochondrial OS=Homo sapiens OX=9606 GN=COQ8A PE=1 SV=1	1	7	7	7	2	0	7	1	7	6	2	0	7	1	7	6	2	0	7	1	7	6	12.8	12.8	12.8	71.949	647	647	0	53.561	By MS/MS		By MS/MS	By matching	By MS/MS
MLLT4	21.8696	21.086	23.5943	20.8459	23.9262	23.6203	P55196	P55196	6	6	6	Afadin	MLLT4	sp|P55196|AFAD_HUMAN Afadin OS=Homo sapiens OX=9606 GN=AFDN PE=1 SV=3	1	6	6	6	0	1	6	0	6	6	0	1	6	0	6	6	0	1	6	0	6	6	5.1	5.1	5.1	206.8	1824	1824	0	37.102		By matching	By MS/MS		By MS/MS
ILF3	21.2269	22.9998	23.5399	21.9807	23.8998	23.8428	Q12906;Q96SI9	Q12906	9;2	9;2	9;2	Interleukin enhancer-binding factor 3	ILF3	sp|Q12906|ILF3_HUMAN Interleukin enhancer-binding factor 3 OS=Homo sapiens OX=9606 GN=ILF3 PE=1 SV=3	2	9	9	9	0	3	9	1	8	9	0	3	9	1	8	9	0	3	9	1	8	9	10	10	10	95.337	894	894;672	0	58.991		By matching	By MS/MS	By matching	By MS/MS
DLG3	21.7523	21.9461	23.5627	20.618	24.766	24.2887	Q92796	Q92796	6	6	6	Disks large homolog 3	DLG3	sp|Q92796|DLG3_HUMAN Disks large homolog 3 OS=Homo sapiens OX=9606 GN=DLG3 PE=1 SV=2	1	6	6	6	1	0	5	0	6	6	1	0	5	0	6	6	1	0	5	0	6	6	10	10	10	90.313	817	817	0	46.644	By MS/MS		By MS/MS		By MS/MS
EXOC2	21.3142	21.4323	22.0199	21.4341	22.4588	22.4706	Q96KP1	Q96KP1	2	2	2	Exocyst complex component 2	EXOC2	sp|Q96KP1|EXOC2_HUMAN Exocyst complex component 2 OS=Homo sapiens OX=9606 GN=EXOC2 PE=1 SV=1	1	2	2	2	0	0	2	0	2	2	0	0	2	0	2	2	0	0	2	0	2	2	3.2	3.2	3.2	104.07	924	924	0.0013504	10.873			By MS/MS		By MS/MS
TPI1	22.2957	23.0754	22.9121	23.6557	22.2073	22.7159	P60174	P60174	6	6	6	Triosephosphate isomerase	TPI1	sp|P60174|TPIS_HUMAN Triosephosphate isomerase OS=Homo sapiens OX=9606 GN=TPI1 PE=1 SV=4	1	6	6	6	2	3	4	6	4	4	2	3	4	6	4	4	2	3	4	6	4	4	26.1	26.1	26.1	26.669	249	249	0	41.548	By MS/MS	By matching	By MS/MS	By MS/MS	By MS/MS
LDHA	23.9857	21.8352	22.9293	25.3362	22.6404	23.5036	P00338	P00338	11	9	9	L-lactate dehydrogenase A chain	LDHA	sp|P00338|LDHA_HUMAN L-lactate dehydrogenase A chain OS=Homo sapiens OX=9606 GN=LDHA PE=1 SV=2	1	11	9	9	9	1	4	11	7	8	7	0	3	9	5	7	7	0	3	9	5	7	43.7	36.1	36.1	36.688	332	332	0	81.618	By MS/MS	By matching	By MS/MS	By MS/MS	By MS/MS
YTHDF3	21.7692	22.5113	24.0921	20.1931	24.8513	24.5171	Q7Z739	Q7Z739	4	3	2	YTH domain-containing family protein 3	YTHDF3	sp|Q7Z739|YTHD3_HUMAN YTH domain-containing family protein 3 OS=Homo sapiens OX=9606 GN=YTHDF3 PE=1 SV=1	1	4	3	2	0	2	3	1	4	3	0	1	3	0	3	3	0	1	2	0	2	2	12.1	10.6	8.2	63.86	585	585	0	19.838		By matching	By MS/MS	By matching	By MS/MS
TECR	21.9471	22.945	24.6578	21.3752	24.6855	24.397	Q9NZ01	Q9NZ01	8	8	8	Very-long-chain enoyl-CoA reductase	TECR	sp|Q9NZ01|TECR_HUMAN Very-long-chain enoyl-CoA reductase OS=Homo sapiens OX=9606 GN=TECR PE=1 SV=1	1	8	8	8	4	0	5	2	4	4	4	0	5	2	4	4	4	0	5	2	4	4	20.8	20.8	20.8	36.034	308	308	0	57.668	By MS/MS		By MS/MS	By MS/MS	By MS/MS
RNMTL1	22.7636	21.605	25.4002	21.875	24.0741	23.7739	Q9HC36	Q9HC36	5	5	5	rRNA methyltransferase 3, mitochondrial	RNMTL1	sp|Q9HC36|MRM3_HUMAN rRNA methyltransferase 3, mitochondrial OS=Homo sapiens OX=9606 GN=MRM3 PE=1 SV=2	1	5	5	5	4	1	3	2	3	3	4	1	3	2	3	3	4	1	3	2	3	3	21.2	21.2	21.2	47.019	420	420	0	40.084	By MS/MS	By matching	By MS/MS	By MS/MS	By MS/MS
RPS18	23.1809	24.9335	24.9747	23.5032	25.5033	25.4905	P62269	P62269	12	12	12	40S ribosomal protein S18	RPS18	sp|P62269|RS18_HUMAN 40S ribosomal protein S18 OS=Homo sapiens OX=9606 GN=RPS18 PE=1 SV=3	1	12	12	12	7	4	9	7	9	9	7	4	9	7	9	9	7	4	9	7	9	9	59.2	59.2	59.2	17.718	152	152	0	95.494	By MS/MS	By MS/MS	By MS/MS	By matching	By MS/MS
H1FX	21.6038	21.8755	23.7852	21.2318	23.7703	24.5908	Q92522	Q92522	2	2	2	Histone H1x	H1FX	sp|Q92522|H1X_HUMAN Histone H1.10 OS=Homo sapiens OX=9606 GN=H1-10 PE=1 SV=1	1	2	2	2	0	1	2	0	2	2	0	1	2	0	2	2	0	1	2	0	2	2	10.8	10.8	10.8	22.487	213	213	0	16.697		By matching	By MS/MS		By MS/MS
PCBP1	21.9106	21.0304	22.8692	20.9996	22.7455	22.7997	Q15365	Q15365	7	5	5	Poly(rC)-binding protein 1	PCBP1	sp|Q15365|PCBP1_HUMAN Poly(rC)-binding protein 1 OS=Homo sapiens OX=9606 GN=PCBP1 PE=1 SV=2	1	7	5	5	3	2	5	4	4	3	1	1	4	2	3	2	1	1	4	2	3	2	35.7	27	27	37.497	356	356	0	31.669	By MS/MS	By matching	By MS/MS	By MS/MS	By MS/MS
EIF4G2	21.0585	22.0942	23.3214	21.2501	24.5071	22.445	P78344	P78344	9	9	9	Eukaryotic translation initiation factor 4 gamma 2	EIF4G2	sp|P78344|IF4G2_HUMAN Eukaryotic translation initiation factor 4 gamma 2 OS=Homo sapiens OX=9606 GN=EIF4G2 PE=1 SV=1	1	9	9	9	0	3	9	0	8	4	0	3	9	0	8	4	0	3	9	0	8	4	14.8	14.8	14.8	102.36	907	907	0	55.701		By matching	By MS/MS		By MS/MS
TMEM43	26.003	22.2453	24.4349	25.0583	24.1131	24.1076	Q9BTV4	Q9BTV4	11	11	11	Transmembrane protein 43	TMEM43	sp|Q9BTV4|TMM43_HUMAN Transmembrane protein 43 OS=Homo sapiens OX=9606 GN=TMEM43 PE=1 SV=1	1	11	11	11	8	1	6	4	5	6	8	1	6	4	5	6	8	1	6	4	5	6	39	39	39	44.875	400	400	0	89.693	By MS/MS	By matching	By MS/MS	By MS/MS	By MS/MS
RPL35	23.7033	24.2617	24.8654	23.6492	24.9692	24.4867	P42766	P42766	6	6	6	60S ribosomal protein L35	RPL35	sp|P42766|RL35_HUMAN 60S ribosomal protein L35 OS=Homo sapiens OX=9606 GN=RPL35 PE=1 SV=2	1	6	6	6	4	2	6	3	6	6	4	2	6	3	6	6	4	2	6	3	6	6	30.1	30.1	30.1	14.551	123	123	0	53.401	By MS/MS	By MS/MS	By MS/MS	By MS/MS	By MS/MS
RPS3A	22.2993	24.8126	27.1009	21.4464	26.8921	26.7348	P61247	P61247	15	15	15	40S ribosomal protein S3a	RPS3A	sp|P61247|RS3A_HUMAN 40S ribosomal protein S3a OS=Homo sapiens OX=9606 GN=RPS3A PE=1 SV=2	1	15	15	15	3	5	14	2	13	14	3	5	14	2	13	14	3	5	14	2	13	14	43.6	43.6	43.6	29.945	264	264	0	144.72	By MS/MS	By MS/MS	By MS/MS	By MS/MS	By MS/MS
DCD	26.4886	27.3656	25.7195	28.1188	28.117	26.5455	P81605	P81605	6	6	6	Dermcidin;Survival-promoting peptide;DCD-1	DCD	sp|P81605|DCD_HUMAN Dermcidin OS=Homo sapiens OX=9606 GN=DCD PE=1 SV=2	1	6	6	6	6	2	4	6	4	6	6	2	4	6	4	6	6	2	4	6	4	6	47.3	47.3	47.3	11.284	110	110	0	70.405	By MS/MS	By MS/MS	By MS/MS	By MS/MS	By MS/MS
RPS25	22.8337	24.3604	25.2577	23.1862	24.7546	25.0702	P62851	P62851	3	3	3	40S ribosomal protein S25	RPS25	sp|P62851|RS25_HUMAN 40S ribosomal protein S25 OS=Homo sapiens OX=9606 GN=RPS25 PE=1 SV=1	1	3	3	3	2	3	3	2	3	3	2	3	3	2	3	3	2	3	3	2	3	3	20.8	20.8	20.8	13.742	125	125	0	21.531	By matching	By MS/MS	By MS/MS	By MS/MS	By MS/MS
TRABD	22.9401	21.802	22.634	24.8681	24.7262	24.3798	Q9H4I3	Q9H4I3	8	8	8	TraB domain-containing protein	TRABD	sp|Q9H4I3|TRABD_HUMAN TraB domain-containing protein OS=Homo sapiens OX=9606 GN=TRABD PE=1 SV=1	1	8	8	8	4	1	3	6	5	5	4	1	3	6	5	5	4	1	3	6	5	5	36.4	36.4	36.4	42.321	376	376	0	65.282	By MS/MS	By matching	By MS/MS	By MS/MS	By MS/MS
DDX28	21.4434	22.8023	24.4005	23.3415	23.9366	24.4549	Q9NUL7	Q9NUL7	6	6	6	Probable ATP-dependent RNA helicase DDX28	DDX28	sp|Q9NUL7|DDX28_HUMAN Probable ATP-dependent RNA helicase DDX28 OS=Homo sapiens OX=9606 GN=DDX28 PE=1 SV=2	1	6	6	6	2	0	5	3	4	4	2	0	5	3	4	4	2	0	5	3	4	4	20.9	20.9	20.9	59.58	540	540	0	38.244	By MS/MS		By MS/MS	By MS/MS	By MS/MS
SACM1L	23.4462	21.8929	23.0861	23.5747	22.6754	22.7364	Q9NTJ5	Q9NTJ5	9	9	9	Phosphatidylinositide phosphatase SAC1	SACM1L	sp|Q9NTJ5|SAC1_HUMAN Phosphatidylinositol-3-phosphatase SAC1 OS=Homo sapiens OX=9606 GN=SACM1L PE=1 SV=2	1	9	9	9	6	1	4	5	2	3	6	1	4	5	2	3	6	1	4	5	2	3	19.4	19.4	19.4	66.966	587	587	0	69.271	By MS/MS	By matching	By MS/MS	By MS/MS	By matching
STAU1	22.1111	21.8376	22.7502	20.6251	23.003	23.0637	O95793;Q9NUL3	O95793	3;1	3;1	3;1	Double-stranded RNA-binding protein Staufen homolog 1	STAU1	sp|O95793|STAU1_HUMAN Double-stranded RNA-binding protein Staufen homolog 1 OS=Homo sapiens OX=9606 GN=STAU1 PE=1 SV=2	2	3	3	3	0	0	3	0	2	2	0	0	3	0	2	2	0	0	3	0	2	2	6.4	6.4	6.4	63.182	577	577;570	0	21.064			By MS/MS		By MS/MS
SLC9A3R2	22.2927	22.8066	22.6474	21.3902	23.2801	22.4372	Q15599	Q15599	4	4	4	Na(+)/H(+) exchange regulatory cofactor NHE-RF2	SLC9A3R2	sp|Q15599|NHRF2_HUMAN Na(+)/H(+) exchange regulatory cofactor NHE-RF2 OS=Homo sapiens OX=9606 GN=SLC9A3R2 PE=1 SV=2	1	4	4	4	0	0	4	0	4	4	0	0	4	0	4	4	0	0	4	0	4	4	18.4	18.4	18.4	37.413	337	337	0	30.262			By MS/MS		By MS/MS
STOML2	26.7579	26.6618	27.0763	27.7019	27.9367	27.6248	Q9UJZ1	Q9UJZ1	26	26	26	Stomatin-like protein 2, mitochondrial	STOML2	sp|Q9UJZ1|STML2_HUMAN Stomatin-like protein 2, mitochondrial OS=Homo sapiens OX=9606 GN=STOML2 PE=1 SV=1	1	26	26	26	20	6	15	23	17	16	20	6	15	23	17	16	20	6	15	23	17	16	71.3	71.3	71.3	38.534	356	356	0	323.31	By MS/MS	By MS/MS	By MS/MS	By MS/MS	By MS/MS
RPS28	21.5582	21.5033	24.8935	22.6098	25.6501	24.4362	P62857	P62857	4	4	4	40S ribosomal protein S28	RPS28	sp|P62857|RS28_HUMAN 40S ribosomal protein S28 OS=Homo sapiens OX=9606 GN=RPS28 PE=1 SV=1	1	4	4	4	0	0	4	0	4	4	0	0	4	0	4	4	0	0	4	0	4	4	27.5	27.5	27.5	7.8409	69	69	0	36.635			By MS/MS		By MS/MS
XRCC6	22.0099	21.773	22.526	21.0014	23.0968	23.0477	P12956	P12956	4	4	4	X-ray repair cross-complementing protein 6	XRCC6	sp|P12956|XRCC6_HUMAN X-ray repair cross-complementing protein 6 OS=Homo sapiens OX=9606 GN=XRCC6 PE=1 SV=2	1	4	4	4	2	0	2	1	3	3	2	0	2	1	3	3	2	0	2	1	3	3	10	10	10	69.842	609	609	0	25	By MS/MS		By MS/MS	By MS/MS	By MS/MS
RPL27A	26.6399	26.316	26.7553	26.3926	26.5231	27.082	P46776	P46776	8	8	8	60S ribosomal protein L27a	RPL27A	sp|P46776|RL27A_HUMAN 60S ribosomal protein L27a OS=Homo sapiens OX=9606 GN=RPL27A PE=1 SV=2	1	8	8	8	3	3	7	4	6	6	3	3	7	4	6	6	3	3	7	4	6	6	33.1	33.1	33.1	16.561	148	148	0	78.373	By MS/MS	By MS/MS	By MS/MS	By MS/MS	By MS/MS
MRPS25	21.6244	21.0984	24.8072	20.9961	24.763	24.5851	P82663	P82663	8	8	8	28S ribosomal protein S25, mitochondrial	MRPS25	sp|P82663|RT25_HUMAN 28S ribosomal protein S25, mitochondrial OS=Homo sapiens OX=9606 GN=MRPS25 PE=1 SV=1	1	8	8	8	4	0	5	5	4	5	4	0	5	5	4	5	4	0	5	5	4	5	60.1	60.1	60.1	20.116	173	173	0	74.883	By MS/MS		By MS/MS	By MS/MS	By MS/MS
DNAJC3	21.2184	22.6855	22.5266	21.6369	23.4121	23.1403	Q13217	Q13217	3	3	3	DnaJ homolog subfamily C member 3	DNAJC3	sp|Q13217|DNJC3_HUMAN DnaJ homolog subfamily C member 3 OS=Homo sapiens OX=9606 GN=DNAJC3 PE=1 SV=1	1	3	3	3	0	2	3	0	3	3	0	2	3	0	3	3	0	2	3	0	3	3	7.5	7.5	7.5	57.579	504	504	0	16.275		By matching	By MS/MS		By MS/MS
DRG1	21.197	21.9748	23.7862	21.2467	24.0104	24.0297	Q9Y295	Q9Y295	9	9	9	Developmentally-regulated GTP-binding protein 1	DRG1	sp|Q9Y295|DRG1_HUMAN Developmentally-regulated GTP-binding protein 1 OS=Homo sapiens OX=9606 GN=DRG1 PE=1 SV=1	1	9	9	9	0	0	9	0	6	8	0	0	9	0	6	8	0	0	9	0	6	8	31.6	31.6	31.6	40.542	367	367	0	63.214			By MS/MS		By MS/MS
ENO1	24.4863	22.1843	25.353	26.3758	24.3179	25.4054	P06733;P13929;P09104	P06733	20;3;3	20;3;3	20;3;3	Alpha-enolase	ENO1	sp|P06733|ENOA_HUMAN Alpha-enolase OS=Homo sapiens OX=9606 GN=ENO1 PE=1 SV=2	3	20	20	20	12	4	16	16	12	16	12	4	16	16	12	16	12	4	16	16	12	16	64.3	64.3	64.3	47.168	434	434;434;434	0	182.84	By MS/MS	By matching	By MS/MS	By MS/MS	By MS/MS
EMC7	24.0212	21.7949	23.7634	20.3653	23.2552	23.5093	Q9NPA0	Q9NPA0	6	6	6	ER membrane protein complex subunit 7	EMC7	sp|Q9NPA0|EMC7_HUMAN ER membrane protein complex subunit 7 OS=Homo sapiens OX=9606 GN=EMC7 PE=1 SV=1	1	6	6	6	6	0	3	1	2	3	6	0	3	1	2	3	6	0	3	1	2	3	32.6	32.6	32.6	26.47	242	242	0	45.798	By MS/MS		By MS/MS	By MS/MS	By MS/MS
HMGB1	21.6957	22.6285	24.4936	21.5255	25.9028	25.087	P09429;B2RPK0	P09429	5;2	5;2	4;2	High mobility group protein B1	HMGB1	sp|P09429|HMGB1_HUMAN High mobility group protein B1 OS=Homo sapiens OX=9606 GN=HMGB1 PE=1 SV=3	2	5	5	4	1	1	5	0	5	5	1	1	5	0	5	5	1	0	4	0	4	4	25.6	25.6	21.4	24.893	215	215;211	0	39.034	By MS/MS	By matching	By MS/MS		By MS/MS
EIF2A	22.1227	22.117	24.2392	20.8539	24.3648	24.3782	Q9BY44	Q9BY44	8	8	8	Eukaryotic translation initiation factor 2A;Eukaryotic translation initiation factor 2A, N-terminally processed	EIF2A	sp|Q9BY44|EIF2A_HUMAN Eukaryotic translation initiation factor 2A OS=Homo sapiens OX=9606 GN=EIF2A PE=1 SV=3	1	8	8	8	0	1	8	0	6	5	0	1	8	0	6	5	0	1	8	0	6	5	23.6	23.6	23.6	64.989	585	585	0	49.061		By matching	By MS/MS		By MS/MS
TUBB	24.0919	24.4847	24.5929	24.6037	25.8648	25.9194	P07437;P04350;Q13509;Q9BUF5;Q3ZCM7;A6NNZ2;CON__ENSEMBL:ENSBTAP00000025008;Q9H4B7	P07437;P04350;Q13509	17;9;9;5;4;4;2;2	17;9;9;5;4;4;2;2	4;0;0;0;0;0;0;0	Tubulin beta chain;Tubulin beta-4A chain;Tubulin beta-3 chain	TUBB;TUBB4A;TUBB3	sp|P07437|TBB5_HUMAN Tubulin beta chain OS=Homo sapiens OX=9606 GN=TUBB PE=1 SV=2;sp|P04350|TBB4A_HUMAN Tubulin beta-4A chain OS=Homo sapiens OX=9606 GN=TUBB4A PE=1 SV=2;sp|Q13509|TBB3_HUMAN Tubulin beta-3 chain OS=Homo sapiens OX=9606 GN=TUBB3 PE=1 SV=2	8	17	17	4	14	2	7	14	8	8	14	2	7	14	8	8	4	2	3	3	3	3	47.1	47.1	13.1	49.67	444	444;444;450;446;444;444;536;451	0	166.53	By MS/MS	By matching	By MS/MS	By MS/MS	By MS/MS
GNB2L1	21.8607	22.53	25.5644	22.3154	24.9193	24.5664	P63244	P63244	11	11	11	Guanine nucleotide-binding protein subunit beta-2-like 1;Guanine nucleotide-binding protein subunit beta-2-like 1, N-terminally processed	GNB2L1	sp|P63244|RACK1_HUMAN Receptor of activated protein C kinase 1 OS=Homo sapiens OX=9606 GN=RACK1 PE=1 SV=3	1	11	11	11	0	3	11	3	9	9	0	3	11	3	9	9	0	3	11	3	9	9	53.3	53.3	53.3	35.076	317	317	0	83.603		By matching	By MS/MS	By matching	By MS/MS
SCRIB	23.2777	22.3961	24.2484	22.1149	23.6061	23.6773	Q14160	Q14160	13	13	12	Protein scribble homolog	SCRIB	sp|Q14160|SCRIB_HUMAN Protein scribble homolog OS=Homo sapiens OX=9606 GN=SCRIB PE=1 SV=5	1	13	13	12	5	1	11	2	7	9	5	1	11	2	7	9	5	1	10	2	6	8	13.9	13.9	13.1	174.91	1630	1630	0	99.651	By MS/MS	By matching	By MS/MS	By MS/MS	By MS/MS
YWHAG	22.9901	23.2224	23.0522	22.3743	23.5716	22.9974	P61981;P31946	P61981;P31946	4;2	3;1	3;1	14-3-3 protein gamma;14-3-3 protein gamma, N-terminally processed;14-3-3 protein beta/alpha;14-3-3 protein beta/alpha, N-terminally processed	YWHAG;YWHAB	sp|P61981|1433G_HUMAN 14-3-3 protein gamma OS=Homo sapiens OX=9606 GN=YWHAG PE=1 SV=2;sp|P31946|1433B_HUMAN 14-3-3 protein beta/alpha OS=Homo sapiens OX=9606 GN=YWHAB PE=1 SV=3	2	4	3	3	4	3	3	4	3	3	3	2	2	3	2	2	3	2	2	3	2	2	19	15.8	15.8	28.302	247	247;246	0	23.054	By MS/MS	By matching	By MS/MS	By MS/MS	By MS/MS
EIF2S3	21.1687	23.5967	23.3762	21.5664	24.283	23.9923	P41091;Q2VIR3	P41091;Q2VIR3	6;4	6;4	6;4	Eukaryotic translation initiation factor 2 subunit 3;Putative eukaryotic translation initiation factor 2 subunit 3-like protein	EIF2S3;EIF2S3L	sp|P41091|IF2G_HUMAN Eukaryotic translation initiation factor 2 subunit 3 OS=Homo sapiens OX=9606 GN=EIF2S3 PE=1 SV=3;sp|Q2VIR3|IF2GL_HUMAN Eukaryotic translation initiation factor 2 subunit 3B OS=Homo sapiens OX=9606 GN=EIF2S3B PE=2 SV=2	2	6	6	6	1	3	4	0	5	6	1	3	4	0	5	6	1	3	4	0	5	6	17.6	17.6	17.6	51.109	472	472;472	0	38.304	By MS/MS	By matching	By MS/MS		By MS/MS
RANGAP1	22.2287	21.9495	22.8202	21.5976	22.5977	22.6843	P46060	P46060	5	5	5	Ran GTPase-activating protein 1	RANGAP1	sp|P46060|RAGP1_HUMAN Ran GTPase-activating protein 1 OS=Homo sapiens OX=9606 GN=RANGAP1 PE=1 SV=1	1	5	5	5	0	0	5	0	3	3	0	0	5	0	3	3	0	0	5	0	3	3	12.6	12.6	12.6	63.541	587	587	0	34.866			By MS/MS		By MS/MS
P4HA1	24.996	23.3894	24.9074	25.0803	24.5303	24.3738	P13674	P13674	14	14	14	Prolyl 4-hydroxylase subunit alpha-1	P4HA1	sp|P13674|P4HA1_HUMAN Prolyl 4-hydroxylase subunit alpha-1 OS=Homo sapiens OX=9606 GN=P4HA1 PE=1 SV=2	1	14	14	14	10	2	13	11	12	11	10	2	13	11	12	11	10	2	13	11	12	11	35.6	35.6	35.6	61.049	534	534	0	117.86	By MS/MS	By matching	By MS/MS	By MS/MS	By MS/MS
RPSA	23.7588	26.8972	27.3057	24.2017	27.2358	27.3351	P08865;A0A8I5KQE6	P08865;A0A8I5KQE6	12;10	12;10	12;10	40S ribosomal protein SA	RPSA	sp|P08865|RSSA_HUMAN 40S ribosomal protein SA OS=Homo sapiens OX=9606 GN=RPSA PE=1 SV=4;tr|A0A8I5KQE6|A0A8I5KQE6_HUMAN 40S ribosomal protein SA OS=Homo sapiens OX=9606 GN=RPSAP58 PE=1 SV=1	2	12	12	12	4	5	11	4	10	11	4	5	11	4	10	11	4	5	11	4	10	11	41.4	41.4	41.4	32.854	295	295;295	0	122.08	By MS/MS	By MS/MS	By MS/MS	By MS/MS	By MS/MS
TUBA1B	26.6544	25.7582	26.2429	26.8455	28.1737	28.0729	P68363;Q71U36;Q9BQE3;P0DPH8;P0DPH7;Q6PEY2;Q9NY65;Q9H853	P68363;Q71U36;Q9BQE3;P0DPH8;P0DPH7;Q6PEY2	16;14;13;12;12;10;7;1	16;14;13;12;12;10;7;1	5;5;5;3;3;3;0;0	Tubulin alpha-1B chain;Tubulin alpha-1A chain;Tubulin alpha-1C chain;Tubulin alpha-3E chain	TUBA1B;TUBA1A;TUBA1C;TUBA3E	sp|P68363|TBA1B_HUMAN Tubulin alpha-1B chain OS=Homo sapiens OX=9606 GN=TUBA1B PE=1 SV=1;sp|Q71U36|TBA1A_HUMAN Tubulin alpha-1A chain OS=Homo sapiens OX=9606 GN=TUBA1A PE=1 SV=1;sp|Q9BQE3|TBA1C_HUMAN Tubulin alpha-1C chain OS=Homo sapiens OX=9606 GN=TUBA1C	8	16	16	5	12	2	10	13	11	12	12	2	10	13	11	12	5	2	4	5	4	4	48.8	48.8	12	50.151	451	451;451;449;450;450;450;449;241	0	179.09	By MS/MS	By MS/MS	By MS/MS	By MS/MS	By MS/MS
DDX5	19.9875	21.713	25.4623	19.3182	25.3157	25.6757	P17844	P17844	19	14	14	Probable ATP-dependent RNA helicase DDX5	DDX5	sp|P17844|DDX5_HUMAN Probable ATP-dependent RNA helicase DDX5 OS=Homo sapiens OX=9606 GN=DDX5 PE=1 SV=1	1	19	14	14	4	7	17	3	17	18	3	3	12	2	12	13	3	3	12	2	12	13	27.9	20.4	20.4	69.147	614	614	0	105.17	By MS/MS	By MS/MS	By MS/MS	By matching	By MS/MS
SRP14	21.792	21.6666	24.1166	21.1544	23.5791	23.7314	P37108	P37108	2	2	2	Signal recognition particle 14 kDa protein	SRP14	sp|P37108|SRP14_HUMAN Signal recognition particle 14 kDa protein OS=Homo sapiens OX=9606 GN=SRP14 PE=1 SV=2	1	2	2	2	0	1	2	0	2	2	0	1	2	0	2	2	0	1	2	0	2	2	17.6	17.6	17.6	14.57	136	136	0	15.706		By matching	By MS/MS		By MS/MS
EPB41L2	25.5654	24.6594	25.4728	24.6583	25.4133	25.3308	O43491	O43491	17	17	16	Band 4.1-like protein 2	EPB41L2	sp|O43491|E41L2_HUMAN Band 4.1-like protein 2 OS=Homo sapiens OX=9606 GN=EPB41L2 PE=1 SV=1	1	17	17	16	12	5	14	8	11	12	12	5	14	8	11	12	12	4	13	8	11	12	27.8	27.8	27.1	112.59	1005	1005	0	162.38	By MS/MS	By matching	By MS/MS	By MS/MS	By MS/MS
MGST3	23.5478	22.0107	22.586	25.7283	22.8415	23.0752	O14880	O14880	3	3	3	Microsomal glutathione S-transferase 3	MGST3	sp|O14880|MGST3_HUMAN Microsomal glutathione S-transferase 3 OS=Homo sapiens OX=9606 GN=MGST3 PE=1 SV=1	1	3	3	3	3	0	2	3	2	2	3	0	2	3	2	2	3	0	2	3	2	2	34.2	34.2	34.2	16.516	152	152	0	32.067	By MS/MS		By MS/MS	By MS/MS	By MS/MS
SET	26.0517	24.9595	25.8966	26.1105	26.9579	26.9361	Q01105;P0DME0	Q01105;P0DME0	11;7	11;7	11;7	Protein SET;Protein SETSIP	SET;SETSIP	sp|Q01105|SET_HUMAN Protein SET OS=Homo sapiens OX=9606 GN=SET PE=1 SV=3;sp|P0DME0|SETLP_HUMAN Protein SETSIP OS=Homo sapiens OX=9606 GN=SETSIP PE=1 SV=1	2	11	11	11	8	2	7	8	8	9	8	2	7	8	8	9	8	2	7	8	8	9	34.8	34.8	34.8	33.488	290	290;302	0	117.55	By MS/MS	By MS/MS	By MS/MS	By MS/MS	By MS/MS
EIF3D	21.173	21.7321	23.0584	21.9647	22.5448	22.3493	O15371	O15371	2	2	2	Eukaryotic translation initiation factor 3 subunit D	EIF3D	sp|O15371|EIF3D_HUMAN Eukaryotic translation initiation factor 3 subunit D OS=Homo sapiens OX=9606 GN=EIF3D PE=1 SV=1	1	2	2	2	0	0	2	0	2	2	0	0	2	0	2	2	0	0	2	0	2	2	6.4	6.4	6.4	63.972	548	548	0	12.532			By MS/MS		By matching
GSR	23.6783	21.374	23.5272	24.3617	21.87	23.4902	P00390	P00390	4	4	4	Glutathione reductase, mitochondrial	GSR	sp|P00390|GSHR_HUMAN Glutathione reductase, mitochondrial OS=Homo sapiens OX=9606 GN=GSR PE=1 SV=2	1	4	4	4	4	1	3	2	1	3	4	1	3	2	1	3	4	1	3	2	1	3	11.3	11.3	11.3	56.256	522	522	0	37.256	By MS/MS	By matching	By MS/MS	By MS/MS	By matching
EIF2S1	20.7179	21.8909	23.4262	22.4887	24.0704	23.6211	P05198	P05198	3	3	3	Eukaryotic translation initiation factor 2 subunit 1	EIF2S1	sp|P05198|IF2A_HUMAN Eukaryotic translation initiation factor 2 subunit 1 OS=Homo sapiens OX=9606 GN=EIF2S1 PE=1 SV=3	1	3	3	3	0	1	3	0	3	3	0	1	3	0	3	3	0	1	3	0	3	3	13	13	13	36.112	315	315	0	20.334		By matching	By MS/MS		By MS/MS
PDCD10	21.5008	22.2216	22.0424	22.2008	23.0671	21.8493	Q9BUL8	Q9BUL8	2	2	2	Programmed cell death protein 10	PDCD10	sp|Q9BUL8|PDC10_HUMAN Programmed cell death protein 10 OS=Homo sapiens OX=9606 GN=PDCD10 PE=1 SV=1	1	2	2	2	0	1	2	0	2	2	0	1	2	0	2	2	0	1	2	0	2	2	10.4	10.4	10.4	24.701	212	212	0	13.247		By matching	By MS/MS		By MS/MS
HIST1H4A	25.2867	25.2696	24.634	25.9498	25.7973	25.9769	P62805	P62805	10	10	10	Histone H4	HIST1H4A	sp|P62805|H4_HUMAN Histone H4 OS=Homo sapiens OX=9606 GN=H4-16 PE=1 SV=2	1	10	10	10	8	2	6	9	6	6	8	2	6	9	6	6	8	2	6	9	6	6	57.3	57.3	57.3	11.367	103	103	0	103.77	By MS/MS	By MS/MS	By MS/MS	By MS/MS	By MS/MS
HSPA1B	25.8563	25.9688	26.8275	26.3275	27.9336	28.1069	P0DMV9;P0DMV8	P0DMV9;P0DMV8	39;39	39;39	24;24	Heat shock 70 kDa protein 1B;Heat shock 70 kDa protein 1A	HSPA1B;HSPA1A	sp|P0DMV9|HS71B_HUMAN Heat shock 70 kDa protein 1B OS=Homo sapiens OX=9606 GN=HSPA1B PE=1 SV=1;sp|P0DMV8|HS71A_HUMAN Heat shock 70 kDa protein 1A OS=Homo sapiens OX=9606 GN=HSPA1A PE=1 SV=1	2	39	39	24	28	11	30	31	30	33	28	11	30	31	30	33	15	5	21	17	20	21	61.5	61.5	42.7	70.051	641	641;641	0	323.31	By MS/MS	By MS/MS	By MS/MS	By MS/MS	By MS/MS
LSM12	20.8048	23.5586	24.1238	21.4426	23.7327	23.4259	Q3MHD2	Q3MHD2	3	3	3	Protein LSM12 homolog	LSM12	sp|Q3MHD2|LSM12_HUMAN Protein LSM12 OS=Homo sapiens OX=9606 GN=LSM12 PE=1 SV=2	1	3	3	3	0	2	3	1	3	3	0	2	3	1	3	3	0	2	3	1	3	3	27.7	27.7	27.7	21.701	195	195	0	23.479		By matching	By MS/MS	By MS/MS	By MS/MS
HIST1H2BL	22.3221	22.2492	22.1742	22.3244	22.9954	24.6622	Q99880;Q99879;Q99877;Q93079;Q5QNW6;P62807;P58876;P57053;O60814;Q96A08;A0A2R8Y619	Q99880;Q99879;Q99877;Q93079;Q5QNW6;P62807;P58876;P57053;O60814;Q96A08	6;6;6;6;6;6;6;6;6;3;1	2;2;2;2;2;2;2;2;2;0;0	2;2;2;2;2;2;2;2;2;0;0	Histone H2B type 1-L;Histone H2B type 1-M;Histone H2B type 1-N;Histone H2B type 1-H;Histone H2B type 2-F;Histone H2B type 1-C/E/F/G/I;Histone H2B type 1-D;Histone H2B type F-S;Histone H2B type 1-K;Histone H2B type 1-A	HIST1H2BL;HIST1H2BM;HIST1H2BN;HIST1H2BH;HIST2H2BF;HIST1H2BC;HIST1H2BD;H2BFS;HIST1H2BK;HIST1H2BA	sp|Q99880|H2B1L_HUMAN Histone H2B type 1-L OS=Homo sapiens OX=9606 GN=H2BC13 PE=1 SV=3;sp|Q99879|H2B1M_HUMAN Histone H2B type 1-M OS=Homo sapiens OX=9606 GN=H2BC14 PE=1 SV=3;sp|Q99877|H2B1N_HUMAN Histone H2B type 1-N OS=Homo sapiens OX=9606 GN=H2BC15 PE=1	11	6	2	2	6	1	2	6	3	3	2	0	1	2	2	2	2	0	1	2	2	2	41.3	7.9	7.9	13.952	126	126;126;126;126;126;126;126;126;126;127;122	0	12.72	By MS/MS	By matching	By matching	By MS/MS	By MS/MS
UTRN	20.8664	22.1781	22.8402	21.4487	22.3149	22.2557	P46939	P46939	3	3	3	Utrophin	UTRN	sp|P46939|UTRN_HUMAN Utrophin OS=Homo sapiens OX=9606 GN=UTRN PE=1 SV=2	1	3	3	3	0	0	3	0	2	2	0	0	3	0	2	2	0	0	3	0	2	2	1.4	1.4	1.4	394.46	3433	3433	0	19.089			By MS/MS		By MS/MS
MTX2	21.7378	21.416	23.2446	21.5878	22.6512	23.3351	O75431	O75431	8	8	8	Metaxin-2	MTX2	sp|O75431|MTX2_HUMAN Metaxin-2 OS=Homo sapiens OX=9606 GN=MTX2 PE=1 SV=1	1	8	8	8	2	0	7	1	6	6	2	0	7	1	6	6	2	0	7	1	6	6	39.2	39.2	39.2	29.763	263	263	0	50.605	By MS/MS		By MS/MS	By matching	By MS/MS
CDKAL1	22.668	21.2868	20.7626	21.2185	22.3101	22.2884	Q5VV42	Q5VV42	2	2	2	Threonylcarbamoyladenosine tRNA methylthiotransferase	CDKAL1	sp|Q5VV42|CDKAL_HUMAN Threonylcarbamoyladenosine tRNA methylthiotransferase OS=Homo sapiens OX=9606 GN=CDKAL1 PE=1 SV=1	1	2	2	2	2	0	1	1	2	2	2	0	1	1	2	2	2	0	1	1	2	2	6.6	6.6	6.6	65.111	579	579	0	23.276	By MS/MS		By matching	By MS/MS	By MS/MS
HSPA8	24.3772	21.9467	24.4394	25.3703	26.2242	25.9575	P11142;P54652	P11142	22;8	18;4	17;3	Heat shock cognate 71 kDa protein	HSPA8	sp|P11142|HSP7C_HUMAN Heat shock cognate 71 kDa protein OS=Homo sapiens OX=9606 GN=HSPA8 PE=1 SV=1	2	22	18	17	16	3	13	18	14	15	13	1	10	15	11	12	12	1	9	14	10	11	40.4	37.3	35.3	70.897	646	646;639	0	156.78	By MS/MS	By matching	By MS/MS	By MS/MS	By MS/MS
ANXA2	23.8331	23.37	25.9461	25.59	25.2817	25.8596	P07355;A6NMY6	P07355;A6NMY6	16;9	16;9	16;9	Annexin A2;Putative annexin A2-like protein	ANXA2;ANXA2P2	sp|P07355|ANXA2_HUMAN Annexin A2 OS=Homo sapiens OX=9606 GN=ANXA2 PE=1 SV=2;sp|A6NMY6|AXA2L_HUMAN Putative annexin A2-like protein OS=Homo sapiens OX=9606 GN=ANXA2P2 PE=5 SV=2	2	16	16	16	9	3	15	11	13	15	9	3	15	11	13	15	9	3	15	11	13	15	55.8	55.8	55.8	38.604	339	339;339	0	159.82	By MS/MS	By matching	By MS/MS	By MS/MS	By MS/MS
RPS15A	21.0659	24.882	24.9143	20.9768	24.9103	24.5563	P62244	P62244	7	7	7	40S ribosomal protein S15a	RPS15A	sp|P62244|RS15A_HUMAN 40S ribosomal protein S15a OS=Homo sapiens OX=9606 GN=RPS15A PE=1 SV=2	1	7	7	7	0	3	7	1	6	7	0	3	7	1	6	7	0	3	7	1	6	7	43.8	43.8	43.8	14.839	130	130	0	50.102		By MS/MS	By MS/MS	By matching	By MS/MS
HIST1H2AJ	24.5337	25.8153	26.1726	25.4756	27.0212	27.1694	Q99878;Q96KK5;Q9BTM1;Q16777;Q6FI13;P20671;P0C0S8;Q93077;Q7L7L0;P04908;Q96QV6;P16104;Q71UI9;P0C0S5;Q8IUE6	Q99878;Q96KK5;Q9BTM1;Q16777;Q6FI13;P20671;P0C0S8;Q93077;Q7L7L0;P04908	7;7;7;7;7;7;7;5;5;5;3;3;2;2;1	7;7;7;7;7;7;7;5;5;5;3;3;2;2;1	7;7;7;7;7;7;7;5;5;5;3;3;2;2;1	Histone H2A type 1-J;Histone H2A type 1-H;Histone H2A.J;Histone H2A type 2-C;Histone H2A type 2-A;Histone H2A type 1-D;Histone H2A type 1;Histone H2A type 1-C;Histone H2A type 3;Histone H2A type 1-B/E	HIST1H2AJ;HIST1H2AH;H2AFJ;HIST2H2AC;HIST2H2AA3;HIST1H2AD;HIST1H2AG;HIST1H2AC;HIST3H2A;HIST1H2AB	sp|Q99878|H2A1J_HUMAN Histone H2A type 1-J OS=Homo sapiens OX=9606 GN=H2AC14 PE=1 SV=3;sp|Q96KK5|H2A1H_HUMAN Histone H2A type 1-H OS=Homo sapiens OX=9606 GN=H2AC12 PE=1 SV=3;sp|Q9BTM1|H2AJ_HUMAN Histone H2A.J OS=Homo sapiens OX=9606 GN=H2AJ PE=1 SV=1;sp|Q1	15	7	7	7	4	2	7	4	7	7	4	2	7	4	7	7	4	2	7	4	7	7	36.7	36.7	36.7	13.936	128	128;128;129;129;130;130;130;130;130;130;131;143;128;128;130	0	68.911	By MS/MS	By MS/MS	By MS/MS	By MS/MS	By MS/MS
RPL28	22.7878	25.4598	24.8802	22.8021	25.2623	25.3535	P46779	P46779	6	6	6	60S ribosomal protein L28	RPL28	sp|P46779|RL28_HUMAN 60S ribosomal protein L28 OS=Homo sapiens OX=9606 GN=RPL28 PE=1 SV=3	1	6	6	6	4	4	5	5	4	5	4	4	5	5	4	5	4	4	5	5	4	5	33.6	33.6	33.6	15.747	137	137	0	42.378	By MS/MS	By MS/MS	By MS/MS	By MS/MS	By MS/MS
RPS4X	23.2714	26.1095	26.0342	22.9639	26.1285	26.1578	P62701;Q8TD47;P22090	P62701	17;6;6	17;6;6	17;6;6	40S ribosomal protein S4, X isoform	RPS4X	sp|P62701|RS4X_HUMAN 40S ribosomal protein S4, X isoform OS=Homo sapiens OX=9606 GN=RPS4X PE=1 SV=2	3	17	17	17	8	6	15	6	14	15	8	6	15	6	14	15	8	6	15	6	14	15	56.3	56.3	56.3	29.597	263	263;263;263	0	145.7	By MS/MS	By MS/MS	By MS/MS	By MS/MS	By MS/MS
MRRF	21.1511	25.0057	22.9418	21.2246	24.6788	23.7944	Q96E11	Q96E11	3	3	3	Ribosome-recycling factor, mitochondrial	MRRF	sp|Q96E11|RRFM_HUMAN Ribosome-recycling factor, mitochondrial OS=Homo sapiens OX=9606 GN=MRRF PE=1 SV=1	1	3	3	3	0	2	3	0	2	2	0	2	3	0	2	2	0	2	3	0	2	2	11.1	11.1	11.1	29.277	262	262	0	20.681		By MS/MS	By MS/MS		By MS/MS
GSTK1	20.8954	21.3824	25.0842	21.4272	26.1269	24.6749	Q9Y2Q3	Q9Y2Q3	4	4	4	Glutathione S-transferase kappa 1	GSTK1	sp|Q9Y2Q3|GSTK1_HUMAN Glutathione S-transferase kappa 1 OS=Homo sapiens OX=9606 GN=GSTK1 PE=1 SV=3	1	4	4	4	2	0	3	1	3	3	2	0	3	1	3	3	2	0	3	1	3	3	20.4	20.4	20.4	25.497	226	226	0	47.404	By MS/MS		By MS/MS	By MS/MS	By MS/MS
MRPL39	25.7606	21.0741	25.2507	25.085	24.8103	25.1348	Q9NYK5	Q9NYK5	12	12	12	39S ribosomal protein L39, mitochondrial	MRPL39	sp|Q9NYK5|RM39_HUMAN 39S ribosomal protein L39, mitochondrial OS=Homo sapiens OX=9606 GN=MRPL39 PE=1 SV=3	1	12	12	12	9	1	9	5	9	10	9	1	9	5	9	10	9	1	9	5	9	10	40.5	40.5	40.5	38.711	338	338	0	135.69	By MS/MS	By matching	By MS/MS	By MS/MS	By MS/MS
SDCBP	21.8788	21.8351	23.9169	22.1831	24.2252	24.2005	O00560	O00560	2	2	2	Syntenin-1	SDCBP	sp|O00560|SDCB1_HUMAN Syntenin-1 OS=Homo sapiens OX=9606 GN=SDCBP PE=1 SV=1	1	2	2	2	1	0	2	1	2	2	1	0	2	1	2	2	1	0	2	1	2	2	19.1	19.1	19.1	32.444	298	298	0	15.109	By MS/MS		By MS/MS	By matching	By MS/MS
MRPS6	21.7808	21.5995	23.1146	21.5538	23.6808	22.6612	P82932	P82932	4	4	4	28S ribosomal protein S6, mitochondrial	MRPS6	sp|P82932|RT06_HUMAN 28S ribosomal protein S6, mitochondrial OS=Homo sapiens OX=9606 GN=MRPS6 PE=1 SV=3	1	4	4	4	4	1	3	1	3	3	4	1	3	1	3	3	4	1	3	1	3	3	33.6	33.6	33.6	14.226	125	125	0	29.512	By MS/MS	By MS/MS	By MS/MS	By MS/MS	By MS/MS
KIF2A	20.6431	22.4282	23.0693	20.8109	23.1261	22.9478	O00139	O00139	2	2	2	Kinesin-like protein KIF2A	KIF2A	sp|O00139|KIF2A_HUMAN Kinesin-like protein KIF2A OS=Homo sapiens OX=9606 GN=KIF2A PE=1 SV=3	1	2	2	2	0	0	2	0	2	2	0	0	2	0	2	2	0	0	2	0	2	2	3	3	3	79.954	706	706	0	15.674			By MS/MS		By MS/MS
NDUFA8	25.6339	22.719	25.0851	23.9322	25.6959	25.0663	P51970	P51970	8	8	8	NADH dehydrogenase [ubiquinone] 1 alpha subcomplex subunit 8	NDUFA8	sp|P51970|NDUA8_HUMAN NADH dehydrogenase [ubiquinone] 1 alpha subcomplex subunit 8 OS=Homo sapiens OX=9606 GN=NDUFA8 PE=1 SV=3	1	8	8	8	5	0	8	3	5	6	5	0	8	3	5	6	5	0	8	3	5	6	48.8	48.8	48.8	20.105	172	172	0	101.76	By MS/MS		By MS/MS	By MS/MS	By MS/MS
ECI2	23.8632	22.0159	25.0676	23.0191	27.545	24.4476	O75521	O75521	14	14	14	Enoyl-CoA delta isomerase 2, mitochondrial	ECI2	sp|O75521|ECI2_HUMAN Enoyl-CoA delta isomerase 2 OS=Homo sapiens OX=9606 GN=ECI2 PE=1 SV=4	1	14	14	14	8	1	11	2	12	7	8	1	11	2	12	7	8	1	11	2	12	7	42.9	42.9	42.9	43.585	394	394	0	145.8	By MS/MS	By matching	By MS/MS	By MS/MS	By MS/MS
RPS2	23.1916	25.8877	25.5883	21.7955	25.6647	25.8069	P15880	P15880	10	10	10	40S ribosomal protein S2	RPS2	sp|P15880|RS2_HUMAN 40S ribosomal protein S2 OS=Homo sapiens OX=9606 GN=RPS2 PE=1 SV=2	1	10	10	10	3	4	9	1	9	10	3	4	9	1	9	10	3	4	9	1	9	10	39.2	39.2	39.2	31.324	293	293	0	77.92	By MS/MS	By MS/MS	By MS/MS	By MS/MS	By MS/MS
HSDL1	21.9515	21.1112	21.7506	22.3536	21.1837	22.2442	Q3SXM5	Q3SXM5	5	5	5	Inactive hydroxysteroid dehydrogenase-like protein 1	HSDL1	sp|Q3SXM5|HSDL1_HUMAN Inactive hydroxysteroid dehydrogenase-like protein 1 OS=Homo sapiens OX=9606 GN=HSDL1 PE=1 SV=3	1	5	5	5	2	0	5	4	2	2	2	0	5	4	2	2	2	0	5	4	2	2	17.9	17.9	17.9	37.001	330	330	0	33.02	By MS/MS		By MS/MS	By MS/MS	By matching
LEPRE1	23.7499	24.0125	23.6901	22.748	24.3961	24.2779	Q32P28	Q32P28	14	14	14	Prolyl 3-hydroxylase 1	LEPRE1	sp|Q32P28|P3H1_HUMAN Prolyl 3-hydroxylase 1 OS=Homo sapiens OX=9606 GN=P3H1 PE=1 SV=2	1	14	14	14	10	4	8	6	10	10	10	4	8	6	10	10	10	4	8	6	10	10	23.9	23.9	23.9	83.393	736	736	0	107.9	By MS/MS	By matching	By MS/MS	By MS/MS	By MS/MS
EHHADH	22.7645	21.3812	23.0053	22.3679	23.8089	22.5799	Q08426	Q08426	7	7	7	Peroxisomal bifunctional enzyme;Enoyl-CoA hydratase/3,2-trans-enoyl-CoA isomerase;3-hydroxyacyl-CoA dehydrogenase	EHHADH	sp|Q08426|ECHP_HUMAN Peroxisomal bifunctional enzyme OS=Homo sapiens OX=9606 GN=EHHADH PE=1 SV=3	1	7	7	7	3	0	7	1	7	7	3	0	7	1	7	7	3	0	7	1	7	7	14.4	14.4	14.4	79.494	723	723	0	46.782	By MS/MS		By MS/MS	By matching	By MS/MS
GDI2	21.1697	21.7484	21.7061	22.8022	21.2467	21.5712	P50395;P31150	P50395	3;1	3;1	3;1	Rab GDP dissociation inhibitor beta	GDI2	sp|P50395|GDIB_HUMAN Rab GDP dissociation inhibitor beta OS=Homo sapiens OX=9606 GN=GDI2 PE=1 SV=2	2	3	3	3	2	0	2	3	2	2	2	0	2	3	2	2	2	0	2	3	2	2	9.4	9.4	9.4	50.663	445	445;447	0	18.936	By MS/MS		By MS/MS	By MS/MS	By matching
SCO2	22.7422	20.8973	23.3592	23.4804	23.5591	23.463	O43819	O43819	5	5	5	Protein SCO2 homolog, mitochondrial	SCO2	sp|O43819|SCO2_HUMAN Protein SCO2 homolog, mitochondrial OS=Homo sapiens OX=9606 GN=SCO2 PE=1 SV=3	1	5	5	5	5	1	3	4	3	3	5	1	3	4	3	3	5	1	3	4	3	3	35	35	35	29.81	266	266	0	41.368	By MS/MS	By matching	By MS/MS	By MS/MS	By MS/MS
FAM73A	22.203	21.2734	21.4452	21.4633	24.8425	24.2883	Q8NAN2	Q8NAN2	3	3	3	Protein FAM73A	FAM73A	sp|Q8NAN2|MIGA1_HUMAN Mitoguardin 1 OS=Homo sapiens OX=9606 GN=MIGA1 PE=1 SV=1	1	3	3	3	1	0	1	1	2	3	1	0	1	1	2	3	1	0	1	1	2	3	7.1	7.1	7.1	71.005	632	632	0	19.788	By matching		By MS/MS	By matching	By MS/MS
CAPRIN1	21.5399	25.014	25.3155	22.453	25.4029	24.775	Q14444	Q14444	10	10	10	Caprin-1	CAPRIN1	sp|Q14444|CAPR1_HUMAN Caprin-1 OS=Homo sapiens OX=9606 GN=CAPRIN1 PE=1 SV=2	1	10	10	10	0	3	9	0	9	6	0	3	9	0	9	6	0	3	9	0	9	6	14.2	14.2	14.2	78.365	709	709	0	70.117		By MS/MS	By MS/MS		By MS/MS
QIL1	24.2464	22.0484	25.4007	24.4699	25.6496	25.482	Q5XKP0	Q5XKP0	6	6	6	Protein QIL1	QIL1	sp|Q5XKP0|MIC13_HUMAN MICOS complex subunit MIC13 OS=Homo sapiens OX=9606 GN=MICOS13 PE=1 SV=1	1	6	6	6	5	1	2	5	2	2	5	1	2	5	2	2	5	1	2	5	2	2	79.7	79.7	79.7	13.087	118	118	0	50.509	By MS/MS	By matching	By MS/MS	By MS/MS	By MS/MS
AMOT	21.3146	23.3619	23.0921	21.8087	23.7223	23.3924	Q4VCS5	Q4VCS5	9	9	9	Angiomotin	AMOT	sp|Q4VCS5|AMOT_HUMAN Angiomotin OS=Homo sapiens OX=9606 GN=AMOT PE=1 SV=1	1	9	9	9	3	2	6	0	7	4	3	2	6	0	7	4	3	2	6	0	7	4	10.1	10.1	10.1	118.08	1084	1084	0	56.318	By MS/MS	By matching	By MS/MS		By MS/MS
HNRNPAB	21.8976	21.8729	24.27	22.2996	24.5304	24.5232	Q99729	Q99729	3	3	3	Heterogeneous nuclear ribonucleoprotein A/B	HNRNPAB	sp|Q99729|ROAA_HUMAN Heterogeneous nuclear ribonucleoprotein A/B OS=Homo sapiens OX=9606 GN=HNRNPAB PE=1 SV=2	1	3	3	3	2	1	3	2	3	3	2	1	3	2	3	3	2	1	3	2	3	3	10.8	10.8	10.8	36.224	332	332	0	22.234	By MS/MS	By matching	By MS/MS	By MS/MS	By MS/MS
PA2G4	22.4148	22.7533	23.2018	21.1462	23.0531	23.359	Q9UQ80	Q9UQ80	8	8	8	Proliferation-associated protein 2G4	PA2G4	sp|Q9UQ80|PA2G4_HUMAN Proliferation-associated protein 2G4 OS=Homo sapiens OX=9606 GN=PA2G4 PE=1 SV=3	1	8	8	8	2	3	7	1	6	7	2	3	7	1	6	7	2	3	7	1	6	7	30.5	30.5	30.5	43.786	394	394	0	53.061	By MS/MS	By matching	By MS/MS	By matching	By MS/MS
MRPS7	24.5103	24.16	24.7742	24.4813	24.9396	24.9722	Q9Y2R9	Q9Y2R9	12	12	12	28S ribosomal protein S7, mitochondrial	MRPS7	sp|Q9Y2R9|RT07_HUMAN 28S ribosomal protein S7, mitochondrial OS=Homo sapiens OX=9606 GN=MRPS7 PE=1 SV=2	1	12	12	12	8	3	8	7	9	8	8	3	8	7	9	8	8	3	8	7	9	8	52.1	52.1	52.1	28.134	242	242	0	96.419	By MS/MS	By matching	By MS/MS	By MS/MS	By MS/MS
STX12	21.6739	21.117	22.5489	20.813	22.6263	22.8126	Q86Y82	Q86Y82	2	2	2	Syntaxin-12	STX12	sp|Q86Y82|STX12_HUMAN Syntaxin-12 OS=Homo sapiens OX=9606 GN=STX12 PE=1 SV=1	1	2	2	2	0	0	2	0	2	2	0	0	2	0	2	2	0	0	2	0	2	2	14.1	14.1	14.1	31.642	276	276	0.0026882	10.732			By MS/MS		By MS/MS
ERAL1	22.8073	23.142	24.6401	22.7763	24.0462	24.1301	O75616	O75616	8	8	8	GTPase Era, mitochondrial	ERAL1	sp|O75616|ERAL1_HUMAN GTPase Era, mitochondrial OS=Homo sapiens OX=9606 GN=ERAL1 PE=1 SV=2	1	8	8	8	3	2	8	2	8	7	3	2	8	2	8	7	3	2	8	2	8	7	22.4	22.4	22.4	48.349	437	437	0	58.594	By MS/MS	By matching	By MS/MS	By matching	By MS/MS
RCC2	20.4429	21.9153	25.7392	21.4237	25.978	24.8781	Q9P258	Q9P258	21	21	21	Protein RCC2	RCC2	sp|Q9P258|RCC2_HUMAN Protein RCC2 OS=Homo sapiens OX=9606 GN=RCC2 PE=1 SV=2	1	21	21	21	2	3	20	0	21	20	2	3	20	0	21	20	2	3	20	0	21	20	50.8	50.8	50.8	56.084	522	522	0	178.33	By matching	By matching	By MS/MS		By MS/MS
ZC3H15	20.7892	21.8992	24.1795	20.8545	24.1282	23.502	Q8WU90	Q8WU90	3	3	3	Zinc finger CCCH domain-containing protein 15	ZC3H15	sp|Q8WU90|ZC3HF_HUMAN Zinc finger CCCH domain-containing protein 15 OS=Homo sapiens OX=9606 GN=ZC3H15 PE=1 SV=1	1	3	3	3	0	1	3	0	2	3	0	1	3	0	2	3	0	1	3	0	2	3	8	8	8	48.602	426	426	0	20.763		By matching	By MS/MS		By MS/MS
HNRNPM	24.5217	25.1504	25.2156	24.4873	25.303	25.2003	P52272	P52272	15	15	15	Heterogeneous nuclear ribonucleoprotein M	HNRNPM	sp|P52272|HNRPM_HUMAN Heterogeneous nuclear ribonucleoprotein M OS=Homo sapiens OX=9606 GN=HNRNPM PE=1 SV=3	1	15	15	15	8	3	8	9	8	8	8	3	8	9	8	8	8	3	8	9	8	8	28.5	28.5	28.5	77.515	730	730	0	114.07	By MS/MS	By MS/MS	By MS/MS	By MS/MS	By MS/MS
SOAT1	21.7845	22.6617	23.8928	21.8367	23.6528	23.8022	P35610	P35610	3	3	3	Sterol O-acyltransferase 1	SOAT1	sp|P35610|SOAT1_HUMAN Sterol O-acyltransferase 1 OS=Homo sapiens OX=9606 GN=SOAT1 PE=1 SV=3	1	3	3	3	0	0	2	0	3	2	0	0	2	0	3	2	0	0	2	0	3	2	7.5	7.5	7.5	64.734	550	550	0	19.707			By MS/MS		By MS/MS
RPL18	26.2544	27.0003	27.2093	25.5353	27.454	27.4729	Q07020	Q07020	9	9	9	60S ribosomal protein L18	RPL18	sp|Q07020|RL18_HUMAN 60S ribosomal protein L18 OS=Homo sapiens OX=9606 GN=RPL18 PE=1 SV=2	1	9	9	9	5	5	8	6	9	9	5	5	8	6	9	9	5	5	8	6	9	9	35.6	35.6	35.6	21.634	188	188	0	139.23	By MS/MS	By MS/MS	By MS/MS	By MS/MS	By MS/MS
DDX3X	22.9641	25.8377	27.3377	22.8899	27.0523	27.1687	O00571;O15523;Q9NQI0	O00571;O15523	28;21;1	28;21;1	28;21;1	ATP-dependent RNA helicase DDX3X;ATP-dependent RNA helicase DDX3Y	DDX3X;DDX3Y	sp|O00571|DDX3X_HUMAN ATP-dependent RNA helicase DDX3X OS=Homo sapiens OX=9606 GN=DDX3X PE=1 SV=3;sp|O15523|DDX3Y_HUMAN ATP-dependent RNA helicase DDX3Y OS=Homo sapiens OX=9606 GN=DDX3Y PE=1 SV=2	3	28	28	28	7	9	27	8	24	25	7	9	27	8	24	25	7	9	27	8	24	25	47	47	47	73.243	662	662;660;724	0	304.75	By MS/MS	By MS/MS	By MS/MS	By MS/MS	By MS/MS
RPS8	23.1941	25.5085	26.8896	23.1404	26.6999	26.8394	P62241	P62241	18	18	18	40S ribosomal protein S8	RPS8	sp|P62241|RS8_HUMAN 40S ribosomal protein S8 OS=Homo sapiens OX=9606 GN=RPS8 PE=1 SV=2	1	18	18	18	3	5	18	2	16	17	3	5	18	2	16	17	3	5	18	2	16	17	61.1	61.1	61.1	24.205	208	208	0	198.94	By MS/MS	By MS/MS	By MS/MS	By MS/MS	By MS/MS
CPNE3	21.2527	21.737	25.2479	21.7585	24.4244	25.1894	O75131;Q96FN4;Q8IYJ1;Q96A23;O95741;Q86YQ8;Q9HCH3;Q9UBL6	O75131	10;1;1;1;1;1;1;1	10;1;1;1;1;1;1;1	10;1;1;1;1;1;1;1	Copine-3	CPNE3	sp|O75131|CPNE3_HUMAN Copine-3 OS=Homo sapiens OX=9606 GN=CPNE3 PE=1 SV=1	8	10	10	10	1	1	10	0	10	10	1	1	10	0	10	10	1	1	10	0	10	10	27	27	27	60.13	537	537;548;553;557;557;564;593;633	0	74.614	By matching	By matching	By MS/MS		By MS/MS
HIST2H3A	23.2975	22.5049	23.1231	23.6981	23.9259	23.8752	Q71DI3;Q16695;P84243;P68431;Q6NXT2	Q71DI3;Q16695;P84243;P68431;Q6NXT2	6;6;6;6;4	6;6;6;6;4	3;3;3;3;1	Histone H3.2;Histone H3.1t;Histone H3.3;Histone H3.1;Histone H3.3C	HIST2H3A;HIST3H3;H3F3A;HIST1H3A;H3F3C	sp|Q71DI3|H32_HUMAN Histone H3.2 OS=Homo sapiens OX=9606 GN=H3C13 PE=1 SV=3;sp|Q16695|H31T_HUMAN Histone H3.1t OS=Homo sapiens OX=9606 GN=H3-4 PE=1 SV=3;sp|P84243|H33_HUMAN Histone H3.3 OS=Homo sapiens OX=9606 GN=H3-3B PE=1 SV=2;sp|P68431|H31_HUMAN Histone	5	6	6	3	5	2	4	6	4	4	5	2	4	6	4	4	2	1	2	3	2	2	30.1	30.1	13.2	15.388	136	136;136;136;136;135	0	41.363	By MS/MS	By matching	By MS/MS	By MS/MS	By MS/MS
DDX17	21.1014	21.3054	25.6678	21.7344	25.3862	24.9237	Q92841	Q92841	21	21	16	Probable ATP-dependent RNA helicase DDX17	DDX17	sp|Q92841|DDX17_HUMAN Probable ATP-dependent RNA helicase DDX17 OS=Homo sapiens OX=9606 GN=DDX17 PE=1 SV=2	1	21	21	16	2	7	20	2	20	20	2	7	20	2	20	20	1	3	15	1	15	15	29.9	29.9	25.2	80.272	729	729	0	155.6	By matching	By matching	By MS/MS	By matching	By MS/MS
CHCHD1	24.8475	21.684	23.4951	23.9257	22.1144	23.3782	Q96BP2	Q96BP2	3	3	3	Coiled-coil-helix-coiled-coil-helix domain-containing protein 1	CHCHD1	sp|Q96BP2|CHCH1_HUMAN Coiled-coil-helix-coiled-coil-helix domain-containing protein 1 OS=Homo sapiens OX=9606 GN=CHCHD1 PE=1 SV=1	1	3	3	3	2	1	3	2	1	3	2	1	3	2	1	3	2	1	3	2	1	3	35.6	35.6	35.6	13.475	118	118	0	44.815	By MS/MS	By matching	By MS/MS	By MS/MS	By MS/MS
ANXA11	20.9939	24.1015	24.463	21.4162	23.8445	24.6984	P50995	P50995	6	6	6	Annexin A11	ANXA11	sp|P50995|ANX11_HUMAN Annexin A11 OS=Homo sapiens OX=9606 GN=ANXA11 PE=1 SV=1	1	6	6	6	0	2	6	0	5	6	0	2	6	0	5	6	0	2	6	0	5	6	13.7	13.7	13.7	54.389	505	505	0	41.89		By matching	By MS/MS		By MS/MS
NUBPL	24.1733	22.0127	23.4948	23.632	23.7256	22.8071	Q8TB37	Q8TB37	5	5	5	Iron-sulfur protein NUBPL	NUBPL	sp|Q8TB37|NUBPL_HUMAN Iron-sulfur protein NUBPL OS=Homo sapiens OX=9606 GN=NUBPL PE=1 SV=3	1	5	5	5	2	0	5	2	5	5	2	0	5	2	5	5	2	0	5	2	5	5	19.4	19.4	19.4	34.082	319	319	0	36.767	By MS/MS		By MS/MS	By MS/MS	By MS/MS
JUP	24.5801	23.4102	24.5304	26.3065	24.4573	24.5709	P14923	P14923	28	28	26	Junction plakoglobin	JUP	sp|P14923|PLAK_HUMAN Junction plakoglobin OS=Homo sapiens OX=9606 GN=JUP PE=1 SV=3	1	28	28	26	20	3	15	23	14	14	20	3	15	23	14	14	19	3	14	21	12	13	56.5	56.5	52.9	81.744	745	745	0	255.35	By MS/MS	By matching	By MS/MS	By MS/MS	By MS/MS
AIMP2	22.502	21.5986	23.7517	21.6065	23.0276	23.1838	Q13155	Q13155	2	2	2	Aminoacyl tRNA synthase complex-interacting multifunctional protein 2	AIMP2	sp|Q13155|AIMP2_HUMAN Aminoacyl tRNA synthase complex-interacting multifunctional protein 2 OS=Homo sapiens OX=9606 GN=AIMP2 PE=1 SV=2	1	2	2	2	0	0	2	0	2	2	0	0	2	0	2	2	0	0	2	0	2	2	10.6	10.6	10.6	35.348	320	320	0	13.345			By MS/MS		By MS/MS
TGM3	24.5853	20.7596	21.5269	26.5228	21.3656	21.3298	Q08188	Q08188	22	22	22	Protein-glutamine gamma-glutamyltransferase E;Protein-glutamine gamma-glutamyltransferase E 50 kDa catalytic chain;Protein-glutamine gamma-glutamyltransferase E 27 kDa non-catalytic chain	TGM3	sp|Q08188|TGM3_HUMAN Protein-glutamine gamma-glutamyltransferase E OS=Homo sapiens OX=9606 GN=TGM3 PE=1 SV=4	1	22	22	22	13	0	4	20	3	4	13	0	4	20	3	4	13	0	4	20	3	4	42.9	42.9	42.9	76.631	693	693	0	176.78	By MS/MS		By MS/MS	By MS/MS	By MS/MS
ELAVL1	22.5811	20.4197	23.6624	21.4004	24.1973	23.9931	Q15717;Q12926;P26378	Q15717	11;1;1	11;1;1	11;1;1	ELAV-like protein 1	ELAVL1	sp|Q15717|ELAV1_HUMAN ELAV-like protein 1 OS=Homo sapiens OX=9606 GN=ELAVL1 PE=1 SV=2	3	11	11	11	2	1	7	1	8	9	2	1	7	1	8	9	2	1	7	1	8	9	39.9	39.9	39.9	36.091	326	326;359;385	0	73.13	By MS/MS	By matching	By MS/MS	By MS/MS	By MS/MS
DDX6	22.2639	21.2679	26.3427	21.3356	26.3912	25.412	P26196	P26196	12	12	12	Probable ATP-dependent RNA helicase DDX6	DDX6	sp|P26196|DDX6_HUMAN Probable ATP-dependent RNA helicase DDX6 OS=Homo sapiens OX=9606 GN=DDX6 PE=1 SV=2	1	12	12	12	3	0	11	0	12	10	3	0	11	0	12	10	3	0	11	0	12	10	35.6	35.6	35.6	54.416	483	483	0	102.82	By MS/MS		By MS/MS		By MS/MS
NSUN3	21.1086	21.6898	21.7232	22.0746	21.2987	21.0279	Q9H649	Q9H649	2	2	2	Putative methyltransferase NSUN3	NSUN3	sp|Q9H649|NSUN3_HUMAN tRNA (cytosine(34)-C(5))-methyltransferase, mitochondrial OS=Homo sapiens OX=9606 GN=NSUN3 PE=1 SV=1	1	2	2	2	0	0	2	0	2	2	0	0	2	0	2	2	0	0	2	0	2	2	7.9	7.9	7.9	38.244	340	340	0.00070922	12.11			By MS/MS		By matching
ESYT2	22.5556	21.279	22.3388	22.3613	23.1927	23.0155	A0FGR8	A0FGR8	5	5	5	Extended synaptotagmin-2	ESYT2	sp|A0FGR8|ESYT2_HUMAN Extended synaptotagmin-2 OS=Homo sapiens OX=9606 GN=ESYT2 PE=1 SV=1	1	5	5	5	4	0	5	1	3	4	4	0	5	1	3	4	4	0	5	1	3	4	9.4	9.4	9.4	102.36	921	921	0	35.276	By MS/MS		By MS/MS	By matching	By MS/MS
SYNCRIP	23.6831	22.0579	25.9528	23.8589	26.0977	26.1348	O60506	O60506	16	16	11	Heterogeneous nuclear ribonucleoprotein Q	SYNCRIP	sp|O60506|HNRPQ_HUMAN Heterogeneous nuclear ribonucleoprotein Q OS=Homo sapiens OX=9606 GN=SYNCRIP PE=1 SV=2	1	16	16	11	6	3	14	5	12	11	6	3	14	5	12	11	3	1	9	2	8	6	32.1	32.1	25.8	69.602	623	623	0	124.77	By MS/MS	By MS/MS	By MS/MS	By MS/MS	By MS/MS
PPIA	23.5317	22.1153	25.3646	24.6241	24.4945	25.1351	P62937	P62937	4	4	4	Peptidyl-prolyl cis-trans isomerase A;Peptidyl-prolyl cis-trans isomerase A, N-terminally processed	PPIA	sp|P62937|PPIA_HUMAN Peptidyl-prolyl cis-trans isomerase A OS=Homo sapiens OX=9606 GN=PPIA PE=1 SV=2	1	4	4	4	4	1	4	4	4	4	4	1	4	4	4	4	4	1	4	4	4	4	33.9	33.9	33.9	18.012	165	165	0	36.461	By MS/MS	By matching	By MS/MS	By MS/MS	By MS/MS
RPS26	22.8872	26.0741	26.0625	21.405	26.4549	26.2257	P62854;Q5JNZ5	P62854;Q5JNZ5	2;1	2;1	2;1	40S ribosomal protein S26;Putative 40S ribosomal protein S26-like 1	RPS26;RPS26P11	sp|P62854|RS26_HUMAN 40S ribosomal protein S26 OS=Homo sapiens OX=9606 GN=RPS26 PE=1 SV=3;sp|Q5JNZ5|RS26L_HUMAN Putative 40S ribosomal protein S26-like 1 OS=Homo sapiens OX=9606 GN=RPS26P11 PE=5 SV=1	2	2	2	2	2	2	2	0	2	2	2	2	2	0	2	2	2	2	2	0	2	2	20.9	20.9	20.9	13.015	115	115;115	0	24.08	By MS/MS	By MS/MS	By MS/MS		By MS/MS
ALDH9A1	21.3668	22.3146	21.4159	23.971	21.8071	21.1492	P49189	P49189	4	4	4	4-trimethylaminobutyraldehyde dehydrogenase	ALDH9A1	sp|P49189|AL9A1_HUMAN 4-trimethylaminobutyraldehyde dehydrogenase OS=Homo sapiens OX=9606 GN=ALDH9A1 PE=1 SV=3	1	4	4	4	3	1	2	2	2	1	3	1	2	2	2	1	3	1	2	2	2	1	11.7	11.7	11.7	53.801	494	494	0	30.225	By MS/MS	By matching	By MS/MS	By MS/MS	By matching
YWHAZ	23.5018	21.6457	23.6914	24.3499	23.4378	23.5185	P63104	P63104	5	4	4	14-3-3 protein zeta/delta	YWHAZ	sp|P63104|1433Z_HUMAN 14-3-3 protein zeta/delta OS=Homo sapiens OX=9606 GN=YWHAZ PE=1 SV=1	1	5	4	4	3	2	5	3	5	5	2	1	4	2	4	4	2	1	4	2	4	4	18.4	18.4	18.4	27.745	245	245	0	31.312	By MS/MS	By matching	By MS/MS	By MS/MS	By MS/MS
ICT1	24.5818	25.0868	24.6749	24.5502	24.6099	24.9085	Q14197	Q14197	7	7	7	Peptidyl-tRNA hydrolase ICT1, mitochondrial	ICT1	sp|Q14197|ICT1_HUMAN Peptidyl-tRNA hydrolase ICT1, mitochondrial OS=Homo sapiens OX=9606 GN=MRPL58 PE=1 SV=1	1	7	7	7	5	3	6	2	5	6	5	3	6	2	5	6	5	3	6	2	5	6	33.5	33.5	33.5	23.63	206	206	0	53.886	By MS/MS	By MS/MS	By MS/MS	By MS/MS	By MS/MS
DDX39B	23.4005	20.994	23.3952	23.7812	23.3784	23.4665	Q13838;O00148	Q13838;O00148	5;3	5;3	5;3	Spliceosome RNA helicase DDX39B;ATP-dependent RNA helicase DDX39A	DDX39B;DDX39A	sp|Q13838|DX39B_HUMAN Spliceosome RNA helicase DDX39B OS=Homo sapiens OX=9606 GN=DDX39B PE=1 SV=1;sp|O00148|DX39A_HUMAN ATP-dependent RNA helicase DDX39A OS=Homo sapiens OX=9606 GN=DDX39A PE=1 SV=2	2	5	5	5	4	0	4	3	4	3	4	0	4	3	4	3	4	0	4	3	4	3	16.4	16.4	16.4	48.991	428	428;427	0	35.784	By MS/MS		By MS/MS	By MS/MS	By MS/MS
RPS9	23.134	25.3795	25.7167	23.2266	25.8369	25.8792	P46781	P46781	14	14	14	40S ribosomal protein S9	RPS9	sp|P46781|RS9_HUMAN 40S ribosomal protein S9 OS=Homo sapiens OX=9606 GN=RPS9 PE=1 SV=3	1	14	14	14	9	5	14	7	14	13	9	5	14	7	14	13	9	5	14	7	14	13	37.6	37.6	37.6	22.591	194	194	0	97.747	By MS/MS	By MS/MS	By MS/MS	By MS/MS	By MS/MS
MOGS	24.2231	22.9198	24.825	23.7188	25.5849	24.9485	Q13724	Q13724	22	22	22	Mannosyl-oligosaccharide glucosidase	MOGS	sp|Q13724|MOGS_HUMAN Mannosyl-oligosaccharide glucosidase OS=Homo sapiens OX=9606 GN=MOGS PE=1 SV=5	1	22	22	22	15	5	14	13	19	14	15	5	14	13	19	14	15	5	14	13	19	14	41.3	41.3	41.3	91.916	837	837	0	184.91	By MS/MS	By matching	By MS/MS	By MS/MS	By MS/MS
CHID1	19.9747	22.3215	23.472	20.2776	23.691	23.1897	Q9BWS9	Q9BWS9	4	4	4	Chitinase domain-containing protein 1	CHID1	sp|Q9BWS9|CHID1_HUMAN Chitinase domain-containing protein 1 OS=Homo sapiens OX=9606 GN=CHID1 PE=1 SV=1	1	4	4	4	4	0	2	1	2	2	4	0	2	1	2	2	4	0	2	1	2	2	12.5	12.5	12.5	44.94	393	393	0	25.805	By MS/MS		By MS/MS	By matching	By MS/MS
RAB9A	23.2171	21.8815	22.0824	21.7843	22.0613	22.4896	P51151;Q9NP90	P51151;Q9NP90	2;1	2;1	2;1	Ras-related protein Rab-9A;Ras-related protein Rab-9B	RAB9A;RAB9B	sp|P51151|RAB9A_HUMAN Ras-related protein Rab-9A OS=Homo sapiens OX=9606 GN=RAB9A PE=1 SV=1;sp|Q9NP90|RAB9B_HUMAN Ras-related protein Rab-9B OS=Homo sapiens OX=9606 GN=RAB9B PE=1 SV=1	2	2	2	2	2	1	2	1	2	2	2	1	2	1	2	2	2	1	2	1	2	2	12.9	12.9	12.9	22.837	201	201;201	0	14.734	By MS/MS	By matching	By MS/MS	By MS/MS	By MS/MS
LRPAP1	21.9038	23.503	22.4479	21.2752	22.9058	22.5381	P30533	P30533	5	5	5	Alpha-2-macroglobulin receptor-associated protein	LRPAP1	sp|P30533|AMRP_HUMAN Alpha-2-macroglobulin receptor-associated protein OS=Homo sapiens OX=9606 GN=LRPAP1 PE=1 SV=1	1	5	5	5	1	2	5	0	4	4	1	2	5	0	4	4	1	2	5	0	4	4	15.1	15.1	15.1	41.465	357	357	0	33.03	By MS/MS	By matching	By MS/MS		By MS/MS
PSPC1	22.979	21.6501	24.602	20.6008	24.0977	23.8536	Q8WXF1	Q8WXF1	4	4	4	Paraspeckle component 1	PSPC1	sp|Q8WXF1|PSPC1_HUMAN Paraspeckle component 1 OS=Homo sapiens OX=9606 GN=PSPC1 PE=1 SV=1	1	4	4	4	4	0	3	2	3	4	4	0	3	2	3	4	4	0	3	2	3	4	13.4	13.4	13.4	58.743	523	523	0	33.819	By MS/MS		By MS/MS	By matching	By MS/MS
SLC30A9	22.2169	21.9103	23.0779	21.8843	23.7701	22.4369	Q6PML9	Q6PML9	4	4	4	Zinc transporter 9	SLC30A9	sp|Q6PML9|ZNT9_HUMAN Zinc transporter 9 OS=Homo sapiens OX=9606 GN=SLC30A9 PE=1 SV=1	1	4	4	4	3	1	3	2	3	2	3	1	3	2	3	2	3	1	3	2	3	2	8.8	8.8	8.8	63.514	568	568	0	37.872	By MS/MS	By matching	By MS/MS	By MS/MS	By MS/MS
MPST	21.1405	21.6024	23.723	21.6456	22.4984	22.6969	P25325	P25325	4	4	4	3-mercaptopyruvate sulfurtransferase	MPST	sp|P25325|THTM_HUMAN 3-mercaptopyruvate sulfurtransferase OS=Homo sapiens OX=9606 GN=MPST PE=1 SV=3	1	4	4	4	1	0	3	0	3	3	1	0	3	0	3	3	1	0	3	0	3	3	23.9	23.9	23.9	33.178	297	297	0	25.278	By MS/MS		By MS/MS		By matching
MALSU1	23.259	22.1588	23.3134	23.1147	24.1401	23.406	Q96EH3	Q96EH3	4	4	4	Mitochondrial assembly of ribosomal large subunit protein 1	MALSU1	sp|Q96EH3|MASU1_HUMAN Mitochondrial assembly of ribosomal large subunit protein 1 OS=Homo sapiens OX=9606 GN=MALSU1 PE=1 SV=1	1	4	4	4	3	1	4	3	4	4	3	1	4	3	4	4	3	1	4	3	4	4	24.8	24.8	24.8	26.17	234	234	0	23.055	By MS/MS	By matching	By MS/MS	By MS/MS	By MS/MS
CLPX	22.1463	24.1605	24.7383	21.361	25.425	23.7089	O76031	O76031	19	19	19	ATP-dependent Clp protease ATP-binding subunit clpX-like, mitochondrial	CLPX	sp|O76031|CLPX_HUMAN ATP-dependent Clp protease ATP-binding subunit clpX-like, mitochondrial OS=Homo sapiens OX=9606 GN=CLPX PE=1 SV=2	1	19	19	19	6	5	16	1	18	10	6	5	16	1	18	10	6	5	16	1	18	10	39	39	39	69.223	633	633	0	136.65	By MS/MS	By matching	By MS/MS	By matching	By MS/MS
LONP2	23.3834	22.2162	23.1239	22.1938	23.6024	22.5505	Q86WA8	Q86WA8	5	5	5	Lon protease homolog 2, peroxisomal	LONP2	sp|Q86WA8|LONP2_HUMAN Lon protease homolog 2, peroxisomal OS=Homo sapiens OX=9606 GN=LONP2 PE=1 SV=1	1	5	5	5	3	0	4	2	4	4	3	0	4	2	4	4	3	0	4	2	4	4	11.4	11.4	11.4	94.615	852	852	0	45.737	By MS/MS		By MS/MS	By matching	By MS/MS
VDAC2	28.3081	27.1471	27.8942	28.9589	28.6524	28.911	P45880	P45880	23	23	23	Voltage-dependent anion-selective channel protein 2	VDAC2	sp|P45880|VDAC2_HUMAN Voltage-dependent anion-selective channel protein 2 OS=Homo sapiens OX=9606 GN=VDAC2 PE=1 SV=2	1	23	23	23	21	7	15	23	15	16	21	7	15	23	15	16	21	7	15	23	15	16	77.6	77.6	77.6	31.566	294	294	0	323.31	By MS/MS	By MS/MS	By MS/MS	By MS/MS	By MS/MS
TAMM41	23.7311	21.2142	21.8192	22.7831	22.7989	22.7735	Q96BW9	Q96BW9	4	4	4	Phosphatidate cytidylyltransferase, mitochondrial	TAMM41	sp|Q96BW9|TAM41_HUMAN Phosphatidate cytidylyltransferase, mitochondrial OS=Homo sapiens OX=9606 GN=TAMM41 PE=1 SV=2	1	4	4	4	4	0	2	3	3	3	4	0	2	3	3	3	4	0	2	3	3	3	13.7	13.7	13.7	51.066	452	452	0	34.421	By MS/MS		By MS/MS	By MS/MS	By MS/MS
2023-09-08	24.4615	21.8523	24.8783	24.4975	25.0609	23.9687	Q92599	Q92599	5	5	5	Septin-8	2023-09-08	sp|Q92599|SEPT8_HUMAN Septin-8 OS=Homo sapiens OX=9606 GN=SEPTIN8 PE=1 SV=4	1	5	5	5	5	0	3	3	3	2	5	0	3	3	3	2	5	0	3	3	3	2	17.8	17.8	17.8	55.756	483	483	0	50.805	By MS/MS		By MS/MS	By MS/MS	By MS/MS
RPS19	22.9776	25.5119	26.2931	22.8168	25.9238	26.2606	P39019	P39019	10	10	10	40S ribosomal protein S19	RPS19	sp|P39019|RS19_HUMAN 40S ribosomal protein S19 OS=Homo sapiens OX=9606 GN=RPS19 PE=1 SV=2	1	10	10	10	5	4	8	5	8	9	5	4	8	5	8	9	5	4	8	5	8	9	57.2	57.2	57.2	16.06	145	145	0	95.231	By MS/MS	By MS/MS	By MS/MS	By MS/MS	By MS/MS
HACL1	23.7811	21.8271	23.2116	24.0161	22.8121	23.5834	Q9UJ83	Q9UJ83	4	4	4	2-hydroxyacyl-CoA lyase 1	HACL1	sp|Q9UJ83|HACL1_HUMAN 2-hydroxyacyl-CoA lyase 1 OS=Homo sapiens OX=9606 GN=HACL1 PE=1 SV=2	1	4	4	4	3	0	3	2	3	3	3	0	3	2	3	3	3	0	3	2	3	3	10.7	10.7	10.7	63.728	578	578	0	26.999	By MS/MS		By MS/MS	By MS/MS	By matching
HLA-H	21.7033	21.9519	23.7381	21.7548	22.9712	23.2618	P01893;P10321;P13747;P01889;P04439	P01893;P10321;P13747;P01889;P04439	2;2;1;1;1	2;2;1;1;1	2;2;1;1;1	Putative HLA class I histocompatibility antigen, alpha chain H;HLA class I histocompatibility antigen, Cw-7 alpha chain;HLA class I histocompatibility antigen, alpha chain E;HLA class I histocompatibility antigen, B-7 alpha chain;HLA class I histocompatibility antigen, A-3 alpha chain	HLA-H;HLA-C;HLA-E;HLA-B;HLA-A	sp|P01893|HLAH_HUMAN Putative HLA class I histocompatibility antigen, alpha chain H OS=Homo sapiens OX=9606 GN=HLA-H PE=5 SV=3;sp|P10321|HLAC_HUMAN HLA class I histocompatibility antigen, C alpha chain OS=Homo sapiens OX=9606 GN=HLA-C PE=1 SV=3;sp|P13747|H	5	2	2	2	0	1	2	0	2	2	0	1	2	0	2	2	0	1	2	0	2	2	10.5	10.5	10.5	40.891	362	362;366;358;362;365	0	14.151		By matching	By MS/MS		By MS/MS
RPS11	23.3898	25.277	25.6059	23.6984	25.6271	25.8144	P62280	P62280	11	11	11	40S ribosomal protein S11	RPS11	sp|P62280|RS11_HUMAN 40S ribosomal protein S11 OS=Homo sapiens OX=9606 GN=RPS11 PE=1 SV=3	1	11	11	11	5	5	11	5	11	11	5	5	11	5	11	11	5	5	11	5	11	11	61.4	61.4	61.4	18.431	158	158	0	92.448	By MS/MS	By MS/MS	By MS/MS	By MS/MS	By MS/MS
CFL1	22.8258	24.8327	26.1906	23.6185	25.072	25.8365	P23528;Q9Y281	P23528	8;2	8;2	8;2	Cofilin-1	CFL1	sp|P23528|COF1_HUMAN Cofilin-1 OS=Homo sapiens OX=9606 GN=CFL1 PE=1 SV=3	2	8	8	8	3	2	7	4	7	7	3	2	7	4	7	7	3	2	7	4	7	7	59.6	59.6	59.6	18.502	166	166;166	0	76.772	By MS/MS	By MS/MS	By MS/MS	By MS/MS	By MS/MS
ANXA6	21.3117	23.1978	26.8647	21.7897	24.9718	25.7211	P08133	P08133	16	16	16	Annexin A6	ANXA6	sp|P08133|ANXA6_HUMAN Annexin A6 OS=Homo sapiens OX=9606 GN=ANXA6 PE=1 SV=3	1	16	16	16	0	2	16	0	14	16	0	2	16	0	14	16	0	2	16	0	14	16	29.9	29.9	29.9	75.872	673	673	0	133.46		By matching	By MS/MS		By MS/MS
PABPC1	23.8056	24.5125	25.3385	23.3526	25.7116	25.5619	P11940;Q9H361;Q4VXU2;Q5JQF8;Q96DU9	P11940	22;10;4;1;1	22;10;4;1;1	14;8;3;1;1	Polyadenylate-binding protein 1	PABPC1	sp|P11940|PABP1_HUMAN Polyadenylate-binding protein 1 OS=Homo sapiens OX=9606 GN=PABPC1 PE=1 SV=2	5	22	22	14	8	7	20	9	19	20	8	7	20	9	19	20	5	6	13	6	12	13	32.7	32.7	21.4	70.67	636	636;631;614;200;382	0	180.02	By MS/MS	By MS/MS	By MS/MS	By MS/MS	By MS/MS
RPL26L1	24.4	25.967	26.1757	23.1038	26.4733	26.1851	Q9UNX3;P61254	Q9UNX3;P61254	9;9	9;9	9;9	60S ribosomal protein L26-like 1;60S ribosomal protein L26	RPL26L1;RPL26	sp|Q9UNX3|RL26L_HUMAN 60S ribosomal protein L26-like 1 OS=Homo sapiens OX=9606 GN=RPL26L1 PE=1 SV=1;sp|P61254|RL26_HUMAN 60S ribosomal protein L26 OS=Homo sapiens OX=9606 GN=RPL26 PE=1 SV=1	2	9	9	9	7	3	4	6	4	4	7	3	4	6	4	4	7	3	4	6	4	4	38.6	38.6	38.6	17.256	145	145;145	0	62.027	By MS/MS	By MS/MS	By MS/MS	By MS/MS	By MS/MS
HNRNPDL	21.7623	21.1784	22.5607	21.8946	23.1672	23.5867	O14979	O14979	7	5	5	Heterogeneous nuclear ribonucleoprotein D-like	HNRNPDL	sp|O14979|HNRDL_HUMAN Heterogeneous nuclear ribonucleoprotein D-like OS=Homo sapiens OX=9606 GN=HNRNPDL PE=1 SV=3	1	7	5	5	1	0	6	1	5	6	1	0	4	1	3	4	1	0	4	1	3	4	15.2	12.9	12.9	46.437	420	420	0	30.332	By MS/MS		By MS/MS	By matching	By MS/MS
RAB14	23.6623	20.7212	23.8013	24.0901	23.4786	23.4606	P61106	P61106	11	11	11	Ras-related protein Rab-14	RAB14	sp|P61106|RAB14_HUMAN Ras-related protein Rab-14 OS=Homo sapiens OX=9606 GN=RAB14 PE=1 SV=4	1	11	11	11	8	0	4	6	5	4	8	0	4	6	5	4	8	0	4	6	5	4	50.7	50.7	50.7	23.897	215	215	0	85.505	By MS/MS		By MS/MS	By MS/MS	By MS/MS
ZC3HAV1	23.0951	21.2493	23.9583	21.4373	23.7308	23.9419	Q7Z2W4	Q7Z2W4	7	7	7	Zinc finger CCCH-type antiviral protein 1	ZC3HAV1	sp|Q7Z2W4|ZCCHV_HUMAN Zinc finger CCCH-type antiviral protein 1 OS=Homo sapiens OX=9606 GN=ZC3HAV1 PE=1 SV=3	1	7	7	7	4	1	5	0	4	5	4	1	5	0	4	5	4	1	5	0	4	5	11.6	11.6	11.6	101.43	902	902	0	44.154	By MS/MS	By matching	By MS/MS		By MS/MS
ARMCX3	23.3652	23.1335	22.8981	23.9802	23.8626	23.5109	Q9UH62	Q9UH62	6	6	6	Armadillo repeat-containing X-linked protein 3	ARMCX3	sp|Q9UH62|ARMX3_HUMAN Armadillo repeat-containing X-linked protein 3 OS=Homo sapiens OX=9606 GN=ARMCX3 PE=1 SV=1	1	6	6	6	4	2	2	5	4	4	4	2	2	5	4	4	4	2	2	5	4	4	17.7	17.7	17.7	42.5	379	379	0	52.391	By MS/MS	By matching	By MS/MS	By MS/MS	By MS/MS
CTSD	25.0626	23.2757	24.5808	26.9427	23.396	24.4005	P07339	P07339	15	15	15	Cathepsin D;Cathepsin D light chain;Cathepsin D heavy chain	CTSD	sp|P07339|CATD_HUMAN Cathepsin D OS=Homo sapiens OX=9606 GN=CTSD PE=1 SV=1	1	15	15	15	12	3	7	14	6	7	12	3	7	14	6	7	12	3	7	14	6	7	39.6	39.6	39.6	44.552	412	412	0	149.67	By MS/MS	By matching	By MS/MS	By MS/MS	By MS/MS
WFS1	23.7984	22.4902	23.5154	21.8982	23.7534	23.3073	O76024	O76024	5	5	5	Wolframin	WFS1	sp|O76024|WFS1_HUMAN Wolframin OS=Homo sapiens OX=9606 GN=WFS1 PE=1 SV=2	1	5	5	5	4	1	4	1	4	4	4	1	4	1	4	4	4	1	4	1	4	4	11.1	11.1	11.1	100.29	890	890	0	38.479	By MS/MS	By matching	By MS/MS	By MS/MS	By MS/MS
PARP1	23.7496	24.5471	24.2182	22.9836	25.7364	25.7818	P09874	P09874	13	13	13	Poly [ADP-ribose] polymerase 1	PARP1	sp|P09874|PARP1_HUMAN Poly [ADP-ribose] polymerase 1 OS=Homo sapiens OX=9606 GN=PARP1 PE=1 SV=4	1	13	13	13	6	4	11	2	11	11	6	4	11	2	11	11	6	4	11	2	11	11	19.6	19.6	19.6	113.08	1014	1014	0	106.35	By MS/MS	By MS/MS	By MS/MS	By MS/MS	By MS/MS
RDH14	22.8771	20.977	21.019	22.7484	22.3047	22.1578	Q9HBH5	Q9HBH5	6	6	6	Retinol dehydrogenase 14	RDH14	sp|Q9HBH5|RDH14_HUMAN Retinol dehydrogenase 14 OS=Homo sapiens OX=9606 GN=RDH14 PE=1 SV=1	1	6	6	6	5	0	1	4	2	2	5	0	1	4	2	2	5	0	1	4	2	2	24.7	24.7	24.7	36.864	336	336	0	42.528	By MS/MS		By matching	By MS/MS	By matching
RBMXL1	22.4434	21.9415	23.5638	21.973	24.0889	24.5296	Q96E39;P38159	Q96E39;P38159	2;2	2;2	2;2	RNA binding motif protein, X-linked-like-1;RNA-binding motif protein, X chromosome;RNA-binding motif protein, X chromosome, N-terminally processed	RBMXL1;RBMX	sp|Q96E39|RMXL1_HUMAN RNA binding motif protein, X-linked-like-1 OS=Homo sapiens OX=9606 GN=RBMXL1 PE=1 SV=1;sp|P38159|RBMX_HUMAN RNA-binding motif protein, X chromosome OS=Homo sapiens OX=9606 GN=RBMX PE=1 SV=3	2	2	2	2	1	1	2	1	2	2	1	1	2	1	2	2	1	1	2	1	2	2	7.9	7.9	7.9	42.141	390	390;391	0	17.234	By matching	By matching	By MS/MS	By MS/MS	By MS/MS
IGHG1	22.6374	26.2333	21.1516	24.6131	20.8528	22.5492	P01857	P01857	6	6	3	Ig gamma-1 chain C region	IGHG1	sp|P01857|IGHG1_HUMAN Immunoglobulin heavy constant gamma 1 OS=Homo sapiens OX=9606 GN=IGHG1 PE=1 SV=1	1	6	6	3	2	6	1	6	1	3	2	6	1	6	1	3	1	3	1	3	1	2	24.2	24.2	14.5	36.105	330	330	0	42.145	By MS/MS	By MS/MS	By matching	By MS/MS	By matching
AP2A1	24.7738	22.208	24.3863	20.9373	23.6716	24.1624	O95782	O95782	11	11	7	AP-2 complex subunit alpha-1	AP2A1	sp|O95782|AP2A1_HUMAN AP-2 complex subunit alpha-1 OS=Homo sapiens OX=9606 GN=AP2A1 PE=1 SV=3	1	11	11	7	8	1	9	3	8	8	8	1	9	3	8	8	5	1	6	1	5	5	18.6	18.6	13.9	107.54	977	977	0	78.906	By MS/MS	By matching	By MS/MS	By MS/MS	By MS/MS
RPL5	23.3919	24.322	26.111	23.8583	25.8753	26.1796	P46777	P46777	8	8	8	60S ribosomal protein L5	RPL5	sp|P46777|RL5_HUMAN 60S ribosomal protein L5 OS=Homo sapiens OX=9606 GN=RPL5 PE=1 SV=3	1	8	8	8	4	4	7	2	6	6	4	4	7	2	6	6	4	4	7	2	6	6	36	36	36	34.362	297	297	0	64.982	By MS/MS	By MS/MS	By MS/MS	By MS/MS	By MS/MS
RPUSD3	20.5027	23.1862	23.457	21.3843	23.2055	23.32	Q6P087	Q6P087	10	10	10	RNA pseudouridylate synthase domain-containing protein 3	RPUSD3	sp|Q6P087|RUSD3_HUMAN Mitochondrial mRNA pseudouridine synthase RPUSD3 OS=Homo sapiens OX=9606 GN=RPUSD3 PE=1 SV=3	1	10	10	10	1	3	8	1	8	8	1	3	8	1	8	8	1	3	8	1	8	8	31.6	31.6	31.6	38.46	351	351	0	68.108	By matching	By matching	By MS/MS	By matching	By MS/MS
RPS16	24.4253	24.8678	25.1444	23.759	24.9246	25.8926	P62249	P62249	10	10	10	40S ribosomal protein S16	RPS16	sp|P62249|RS16_HUMAN 40S ribosomal protein S16 OS=Homo sapiens OX=9606 GN=RPS16 PE=1 SV=2	1	10	10	10	4	4	9	2	8	9	4	4	9	2	8	9	4	4	9	2	8	9	57.5	57.5	57.5	16.445	146	146	0	75.761	By MS/MS	By MS/MS	By MS/MS	By MS/MS	By MS/MS
FTSJ2	21.2537	23.925	22.6781	21.711	23.2929	23.2915	Q9UI43	Q9UI43	4	4	4	rRNA methyltransferase 2, mitochondrial	FTSJ2	sp|Q9UI43|MRM2_HUMAN rRNA methyltransferase 2, mitochondrial OS=Homo sapiens OX=9606 GN=MRM2 PE=1 SV=1	1	4	4	4	1	3	4	0	3	3	1	3	4	0	3	3	1	3	4	0	3	3	10.2	10.2	10.2	27.423	246	246	0	25.979	By MS/MS	By matching	By MS/MS		By MS/MS
GLS	23.2459	21.2451	23.7176	22.7323	23.0547	23.2818	O94925	O94925	6	6	6	Glutaminase kidney isoform, mitochondrial	GLS	sp|O94925|GLSK_HUMAN Glutaminase kidney isoform, mitochondrial OS=Homo sapiens OX=9606 GN=GLS PE=1 SV=1	1	6	6	6	3	2	5	4	5	5	3	2	5	4	5	5	3	2	5	4	5	5	12.6	12.6	12.6	73.46	669	669	0	43.649	By MS/MS	By matching	By MS/MS	By MS/MS	By matching
HNRNPU	24.8503	25.5353	26.3054	24.8511	26.3642	26.52	Q00839	Q00839	15	15	15	Heterogeneous nuclear ribonucleoprotein U	HNRNPU	sp|Q00839|HNRPU_HUMAN Heterogeneous nuclear ribonucleoprotein U OS=Homo sapiens OX=9606 GN=HNRNPU PE=1 SV=6	1	15	15	15	11	4	14	9	14	13	11	4	14	9	14	13	11	4	14	9	14	13	21.9	21.9	21.9	90.583	825	825	0	130.16	By MS/MS	By MS/MS	By MS/MS	By MS/MS	By MS/MS
RPL31	25.679	27.9662	27.8399	25.4865	27.6797	27.8067	P62899	P62899	6	6	6	60S ribosomal protein L31	RPL31	sp|P62899|RL31_HUMAN 60S ribosomal protein L31 OS=Homo sapiens OX=9606 GN=RPL31 PE=1 SV=1	1	6	6	6	5	3	3	4	4	3	5	3	3	4	4	3	5	3	3	4	4	3	47.2	47.2	47.2	14.463	125	125	0	57.17	By MS/MS	By MS/MS	By MS/MS	By MS/MS	By MS/MS
DSG1	24.692	21.5406	23.8224	26.1903	24.634	24.1768	Q02413	Q02413	21	21	21	Desmoglein-1	DSG1	sp|Q02413|DSG1_HUMAN Desmoglein-1 OS=Homo sapiens OX=9606 GN=DSG1 PE=1 SV=2	1	21	21	21	16	0	9	20	11	8	16	0	9	20	11	8	16	0	9	20	11	8	35.6	35.6	35.6	113.75	1049	1049	0	257.84	By MS/MS		By MS/MS	By MS/MS	By MS/MS
PHB2	27.9163	29.2529	30.1094	27.991	30.0233	30.1666	Q99623	Q99623	26	26	26	Prohibitin-2	PHB2	sp|Q99623|PHB2_HUMAN Prohibitin-2 OS=Homo sapiens OX=9606 GN=PHB2 PE=1 SV=2	1	26	26	26	24	13	20	24	19	20	24	13	20	24	19	20	24	13	20	24	19	20	79.6	79.6	79.6	33.296	299	299	0	323.31	By MS/MS	By MS/MS	By MS/MS	By MS/MS	By MS/MS
FKBP3	21.5552	24.7091	24.1791	20.8596	23.7253	23.8123	Q00688	Q00688	7	7	7	Peptidyl-prolyl cis-trans isomerase FKBP3	FKBP3	sp|Q00688|FKBP3_HUMAN Peptidyl-prolyl cis-trans isomerase FKBP3 OS=Homo sapiens OX=9606 GN=FKBP3 PE=1 SV=1	1	7	7	7	0	2	7	0	7	6	0	2	7	0	7	6	0	2	7	0	7	6	29	29	29	25.177	224	224	0	50.911		By MS/MS	By MS/MS		By MS/MS
GOLGA2	21.2921	21.9652	21.6676	21.4553	23.0816	22.3269	Q08379	Q08379	2	2	2	Golgin subfamily A member 2	GOLGA2	sp|Q08379|GOGA2_HUMAN Golgin subfamily A member 2 OS=Homo sapiens OX=9606 GN=GOLGA2 PE=1 SV=3	1	2	2	2	1	0	2	0	2	2	1	0	2	0	2	2	1	0	2	0	2	2	2.2	2.2	2.2	113.08	1002	1002	0	14.662	By MS/MS		By MS/MS		By MS/MS
PPP1CB	22.2661	22.186	22.4373	21.6603	23.406	23.2577	P62140	P62140	7	2	2	Serine/threonine-protein phosphatase PP1-beta catalytic subunit	PPP1CB	sp|P62140|PP1B_HUMAN Serine/threonine-protein phosphatase PP1-beta catalytic subunit OS=Homo sapiens OX=9606 GN=PPP1CB PE=1 SV=3	1	7	2	2	2	0	6	1	7	7	2	0	2	1	2	2	2	0	2	1	2	2	26.3	8.9	8.9	37.186	327	327	0	14.082	By matching		By MS/MS	By matching	By MS/MS
MRPL28	24.4328	25.168	25.3493	24.8234	25.0089	25.0205	Q13084	Q13084	13	13	13	39S ribosomal protein L28, mitochondrial	MRPL28	sp|Q13084|RM28_HUMAN 39S ribosomal protein L28, mitochondrial OS=Homo sapiens OX=9606 GN=MRPL28 PE=1 SV=4	1	13	13	13	10	2	10	6	8	8	10	2	10	6	8	8	10	2	10	6	8	8	60.9	60.9	60.9	30.156	256	256	0	112.06	By MS/MS	By MS/MS	By MS/MS	By MS/MS	By MS/MS
RPS5	24.2155	25.8281	26.7632	24.2261	26.3729	26.6167	P46782	P46782	10	10	10	40S ribosomal protein S5;40S ribosomal protein S5, N-terminally processed	RPS5	sp|P46782|RS5_HUMAN 40S ribosomal protein S5 OS=Homo sapiens OX=9606 GN=RPS5 PE=1 SV=4	1	10	10	10	4	5	9	4	9	9	4	5	9	4	9	9	4	5	9	4	9	9	43.6	43.6	43.6	22.876	204	204	0	93.943	By MS/MS	By MS/MS	By MS/MS	By MS/MS	By MS/MS
MTCH2	24.7642	22.2747	24.2599	25.4719	24.3675	24.6467	Q9Y6C9	Q9Y6C9	12	12	12	Mitochondrial carrier homolog 2	MTCH2	sp|Q9Y6C9|MTCH2_HUMAN Mitochondrial carrier homolog 2 OS=Homo sapiens OX=9606 GN=MTCH2 PE=1 SV=1	1	12	12	12	11	0	9	11	10	9	11	0	9	11	10	9	11	0	9	11	10	9	44.6	44.6	44.6	33.331	303	303	0	97.75	By MS/MS		By MS/MS	By MS/MS	By MS/MS
RPL17	21.972	22.1838	25.2957	23.2726	25.3415	24.9354	P18621	P18621	9	9	9	60S ribosomal protein L17	RPL17	sp|P18621|RL17_HUMAN 60S ribosomal protein L17 OS=Homo sapiens OX=9606 GN=RPL17 PE=1 SV=3	1	9	9	9	6	1	8	4	8	8	6	1	8	4	8	8	6	1	8	4	8	8	43.5	43.5	43.5	21.397	184	184	0	73.396	By MS/MS	By matching	By MS/MS	By MS/MS	By MS/MS
ATAD1	24.683	21.6374	24.0495	25.5446	24.4744	24.534	Q8NBU5	Q8NBU5	15	15	15	ATPase family AAA domain-containing protein 1	ATAD1	sp|Q8NBU5|ATAD1_HUMAN Outer mitochondrial transmembrane helix translocase OS=Homo sapiens OX=9606 GN=ATAD1 PE=1 SV=1	1	15	15	15	13	1	10	11	9	9	13	1	10	11	9	9	13	1	10	11	9	9	48.8	48.8	48.8	40.744	361	361	0	115.52	By MS/MS	By matching	By MS/MS	By MS/MS	By MS/MS
HNRNPA1	25.5276	24.7602	26.7313	25.711	27.0661	27.4121	P09651;A0A2R8Y4L2;Q32P51	P09651;A0A2R8Y4L2;Q32P51	13;9;8	13;9;8	13;9;8	Heterogeneous nuclear ribonucleoprotein A1;Heterogeneous nuclear ribonucleoprotein A1, N-terminally processed;Heterogeneous nuclear ribonucleoprotein A1-like 2	HNRNPA1;HNRNPA1L2	sp|P09651|ROA1_HUMAN Heterogeneous nuclear ribonucleoprotein A1 OS=Homo sapiens OX=9606 GN=HNRNPA1 PE=1 SV=5;sp|A0A2R8Y4L2|RA1L3_HUMAN Heterogeneous nuclear ribonucleoprotein A1-like 3 OS=Homo sapiens OX=9606 GN=HNRNPA1L3 PE=4 SV=1;sp|Q32P51|RA1L2_HUMAN He	3	13	13	13	8	3	8	6	10	10	8	3	8	6	10	10	8	3	8	6	10	10	38.7	38.7	38.7	38.746	372	372;275;320	0	149.1	By MS/MS	By MS/MS	By MS/MS	By MS/MS	By MS/MS
RHOT1	24.0773	20.476	22.6156	25.0998	22.6909	22.9233	Q8IXI2	Q8IXI2	6	5	5	Mitochondrial Rho GTPase 1	RHOT1	sp|Q8IXI2|MIRO1_HUMAN Mitochondrial Rho GTPase 1 OS=Homo sapiens OX=9606 GN=RHOT1 PE=1 SV=2	1	6	5	5	3	0	6	4	4	5	2	0	5	3	3	4	2	0	5	3	3	4	10.7	8.9	8.9	70.783	618	618	0	31.047	By MS/MS		By MS/MS	By MS/MS	By MS/MS
GTPBP6	21.7453	24.5033	23.9165	21.6694	24.0902	23.6403	O43824	O43824	9	9	9	Putative GTP-binding protein 6	GTPBP6	sp|O43824|GTPB6_HUMAN Putative GTP-binding protein 6 OS=Homo sapiens OX=9606 GN=GTPBP6 PE=1 SV=4	1	9	9	9	2	3	9	0	9	8	2	3	9	0	9	8	2	3	9	0	9	8	27.1	27.1	27.1	56.897	516	516	0	57.465	By MS/MS	By matching	By MS/MS		By MS/MS
RPS7	24.1039	25.5188	26.7033	23.3851	26.5175	26.5965	P62081	P62081	10	10	10	40S ribosomal protein S7	RPS7	sp|P62081|RS7_HUMAN 40S ribosomal protein S7 OS=Homo sapiens OX=9606 GN=RPS7 PE=1 SV=1	1	10	10	10	5	5	10	4	10	10	5	5	10	4	10	10	5	5	10	4	10	10	39.7	39.7	39.7	22.127	194	194	0	81.06	By MS/MS	By MS/MS	By MS/MS	By MS/MS	By MS/MS
CNOT1	21.3293	22.1336	22.8568	21.2618	22.8537	22.6655	A5YKK6	A5YKK6	6	6	6	CCR4-NOT transcription complex subunit 1	CNOT1	sp|A5YKK6|CNOT1_HUMAN CCR4-NOT transcription complex subunit 1 OS=Homo sapiens OX=9606 GN=CNOT1 PE=1 SV=2	1	6	6	6	0	0	6	0	4	4	0	0	6	0	4	4	0	0	6	0	4	4	3.1	3.1	3.1	266.94	2376	2376	0	39.03			By MS/MS		By MS/MS
CCT3	21.1345	21.1586	22.8391	20.9268	22.9063	22.9668	P49368	P49368	5	5	5	T-complex protein 1 subunit gamma	CCT3	sp|P49368|TCPG_HUMAN T-complex protein 1 subunit gamma OS=Homo sapiens OX=9606 GN=CCT3 PE=1 SV=4	1	5	5	5	2	0	3	2	3	2	2	0	3	2	3	2	2	0	3	2	3	2	12.7	12.7	12.7	60.533	545	545	0	32.621	By MS/MS		By MS/MS	By MS/MS	By MS/MS
SUPV3L1	21.9863	23.8727	23.9281	21.0759	23.7701	24.8298	Q8IYB8	Q8IYB8	15	15	15	ATP-dependent RNA helicase SUPV3L1, mitochondrial	SUPV3L1	sp|Q8IYB8|SUV3_HUMAN ATP-dependent RNA helicase SUPV3L1, mitochondrial OS=Homo sapiens OX=9606 GN=SUPV3L1 PE=1 SV=1	1	15	15	15	2	3	12	2	9	10	2	3	12	2	9	10	2	3	12	2	9	10	23.3	23.3	23.3	87.99	786	786	0	100.4	By MS/MS	By matching	By MS/MS	By MS/MS	By MS/MS
C1QBP	27.8798	28.3713	29.5174	28.9458	29.3043	29.4507	Q07021	Q07021	10	10	10	Complement component 1 Q subcomponent-binding protein, mitochondrial	C1QBP	sp|Q07021|C1QBP_HUMAN Complement component 1 Q subcomponent-binding protein, mitochondrial OS=Homo sapiens OX=9606 GN=C1QBP PE=1 SV=1	1	10	10	10	9	8	10	8	10	10	9	8	10	8	10	10	9	8	10	8	10	10	43.3	43.3	43.3	31.362	282	282	0	323.31	By MS/MS	By MS/MS	By MS/MS	By MS/MS	By MS/MS
DCAKD	23.9354	21.479	23.1769	24.0026	24.1286	23.5636	Q8WVC6	Q8WVC6	4	4	4	Dephospho-CoA kinase domain-containing protein	DCAKD	sp|Q8WVC6|DCAKD_HUMAN Dephospho-CoA kinase domain-containing protein OS=Homo sapiens OX=9606 GN=DCAKD PE=1 SV=1	1	4	4	4	4	0	2	3	2	2	4	0	2	3	2	2	4	0	2	3	2	2	24.7	24.7	24.7	26.55	231	231	0	32.525	By MS/MS		By MS/MS	By MS/MS	By MS/MS
HNRNPA2B1	25.2466	27.061	27.3012	25.1336	27.4247	27.4184	P22626	P22626	23	23	23	Heterogeneous nuclear ribonucleoproteins A2/B1	HNRNPA2B1	sp|P22626|ROA2_HUMAN Heterogeneous nuclear ribonucleoproteins A2/B1 OS=Homo sapiens OX=9606 GN=HNRNPA2B1 PE=1 SV=2	1	23	23	23	13	8	17	10	18	18	13	8	17	10	18	18	13	8	17	10	18	18	63.2	63.2	63.2	37.429	353	353	0	231.15	By MS/MS	By MS/MS	By MS/MS	By MS/MS	By MS/MS
CTNND1	22.7323	22.0331	23.4521	21.2147	23.535	23.3716	O60716	O60716	8	8	8	Catenin delta-1	CTNND1	sp|O60716|CTND1_HUMAN Catenin delta-1 OS=Homo sapiens OX=9606 GN=CTNND1 PE=1 SV=1	1	8	8	8	1	1	7	0	4	6	1	1	7	0	4	6	1	1	7	0	4	6	11.6	11.6	11.6	108.17	968	968	0	51.329	By MS/MS	By matching	By MS/MS		By MS/MS
LRRC59	25.804	26.9602	28.0978	25.1975	28.5927	28.0492	Q96AG4	Q96AG4	21	21	21	Leucine-rich repeat-containing protein 59	LRRC59	sp|Q96AG4|LRC59_HUMAN Leucine-rich repeat-containing protein 59 OS=Homo sapiens OX=9606 GN=LRRC59 PE=1 SV=1	1	21	21	21	15	11	18	16	17	17	15	11	18	16	17	17	15	11	18	16	17	17	54.1	54.1	54.1	34.93	307	307	0	323.31	By MS/MS	By MS/MS	By MS/MS	By MS/MS	By MS/MS
IQGAP1	24.2491	23.5452	23.9638	25.0153	24.5873	23.8046	P46940;Q13576;Q86VI3	P46940	27;2;2	27;2;2	27;2;2	Ras GTPase-activating-like protein IQGAP1	IQGAP1	sp|P46940|IQGA1_HUMAN Ras GTPase-activating-like protein IQGAP1 OS=Homo sapiens OX=9606 GN=IQGAP1 PE=1 SV=1	3	27	27	27	14	5	11	22	9	7	14	5	11	22	9	7	14	5	11	22	9	7	22.9	22.9	22.9	189.25	1657	1657;1575;1631	0	220.87	By MS/MS	By matching	By MS/MS	By MS/MS	By MS/MS
MRPS18C	20.9517	21.4997	23.7466	21.0515	23.8709	22.3915	Q9Y3D5	Q9Y3D5	2	2	2	28S ribosomal protein S18c, mitochondrial	MRPS18C	sp|Q9Y3D5|RT18C_HUMAN 28S ribosomal protein S18c, mitochondrial OS=Homo sapiens OX=9606 GN=MRPS18C PE=1 SV=1	1	2	2	2	2	0	1	1	1	1	2	0	1	1	1	1	2	0	1	1	1	1	28.2	28.2	28.2	15.85	142	142	0	13.03	By MS/MS		By MS/MS	By matching	By MS/MS
KPNA2	22.5261	21.5755	23.2127	20.9071	24.1085	23.8183	P52292	P52292	5	5	5	Importin subunit alpha-1	KPNA2	sp|P52292|IMA1_HUMAN Importin subunit alpha-1 OS=Homo sapiens OX=9606 GN=KPNA2 PE=1 SV=1	1	5	5	5	2	0	4	1	5	4	2	0	4	1	5	4	2	0	4	1	5	4	17	17	17	57.861	529	529	0	36.704	By MS/MS		By MS/MS	By MS/MS	By MS/MS
MRPL17	25.092	21.9791	24.5345	24.3725	24.4576	24.4471	Q9NRX2	Q9NRX2	10	10	10	39S ribosomal protein L17, mitochondrial	MRPL17	sp|Q9NRX2|RM17_HUMAN 39S ribosomal protein L17, mitochondrial OS=Homo sapiens OX=9606 GN=MRPL17 PE=1 SV=1	1	10	10	10	8	0	6	7	3	6	8	0	6	7	3	6	8	0	6	7	3	6	49.7	49.7	49.7	20.05	175	175	0	94.731	By MS/MS		By MS/MS	By MS/MS	By MS/MS
TFRC	24.9538	24.9336	25.1068	25.2257	25.0606	25.4815	P02786	P02786	13	13	13	Transferrin receptor protein 1;Transferrin receptor protein 1, serum form	TFRC	sp|P02786|TFR1_HUMAN Transferrin receptor protein 1 OS=Homo sapiens OX=9606 GN=TFRC PE=1 SV=2	1	13	13	13	7	4	12	5	11	12	7	4	12	5	11	12	7	4	12	5	11	12	21.4	21.4	21.4	84.87	760	760	0	135.75	By MS/MS	By matching	By MS/MS	By MS/MS	By MS/MS
PHB	27.1637	28.655	29.2398	26.9476	29.0418	28.7856	P35232	P35232	29	29	29	Prohibitin	PHB	sp|P35232|PHB1_HUMAN Prohibitin 1 OS=Homo sapiens OX=9606 GN=PHB1 PE=1 SV=1	1	29	29	29	21	18	27	20	22	26	21	18	27	20	22	26	21	18	27	20	22	26	89	89	89	29.804	272	272	0	323.31	By MS/MS	By MS/MS	By MS/MS	By MS/MS	By MS/MS
ACOT8	22.4625	21.5298	23.2297	22.7271	24.6436	23.2059	O14734	O14734	3	3	3	Acyl-coenzyme A thioesterase 8	ACOT8	sp|O14734|ACOT8_HUMAN Acyl-coenzyme A thioesterase 8 OS=Homo sapiens OX=9606 GN=ACOT8 PE=1 SV=1	1	3	3	3	2	0	3	2	3	3	2	0	3	2	3	3	2	0	3	2	3	3	18.2	18.2	18.2	35.914	319	319	0	21.012	By MS/MS		By MS/MS	By MS/MS	By MS/MS
RPS14	21.7454	26.2192	25.5752	22.4567	25.7283	25.6868	P62263	P62263	7	7	7	40S ribosomal protein S14	RPS14	sp|P62263|RS14_HUMAN 40S ribosomal protein S14 OS=Homo sapiens OX=9606 GN=RPS14 PE=1 SV=3	1	7	7	7	2	4	5	2	5	5	2	4	5	2	5	5	2	4	5	2	5	5	33.8	33.8	33.8	16.273	151	151	0	52.597	By MS/MS	By MS/MS	By MS/MS	By MS/MS	By MS/MS
PTBP1	24.4194	26.1571	26.9335	25.264	27.1688	27.02	P26599;O95758	P26599	16;2	16;2	16;2	Polypyrimidine tract-binding protein 1	PTBP1	sp|P26599|PTBP1_HUMAN Polypyrimidine tract-binding protein 1 OS=Homo sapiens OX=9606 GN=PTBP1 PE=1 SV=1	2	16	16	16	9	4	10	7	10	10	9	4	10	7	10	10	9	4	10	7	10	10	51.8	51.8	51.8	57.221	531	531;552	0	134.9	By MS/MS	By MS/MS	By MS/MS	By MS/MS	By MS/MS
EIF2AK2	22.0754	21.8964	22.1717	21.4574	21.6192	21.6723	P19525	P19525	3	3	3	Interferon-induced, double-stranded RNA-activated protein kinase	EIF2AK2	sp|P19525|E2AK2_HUMAN Interferon-induced, double-stranded RNA-activated protein kinase OS=Homo sapiens OX=9606 GN=EIF2AK2 PE=1 SV=2	1	3	3	3	0	1	3	0	2	3	0	1	3	0	2	3	0	1	3	0	2	3	6.7	6.7	6.7	62.094	551	551	0	18.7		By matching	By MS/MS		By matching
CCT4	22.25	21.9564	23.1816	22.0918	23.3786	23.2737	P50991	P50991	8	8	8	T-complex protein 1 subunit delta	CCT4	sp|P50991|TCPD_HUMAN T-complex protein 1 subunit delta OS=Homo sapiens OX=9606 GN=CCT4 PE=1 SV=4	1	8	8	8	6	0	4	4	3	4	6	0	4	4	3	4	6	0	4	4	3	4	25	25	25	57.924	539	539	0	55.037	By MS/MS		By MS/MS	By MS/MS	By MS/MS
UQCRH	25.0635	22.2084	24.9015	24.4618	25.1903	24.9117	P07919;A0A096LP55	P07919	4;1	4;1	4;1	Cytochrome b-c1 complex subunit 6, mitochondrial	UQCRH	sp|P07919|QCR6_HUMAN Cytochrome b-c1 complex subunit 6, mitochondrial OS=Homo sapiens OX=9606 GN=UQCRH PE=1 SV=2	2	4	4	4	4	0	2	3	2	2	4	0	2	3	2	2	4	0	2	3	2	2	38.5	38.5	38.5	10.739	91	91;91	0	37.319	By MS/MS		By MS/MS	By MS/MS	By MS/MS
ARPC4	22.6365	22.2645	22.7023	24.4548	22.223	21.2949	P59998	P59998	4	4	4	Actin-related protein 2/3 complex subunit 4	ARPC4	sp|P59998|ARPC4_HUMAN Actin-related protein 2/3 complex subunit 4 OS=Homo sapiens OX=9606 GN=ARPC4 PE=1 SV=3	1	4	4	4	3	1	3	3	3	2	3	1	3	3	3	2	3	1	3	3	3	2	25	25	25	19.667	168	168	0	28.17	By MS/MS	By matching	By MS/MS	By MS/MS	By MS/MS
RPL19	24.9083	24.352	27.0193	24.5359	27.0405	26.959	P84098	P84098	6	6	6	60S ribosomal protein L19	RPL19	sp|P84098|RL19_HUMAN 60S ribosomal protein L19 OS=Homo sapiens OX=9606 GN=RPL19 PE=1 SV=1	1	6	6	6	4	2	4	3	4	3	4	2	4	3	4	3	4	2	4	3	4	3	25.5	25.5	25.5	23.466	196	196	0	46.209	By MS/MS	By MS/MS	By MS/MS	By MS/MS	By MS/MS
FKBP8	25.0592	21.1361	25.3326	25.2345	26.5322	26.42	Q14318	Q14318	11	11	11	Peptidyl-prolyl cis-trans isomerase FKBP8	FKBP8	sp|Q14318|FKBP8_HUMAN Peptidyl-prolyl cis-trans isomerase FKBP8 OS=Homo sapiens OX=9606 GN=FKBP8 PE=1 SV=2	1	11	11	11	8	1	7	5	9	7	8	1	7	5	9	7	8	1	7	5	9	7	36.7	36.7	36.7	44.561	412	412	0	124.15	By MS/MS	By matching	By MS/MS	By MS/MS	By MS/MS
RAN	23.5003	23.9763	24.0959	23.1131	24.2213	24.1344	P62826	P62826	7	7	7	GTP-binding nuclear protein Ran	RAN	sp|P62826|RAN_HUMAN GTP-binding nuclear protein Ran OS=Homo sapiens OX=9606 GN=RAN PE=1 SV=3	1	7	7	7	4	2	5	3	4	3	4	2	5	3	4	3	4	2	5	3	4	3	36.1	36.1	36.1	24.423	216	216	0	54.544	By MS/MS	By matching	By MS/MS	By MS/MS	By MS/MS
RPS6	24.0409	24.0677	24.7087	22.2984	24.6876	24.4689	P62753	P62753	6	6	6	40S ribosomal protein S6	RPS6	sp|P62753|RS6_HUMAN 40S ribosomal protein S6 OS=Homo sapiens OX=9606 GN=RPS6 PE=1 SV=1	1	6	6	6	3	2	4	1	4	4	3	2	4	1	4	4	3	2	4	1	4	4	28.9	28.9	28.9	28.68	249	249	0	54.877	By MS/MS	By matching	By MS/MS	By MS/MS	By MS/MS
RPL11	25.5923	26.7079	27.3065	25.1944	26.9904	27.0998	P62913	P62913	9	9	9	60S ribosomal protein L11	RPL11	sp|P62913|RL11_HUMAN 60S ribosomal protein L11 OS=Homo sapiens OX=9606 GN=RPL11 PE=1 SV=2	1	9	9	9	7	3	5	4	5	6	7	3	5	4	5	6	7	3	5	4	5	6	49.4	49.4	49.4	20.252	178	178	0	123.96	By MS/MS	By MS/MS	By MS/MS	By MS/MS	By MS/MS
HIST2H2BE	21.5432	22.6403	22.1509	21.9061	23.2945	22.9181	Q16778;P33778;P23527;P06899;Q8N257;Q6DRA6;Q6DN03	Q16778;P33778;P23527;P06899;Q8N257	6;6;6;6;5;2;2	6;6;6;6;5;2;2	2;2;2;2;2;2;2	Histone H2B type 2-E;Histone H2B type 1-B;Histone H2B type 1-O;Histone H2B type 1-J;Histone H2B type 3-B	HIST2H2BE;HIST1H2BB;HIST1H2BO;HIST1H2BJ;HIST3H2BB	sp|Q16778|H2B2E_HUMAN Histone H2B type 2-E OS=Homo sapiens OX=9606 GN=H2BC21 PE=1 SV=3;sp|P33778|H2B1B_HUMAN Histone H2B type 1-B OS=Homo sapiens OX=9606 GN=H2BC3 PE=1 SV=2;sp|P23527|H2B1O_HUMAN Histone H2B type 1-O OS=Homo sapiens OX=9606 GN=H2BC17 PE=1 S	7	6	6	2	5	1	3	5	3	3	5	1	3	5	3	3	1	0	2	1	2	2	41.3	41.3	7.9	13.92	126	126;126;126;126;126;164;193	0	69.396	By MS/MS	By matching	By MS/MS	By MS/MS	By MS/MS
KPRP	25.2274	21.4944	24.3359	26.4546	24.9011	24.9015	Q5T749	Q5T749	13	13	13	Keratinocyte proline-rich protein	KPRP	sp|Q5T749|KPRP_HUMAN Keratinocyte proline-rich protein OS=Homo sapiens OX=9606 GN=KPRP PE=1 SV=1	1	13	13	13	12	1	9	13	9	9	12	1	9	13	9	9	12	1	9	13	9	9	28.5	28.5	28.5	64.135	579	579	0	106.56	By MS/MS	By matching	By MS/MS	By MS/MS	By MS/MS
MRPS18B	23.7244	24.3656	24.0572	23.2334	24.2389	23.8337	Q9Y676	Q9Y676	9	9	9	28S ribosomal protein S18b, mitochondrial	MRPS18B	sp|Q9Y676|RT18B_HUMAN 28S ribosomal protein S18b, mitochondrial OS=Homo sapiens OX=9606 GN=MRPS18B PE=1 SV=1	1	9	9	9	6	2	7	3	6	5	6	2	7	3	6	5	6	2	7	3	6	5	44.2	44.2	44.2	29.395	258	258	0	56.526	By MS/MS	By MS/MS	By MS/MS	By MS/MS	By MS/MS
SEC61A1	24.7116	25.4675	25.2638	24.7427	25.7769	25.1416	P61619;Q9H9S3	P61619	9;4	9;4	9;4	Protein transport protein Sec61 subunit alpha isoform 1	SEC61A1	sp|P61619|S61A1_HUMAN Protein transport protein Sec61 subunit alpha isoform 1 OS=Homo sapiens OX=9606 GN=SEC61A1 PE=1 SV=2	2	9	9	9	8	6	7	7	7	6	8	6	7	7	7	6	8	6	7	7	7	6	20.6	20.6	20.6	52.264	476	476;476	0	93.432	By MS/MS	By MS/MS	By MS/MS	By MS/MS	By MS/MS
PABPC4	20.8514	22.8014	24.4779	21.282	24.5487	24.4447	Q13310	Q13310	13	5	5	Polyadenylate-binding protein 4	PABPC4	sp|Q13310|PABP4_HUMAN Polyadenylate-binding protein 4 OS=Homo sapiens OX=9606 GN=PABPC4 PE=1 SV=1	1	13	5	5	4	1	12	4	12	12	1	0	5	1	5	5	1	0	5	1	5	5	23.3	12.1	12.1	70.782	644	644	0	35.199	By matching	By matching	By MS/MS	By matching	By MS/MS
CCT8	22.5613	22.8481	22.5919	22.8817	22.4791	22.7037	P50990	P50990	6	6	6	T-complex protein 1 subunit theta	CCT8	sp|P50990|TCPQ_HUMAN T-complex protein 1 subunit theta OS=Homo sapiens OX=9606 GN=CCT8 PE=1 SV=4	1	6	6	6	3	2	5	4	4	4	3	2	5	4	4	4	3	2	5	4	4	4	16.8	16.8	16.8	59.62	548	548	0	44.651	By MS/MS	By matching	By MS/MS	By MS/MS	By MS/MS
RPL18A	24.5383	24.9327	25.3016	23.461	25.4527	25.4791	Q02543	Q02543	8	8	8	60S ribosomal protein L18a	RPL18A	sp|Q02543|RL18A_HUMAN 60S ribosomal protein L18a OS=Homo sapiens OX=9606 GN=RPL18A PE=1 SV=2	1	8	8	8	8	2	6	5	6	6	8	2	6	5	6	6	8	2	6	5	6	6	40.3	40.3	40.3	20.762	176	176	0	72.358	By MS/MS	By MS/MS	By MS/MS	By MS/MS	By MS/MS
TMCO1	24.9358	25.0256	24.4825	24.7225	25.2861	24.543	Q9UM00	Q9UM00	4	4	4	Transmembrane and coiled-coil domain-containing protein 1	TMCO1	sp|Q9UM00|TMCO1_HUMAN Calcium load-activated calcium channel OS=Homo sapiens OX=9606 GN=TMCO1 PE=1 SV=2	1	4	4	4	3	2	3	3	3	3	3	2	3	3	3	3	3	2	3	3	3	3	19.2	19.2	19.2	27.079	239	239	0	46.922	By MS/MS	By matching	By MS/MS	By matching	By MS/MS
MARCKS	21.5471	24.8387	24.314	21.6149	25.1804	24.5848	P29966	P29966	8	8	8	Myristoylated alanine-rich C-kinase substrate	MARCKS	sp|P29966|MARCS_HUMAN Myristoylated alanine-rich C-kinase substrate OS=Homo sapiens OX=9606 GN=MARCKS PE=1 SV=4	1	8	8	8	4	2	5	4	5	4	4	2	5	4	5	4	4	2	5	4	5	4	43.1	43.1	43.1	31.554	332	332	0	49.103	By MS/MS	By matching	By MS/MS	By MS/MS	By MS/MS
CCT5	22.2346	21.5596	21.748	22.8241	21.1662	22.6742	P48643	P48643	6	6	6	T-complex protein 1 subunit epsilon	CCT5	sp|P48643|TCPE_HUMAN T-complex protein 1 subunit epsilon OS=Homo sapiens OX=9606 GN=CCT5 PE=1 SV=1	1	6	6	6	4	0	2	3	2	4	4	0	2	3	2	4	4	0	2	3	2	4	15.9	15.9	15.9	59.67	541	541	0	37.805	By MS/MS		By MS/MS	By MS/MS	By matching
KPNB1	24.6096	24.0188	24.2827	24.9209	25.4261	25.0229	Q14974	Q14974	5	5	5	Importin subunit beta-1	KPNB1	sp|Q14974|IMB1_HUMAN Importin subunit beta-1 OS=Homo sapiens OX=9606 GN=KPNB1 PE=1 SV=2	1	5	5	5	5	2	5	5	5	5	5	2	5	5	5	5	5	2	5	5	5	5	8.4	8.4	8.4	97.169	876	876	0	51.248	By MS/MS	By matching	By MS/MS	By MS/MS	By MS/MS
TXNDC12	19.8915	22.2239	22.9942	21.7816	21.9053	22.8554	O95881	O95881	2	2	2	Thioredoxin domain-containing protein 12	TXNDC12	sp|O95881|TXD12_HUMAN Thioredoxin domain-containing protein 12 OS=Homo sapiens OX=9606 GN=TXNDC12 PE=1 SV=1	1	2	2	2	0	0	2	0	2	2	0	0	2	0	2	2	0	0	2	0	2	2	14	14	14	19.206	172	172	0	13.55			By MS/MS		By matching
RPL34	23.1101	25.1101	25.0594	22.596	25.2967	25.3525	P49207	P49207	8	8	8	60S ribosomal protein L34	RPL34	sp|P49207|RL34_HUMAN 60S ribosomal protein L34 OS=Homo sapiens OX=9606 GN=RPL34 PE=1 SV=3	1	8	8	8	7	2	6	7	6	6	7	2	6	7	6	6	7	2	6	7	6	6	33.3	33.3	33.3	13.293	117	117	0	53.002	By MS/MS	By MS/MS	By MS/MS	By MS/MS	By MS/MS
IPO5	21.2216	21.7942	24.0782	24.0202	25.005	25.1975	O00410	O00410	8	8	8	Importin-5	IPO5	sp|O00410|IPO5_HUMAN Importin-5 OS=Homo sapiens OX=9606 GN=IPO5 PE=1 SV=4	1	8	8	8	2	0	3	5	6	5	2	0	3	5	6	5	2	0	3	5	6	5	12.7	12.7	12.7	123.63	1097	1097	0	57.758	By MS/MS		By MS/MS	By MS/MS	By MS/MS
VCP	25.4197	22.4879	25.2168	25.9451	25.7067	25.8455	P55072	P55072	29	29	29	Transitional endoplasmic reticulum ATPase	VCP	sp|P55072|TERA_HUMAN Transitional endoplasmic reticulum ATPase OS=Homo sapiens OX=9606 GN=VCP PE=1 SV=4	1	29	29	29	21	4	17	24	17	16	21	4	17	24	17	16	21	4	17	24	17	16	44.9	44.9	44.9	89.321	806	806	0	264.35	By MS/MS	By matching	By MS/MS	By MS/MS	By MS/MS
RPS3	25.9032	26.9337	27.1669	26.487	27.2985	27.7204	P23396	P23396	27	27	27	40S ribosomal protein S3	RPS3	sp|P23396|RS3_HUMAN 40S ribosomal protein S3 OS=Homo sapiens OX=9606 GN=RPS3 PE=1 SV=2	1	27	27	27	22	11	19	18	18	19	22	11	19	18	18	19	22	11	19	18	18	19	82.7	82.7	82.7	26.688	243	243	0	274.18	By MS/MS	By MS/MS	By MS/MS	By MS/MS	By MS/MS
RPS13	22.0002	24.5277	25.2798	20.9243	25.7375	25.7508	P62277	P62277	12	12	12	40S ribosomal protein S13	RPS13	sp|P62277|RS13_HUMAN 40S ribosomal protein S13 OS=Homo sapiens OX=9606 GN=RPS13 PE=1 SV=2	1	12	12	12	4	6	12	1	10	11	4	6	12	1	10	11	4	6	12	1	10	11	53.6	53.6	53.6	17.222	151	151	0	98.027	By MS/MS	By MS/MS	By MS/MS	By matching	By MS/MS
HSPA5	29.067	27.9602	28.862	29.0338	29.1451	29.058	P11021	P11021	60	60	59	78 kDa glucose-regulated protein	HSPA5	sp|P11021|BIP_HUMAN Endoplasmic reticulum chaperone BiP OS=Homo sapiens OX=9606 GN=HSPA5 PE=1 SV=2	1	60	60	59	45	22	42	50	38	41	45	22	42	50	38	41	45	21	41	49	37	40	69.7	69.7	69.7	72.332	654	654	0	323.31	By MS/MS	By MS/MS	By MS/MS	By MS/MS	By MS/MS
NCL	24.9251	25.4335	26.0816	24.6647	26.1616	26.3345	P19338	P19338	17	17	17	Nucleolin	NCL	sp|P19338|NUCL_HUMAN Nucleolin OS=Homo sapiens OX=9606 GN=NCL PE=1 SV=3	1	17	17	17	12	5	13	10	13	12	12	5	13	10	13	12	12	5	13	10	13	12	27.6	27.6	27.6	76.613	710	710	0	190.46	By MS/MS	By MS/MS	By MS/MS	By MS/MS	By MS/MS
YME1L1	24.7838	24.425	25.4045	25.1297	25.6289	25.5577	Q96TA2	Q96TA2	17	17	17	ATP-dependent zinc metalloprotease YME1L1	YME1L1	sp|Q96TA2|YMEL1_HUMAN ATP-dependent zinc metalloprotease YME1L1 OS=Homo sapiens OX=9606 GN=YME1L1 PE=1 SV=2	1	17	17	17	9	4	14	11	13	13	9	4	14	11	13	13	9	4	14	11	13	13	30.3	30.3	30.3	86.454	773	773	0	185.71	By MS/MS	By matching	By MS/MS	By MS/MS	By MS/MS
VARS	23.7002	21.698	23.4136	23.2718	24.4559	24.955	P26640	P26640	10	10	10	Valine--tRNA ligase	VARS	sp|P26640|SYVC_HUMAN Valine--tRNA ligase OS=Homo sapiens OX=9606 GN=VARS1 PE=1 SV=4	1	10	10	10	5	1	8	3	9	10	5	1	8	3	9	10	5	1	8	3	9	10	14.9	14.9	14.9	140.47	1264	1264	0	61.727	By MS/MS	By matching	By MS/MS	By MS/MS	By MS/MS
TMEM126A	23.3006	21.067	23.5951	24.1723	23.527	24.0302	Q9H061	Q9H061	4	4	4	Transmembrane protein 126A	TMEM126A	sp|Q9H061|T126A_HUMAN Transmembrane protein 126A OS=Homo sapiens OX=9606 GN=TMEM126A PE=1 SV=1	1	4	4	4	3	0	2	3	2	3	3	0	2	3	2	3	3	0	2	3	2	3	35.9	35.9	35.9	21.527	195	195	0	30.912	By MS/MS		By MS/MS	By MS/MS	By MS/MS
TSPAN3	24.7459	24.3953	24.6623	25.1913	23.7975	24.4701	O60637	O60637	4	4	4	Tetraspanin-3	TSPAN3	sp|O60637|TSN3_HUMAN Tetraspanin-3 OS=Homo sapiens OX=9606 GN=TSPAN3 PE=2 SV=1	1	4	4	4	4	2	2	4	2	2	4	2	2	4	2	2	4	2	2	4	2	2	13.4	13.4	13.4	28.017	253	253	0	31.384	By MS/MS	By MS/MS	By MS/MS	By MS/MS	By MS/MS
PIGK	23.1752	21.7257	22.1183	22.9913	21.1505	23.2125	Q92643	Q92643	6	6	6	GPI-anchor transamidase	PIGK	sp|Q92643|GPI8_HUMAN GPI-anchor transamidase OS=Homo sapiens OX=9606 GN=PIGK PE=1 SV=2	1	6	6	6	5	0	2	4	1	3	5	0	2	4	1	3	5	0	2	4	1	3	20.5	20.5	20.5	45.251	395	395	0	39.205	By MS/MS		By matching	By MS/MS	By matching
PARK2	22.253	22.9947	22.5569	22.4235	24.5802	21.3381	O60260	O60260	6	6	6	E3 ubiquitin-protein ligase parkin	PARK2	sp|O60260|PRKN_HUMAN E3 ubiquitin-protein ligase parkin OS=Homo sapiens OX=9606 GN=PRKN PE=1 SV=2	1	6	6	6	3	3	5	2	6	1	3	3	5	2	6	1	3	3	5	2	6	1	16.1	16.1	16.1	51.64	465	465	0	37.885	By MS/MS	By matching	By MS/MS	By MS/MS	By MS/MS
ENAH	20.9908	22.6177	21.0068	21.4548	23.7659	24.0091	Q8N8S7	Q8N8S7	2	2	2	Protein enabled homolog	ENAH	sp|Q8N8S7|ENAH_HUMAN Protein enabled homolog OS=Homo sapiens OX=9606 GN=ENAH PE=1 SV=2	1	2	2	2	0	1	1	0	2	2	0	1	1	0	2	2	0	1	1	0	2	2	5.9	5.9	5.9	66.509	591	591	0.0026828	10.69		By matching	By MS/MS		By MS/MS
KIAA0391	21.4784	22.0193	23.4997	22.8062	24.0643	22.5703	O15091	O15091	5	5	5	Mitochondrial ribonuclease P protein 3	KIAA0391	sp|O15091|MRPP3_HUMAN Mitochondrial ribonuclease P catalytic subunit OS=Homo sapiens OX=9606 GN=PRORP PE=1 SV=2	1	5	5	5	1	0	5	0	5	4	1	0	5	0	5	4	1	0	5	0	5	4	8.2	8.2	8.2	67.315	583	583	0	34.794	By matching		By MS/MS		By MS/MS
HMOX1	23.4269	21.581	23.8116	24.5268	24.3304	24.0295	P09601	P09601	7	7	7	Heme oxygenase 1	HMOX1	sp|P09601|HMOX1_HUMAN Heme oxygenase 1 OS=Homo sapiens OX=9606 GN=HMOX1 PE=1 SV=1	1	7	7	7	5	1	4	7	4	4	5	1	4	7	4	4	5	1	4	7	4	4	31.2	31.2	31.2	32.818	288	288	0	58.51	By MS/MS	By matching	By MS/MS	By MS/MS	By MS/MS
CLTC	23.7973	22.6331	25.7351	22.7112	25.6515	25.6003	Q00610;P53675	Q00610	33;5	33;5	33;5	Clathrin heavy chain 1	CLTC	sp|Q00610|CLH1_HUMAN Clathrin heavy chain 1 OS=Homo sapiens OX=9606 GN=CLTC PE=1 SV=5	2	33	33	33	12	4	31	7	29	29	12	4	31	7	29	29	12	4	31	7	29	29	26.6	26.6	26.6	191.61	1675	1675;1640	0	260.57	By MS/MS	By MS/MS	By MS/MS	By MS/MS	By MS/MS
MAP4K4	21.7179	23.1335	22.9539	21.5882	23.6065	22.9597	O95819;Q8N4C8;Q9UKE5	O95819;Q8N4C8;Q9UKE5	4;3;3	4;3;3	4;3;3	Mitogen-activated protein kinase kinase kinase kinase 4;Misshapen-like kinase 1;TRAF2 and NCK-interacting protein kinase	MAP4K4;MINK1;TNIK	sp|O95819|M4K4_HUMAN Mitogen-activated protein kinase kinase kinase kinase 4 OS=Homo sapiens OX=9606 GN=MAP4K4 PE=1 SV=2;sp|Q8N4C8|MINK1_HUMAN Misshapen-like kinase 1 OS=Homo sapiens OX=9606 GN=MINK1 PE=1 SV=2;sp|Q9UKE5|TNIK_HUMAN TRAF2 and NCK-interacting	3	4	4	4	2	2	4	1	4	4	2	2	4	1	4	4	2	2	4	1	4	4	3.4	3.4	3.4	142.1	1239	1239;1332;1360	0	27.047	By matching	By matching	By MS/MS	By matching	By MS/MS
ACOT13	21.4867	23.6138	24.2708	21.3898	23.7993	24.3435	Q9NPJ3	Q9NPJ3	5	5	5	Acyl-coenzyme A thioesterase 13;Acyl-coenzyme A thioesterase 13, N-terminally processed	ACOT13	sp|Q9NPJ3|ACO13_HUMAN Acyl-coenzyme A thioesterase 13 OS=Homo sapiens OX=9606 GN=ACOT13 PE=1 SV=1	1	5	5	5	3	2	3	0	2	3	3	2	3	0	2	3	3	2	3	0	2	3	36.4	36.4	36.4	14.96	140	140	0	41.766	By MS/MS	By matching	By MS/MS		By MS/MS
RPLP2	24.7961	26.5229	27.5266	24.6828	27.4884	27.3187	P05387	P05387	11	11	10	60S acidic ribosomal protein P2	RPLP2	sp|P05387|RLA2_HUMAN 60S acidic ribosomal protein P2 OS=Homo sapiens OX=9606 GN=RPLP2 PE=1 SV=1	1	11	11	10	7	5	9	6	11	9	7	5	9	6	11	9	6	5	9	5	10	9	97.4	97.4	82.6	11.665	115	115	0	159.31	By MS/MS	By MS/MS	By MS/MS	By MS/MS	By MS/MS
APOO	21.7221	23.3691	23.8234	21.0787	23.7486	23.5301	Q9BUR5	Q9BUR5	4	4	4	Apolipoprotein O	APOO	sp|Q9BUR5|MIC26_HUMAN MICOS complex subunit MIC26 OS=Homo sapiens OX=9606 GN=APOO PE=1 SV=1	1	4	4	4	3	2	2	1	2	2	3	2	2	1	2	2	3	2	2	1	2	2	31.8	31.8	31.8	22.284	198	198	0	26.709	By MS/MS	By matching	By MS/MS	By MS/MS	By MS/MS
VWA8	22.2371	22.4335	23.1578	21.6868	22.4707	22.1221	A3KMH1	A3KMH1	6	6	6	von Willebrand factor A domain-containing protein 8	VWA8	sp|A3KMH1|VWA8_HUMAN von Willebrand factor A domain-containing protein 8 OS=Homo sapiens OX=9606 GN=VWA8 PE=1 SV=2	1	6	6	6	3	0	5	2	6	5	3	0	5	2	6	5	3	0	5	2	6	5	4.8	4.8	4.8	214.82	1905	1905	0	36.792	By MS/MS		By MS/MS	By MS/MS	By MS/MS
RALA	21.6838	20.631	21.3955	22.128	23.2391	23.3935	P11233	P11233	5	5	2	Ras-related protein Ral-A	RALA	sp|P11233|RALA_HUMAN Ras-related protein Ral-A OS=Homo sapiens OX=9606 GN=RALA PE=1 SV=1	1	5	5	2	5	0	1	5	2	2	5	0	1	5	2	2	2	0	1	2	2	2	27.2	27.2	15	23.567	206	206	0	38.62	By MS/MS		By MS/MS	By MS/MS	By MS/MS
YWHAE	23.4705	21.042	25.2628	22.0843	24.6733	24.6079	P62258	P62258	8	8	7	14-3-3 protein epsilon	YWHAE	sp|P62258|1433E_HUMAN 14-3-3 protein epsilon OS=Homo sapiens OX=9606 GN=YWHAE PE=1 SV=1	1	8	8	7	7	2	4	5	4	4	7	2	4	5	4	4	6	1	3	4	3	3	38	38	34.9	29.174	255	255	0	72.525	By MS/MS	By MS/MS	By MS/MS	By MS/MS	By MS/MS
GNS	24.4549	21.9044	23.9482	24.4476	23.7646	23.6206	P15586	P15586	8	8	8	N-acetylglucosamine-6-sulfatase	GNS	sp|P15586|GNS_HUMAN N-acetylglucosamine-6-sulfatase OS=Homo sapiens OX=9606 GN=GNS PE=1 SV=3	1	8	8	8	6	1	6	4	3	5	6	1	6	4	3	5	6	1	6	4	3	5	15.2	15.2	15.2	62.081	552	552	0	57.712	By MS/MS	By matching	By MS/MS	By MS/MS	By MS/MS
SCCPDH	24.613	21.7372	23.8766	24.348	23.6993	24.2179	Q8NBX0	Q8NBX0	3	3	3	Saccharopine dehydrogenase-like oxidoreductase	SCCPDH	sp|Q8NBX0|SCPDL_HUMAN Saccharopine dehydrogenase-like oxidoreductase OS=Homo sapiens OX=9606 GN=SCCPDH PE=1 SV=1	1	3	3	3	3	0	2	2	3	2	3	0	2	2	3	2	3	0	2	2	3	2	12.6	12.6	12.6	47.151	429	429	0	22.988	By MS/MS		By MS/MS	By matching	By MS/MS
IGF2BP2	21.4053	22.2811	23.1762	21.147	23.0036	22.7529	Q9Y6M1	Q9Y6M1	6	5	5	Insulin-like growth factor 2 mRNA-binding protein 2	IGF2BP2	sp|Q9Y6M1|IF2B2_HUMAN Insulin-like growth factor 2 mRNA-binding protein 2 OS=Homo sapiens OX=9606 GN=IGF2BP2 PE=1 SV=2	1	6	5	5	3	0	5	1	4	4	2	0	4	0	3	3	2	0	4	0	3	3	14.4	12.2	12.2	66.121	599	599	0	32.88	By MS/MS		By MS/MS	By matching	By MS/MS
ATP6V0A1	22.8288	22.6797	23.0636	22.425	22.5354	22.6544	Q93050	Q93050	6	6	6	V-type proton ATPase 116 kDa subunit a isoform 1	ATP6V0A1	sp|Q93050|VPP1_HUMAN V-type proton ATPase 116 kDa subunit a 1 OS=Homo sapiens OX=9606 GN=ATP6V0A1 PE=1 SV=3	1	6	6	6	3	0	5	2	3	4	3	0	5	2	3	4	3	0	5	2	3	4	9.6	9.6	9.6	96.412	837	837	0	41.852	By MS/MS		By MS/MS	By MS/MS	By MS/MS
BCKDK	20.5833	22.4351	24.8811	21.3252	24.1806	24.2835	O14874	O14874	4	4	4	[3-methyl-2-oxobutanoate dehydrogenase [lipoamide]] kinase, mitochondrial	BCKDK	sp|O14874|BCKD_HUMAN [3-methyl-2-oxobutanoate dehydrogenase [lipoamide]] kinase, mitochondrial OS=Homo sapiens OX=9606 GN=BCKDK PE=1 SV=2	1	4	4	4	1	1	4	0	4	4	1	1	4	0	4	4	1	1	4	0	4	4	16	16	16	46.36	412	412	0	35.443	By MS/MS	By matching	By MS/MS		By MS/MS
PTP4A2	21.3195	21.4634	22.7842	20.8626	23.3487	22.757	Q12974;Q93096	Q12974;Q93096	3;3	3;3	3;3	Protein tyrosine phosphatase type IVA 2;Protein tyrosine phosphatase type IVA 1	PTP4A2;PTP4A1	sp|Q12974|TP4A2_HUMAN Protein tyrosine phosphatase type IVA 2 OS=Homo sapiens OX=9606 GN=PTP4A2 PE=1 SV=1;sp|Q93096|TP4A1_HUMAN Protein tyrosine phosphatase type IVA 1 OS=Homo sapiens OX=9606 GN=PTP4A1 PE=1 SV=2	2	3	3	3	1	1	3	0	3	3	1	1	3	0	3	3	1	1	3	0	3	3	18	18	18	19.127	167	167;173	0	21.174	By MS/MS	By matching	By MS/MS		By MS/MS
TMEM33	25.7039	22.1354	25.2779	25.9621	25.7295	25.2034	P57088	P57088	6	6	6	Transmembrane protein 33	TMEM33	sp|P57088|TMM33_HUMAN Transmembrane protein 33 OS=Homo sapiens OX=9606 GN=TMEM33 PE=1 SV=2	1	6	6	6	5	1	3	4	4	4	5	1	3	4	4	4	5	1	3	4	4	4	22.7	22.7	22.7	27.978	247	247	0	64.38	By MS/MS	By matching	By MS/MS	By MS/MS	By MS/MS
HNRNPR	23.4096	21.5201	25.0386	23.4147	25.0017	25.2864	O43390	O43390	9	4	4	Heterogeneous nuclear ribonucleoprotein R	HNRNPR	sp|O43390|HNRPR_HUMAN Heterogeneous nuclear ribonucleoprotein R OS=Homo sapiens OX=9606 GN=HNRNPR PE=1 SV=1	1	9	4	4	6	2	9	5	6	9	3	0	4	2	2	4	3	0	4	2	2	4	14.2	7.9	7.9	70.942	633	633	0	35.449	By MS/MS	By matching	By MS/MS	By MS/MS	By MS/MS
EEF1B2	24.3119	25.0384	25.6582	21.5464	25.4163	25.5753	P24534	P24534	8	8	8	Elongation factor 1-beta	EEF1B2	sp|P24534|EF1B_HUMAN Elongation factor 1-beta OS=Homo sapiens OX=9606 GN=EEF1B2 PE=1 SV=3	1	8	8	8	6	3	6	4	5	6	6	3	6	4	5	6	6	3	6	4	5	6	47.6	47.6	47.6	24.763	225	225	0	104.7	By MS/MS	By MS/MS	By MS/MS	By MS/MS	By MS/MS
DNAJC10	22.9455	21.8667	24.4095	21.9164	23.4409	23.1003	Q8IXB1	Q8IXB1	10	10	10	DnaJ homolog subfamily C member 10	DNAJC10	sp|Q8IXB1|DJC10_HUMAN DnaJ homolog subfamily C member 10 OS=Homo sapiens OX=9606 GN=DNAJC10 PE=1 SV=2	1	10	10	10	5	1	9	3	8	7	5	1	9	3	8	7	5	1	9	3	8	7	21.1	21.1	21.1	91.079	793	793	0	68.508	By MS/MS	By matching	By MS/MS	By MS/MS	By MS/MS
GCN1L1	22.0224	22.1401	23.9406	21.5613	23.2548	23.5399	Q92616	Q92616	16	16	16	Translational activator GCN1	GCN1L1	sp|Q92616|GCN1_HUMAN eIF-2-alpha kinase activator GCN1 OS=Homo sapiens OX=9606 GN=GCN1 PE=1 SV=7	1	16	16	16	4	2	15	1	11	12	4	2	15	1	11	12	4	2	15	1	11	12	8.7	8.7	8.7	292.71	2671	2671	0	97.984	By MS/MS	By matching	By MS/MS	By matching	By MS/MS
SSR1	24.32	21.8458	25.0998	24.1594	24.8047	24.5124	P43307	P43307	5	5	5	Translocon-associated protein subunit alpha	SSR1	sp|P43307|SSRA_HUMAN Translocon-associated protein subunit alpha OS=Homo sapiens OX=9606 GN=SSR1 PE=1 SV=3	1	5	5	5	4	1	4	4	4	4	4	1	4	4	4	4	4	1	4	4	4	4	21	21	21	32.235	286	286	0	42.948	By MS/MS	By matching	By MS/MS	By MS/MS	By MS/MS
RPL23	24.8592	25.864	25.9547	24.8502	25.9017	25.9083	P62829	P62829	9	9	9	60S ribosomal protein L23	RPL23	sp|P62829|RL23_HUMAN 60S ribosomal protein L23 OS=Homo sapiens OX=9606 GN=RPL23 PE=1 SV=1	1	9	9	9	5	2	6	5	6	6	5	2	6	5	6	6	5	2	6	5	6	6	60.7	60.7	60.7	14.865	140	140	0	65.56	By MS/MS	By MS/MS	By MS/MS	By MS/MS	By MS/MS
RPL9	25.9953	27.5961	28.1096	24.9015	28.2615	28.1023	P32969	P32969	11	11	11	60S ribosomal protein L9	RPL9	sp|P32969|RL9_HUMAN 60S ribosomal protein L9 OS=Homo sapiens OX=9606 GN=RPL9P9 PE=1 SV=1	1	11	11	11	6	4	10	4	8	9	6	4	10	4	8	9	6	4	10	4	8	9	62	62	62	21.863	192	192	0	138.06	By MS/MS	By MS/MS	By MS/MS	By MS/MS	By MS/MS
FARSA	21.308	21.0972	23.1719	22.0067	23.8075	22.9924	Q9Y285	Q9Y285	2	2	2	Phenylalanine--tRNA ligase alpha subunit	FARSA	sp|Q9Y285|SYFA_HUMAN Phenylalanine--tRNA ligase alpha subunit OS=Homo sapiens OX=9606 GN=FARSA PE=1 SV=3	1	2	2	2	1	0	1	0	1	1	1	0	1	0	1	1	1	0	1	0	1	1	4.9	4.9	4.9	57.563	508	508	0	16.413	By MS/MS		By MS/MS		By MS/MS
DNAJA2	21.4316	21.7445	22.4621	22.8867	24.7328	24.5466	O60884	O60884	6	6	6	DnaJ homolog subfamily A member 2	DNAJA2	sp|O60884|DNJA2_HUMAN DnaJ homolog subfamily A member 2 OS=Homo sapiens OX=9606 GN=DNAJA2 PE=1 SV=1	1	6	6	6	1	0	5	3	5	6	1	0	5	3	5	6	1	0	5	3	5	6	18.7	18.7	18.7	45.745	412	412	0	34.227	By MS/MS		By MS/MS	By MS/MS	By MS/MS
TARDBP	21.3739	20.7812	22.7595	21.81	23.1389	22.8301	Q13148	Q13148	2	2	2	TAR DNA-binding protein 43	TARDBP	sp|Q13148|TADBP_HUMAN TAR DNA-binding protein 43 OS=Homo sapiens OX=9606 GN=TARDBP PE=1 SV=1	1	2	2	2	1	1	2	1	2	2	1	1	2	1	2	2	1	1	2	1	2	2	7.2	7.2	7.2	44.739	414	414	0	13.154	By matching	By matching	By MS/MS	By matching	By MS/MS
MRPL53	24.2347	24.6048	24.6915	23.7707	24.5956	24.3758	Q96EL3	Q96EL3	7	7	7	39S ribosomal protein L53, mitochondrial	MRPL53	sp|Q96EL3|RM53_HUMAN 39S ribosomal protein L53, mitochondrial OS=Homo sapiens OX=9606 GN=MRPL53 PE=1 SV=1	1	7	7	7	4	3	6	6	6	6	4	3	6	6	6	6	4	3	6	6	6	6	66.1	66.1	66.1	12.107	112	112	0	51.462	By MS/MS	By MS/MS	By MS/MS	By MS/MS	By MS/MS
ETFDH	23.6862	21.7999	23.0796	22.8397	21.2857	22.6914	Q16134	Q16134	5	5	5	Electron transfer flavoprotein-ubiquinone oxidoreductase, mitochondrial	ETFDH	sp|Q16134|ETFD_HUMAN Electron transfer flavoprotein-ubiquinone oxidoreductase, mitochondrial OS=Homo sapiens OX=9606 GN=ETFDH PE=1 SV=2	1	5	5	5	4	1	4	3	1	3	4	1	4	3	1	3	4	1	4	3	1	3	13.8	13.8	13.8	68.495	617	617	0	34.249	By MS/MS	By matching	By MS/MS	By MS/MS	By matching
RPL8	25.3575	25.9178	25.5102	24.0772	25.9973	26.0593	P62917	P62917	14	14	14	60S ribosomal protein L8	RPL8	sp|P62917|RL8_HUMAN 60S ribosomal protein L8 OS=Homo sapiens OX=9606 GN=RPL8 PE=1 SV=2	1	14	14	14	11	3	11	9	12	12	11	3	11	9	12	12	11	3	11	9	12	12	47.5	47.5	47.5	28.024	257	257	0	137.73	By MS/MS	By MS/MS	By MS/MS	By MS/MS	By MS/MS
EIF4A1	21.0689	20.9176	25.919	24.2977	25.9633	25.3249	P60842;Q14240	P60842;Q14240	8;5	8;5	7;4	Eukaryotic initiation factor 4A-I;Eukaryotic initiation factor 4A-II;Eukaryotic initiation factor 4A-II, N-terminally processed	EIF4A1;EIF4A2	sp|P60842|IF4A1_HUMAN Eukaryotic initiation factor 4A-I OS=Homo sapiens OX=9606 GN=EIF4A1 PE=1 SV=1;sp|Q14240|IF4A2_HUMAN Eukaryotic initiation factor 4A-II OS=Homo sapiens OX=9606 GN=EIF4A2 PE=1 SV=2	2	8	8	7	1	0	6	5	6	6	1	0	6	5	6	6	1	0	5	4	5	5	24.4	24.4	20.4	46.153	406	406;407	0	59.181	By MS/MS		By MS/MS	By MS/MS	By MS/MS
AHNAK	21.9775	24.2125	23.668	20.9561	24.5352	24.1444	Q09666	Q09666	12	12	12	Neuroblast differentiation-associated protein AHNAK	AHNAK	sp|Q09666|AHNK_HUMAN Neuroblast differentiation-associated protein AHNAK OS=Homo sapiens OX=9606 GN=AHNAK PE=1 SV=2	1	12	12	12	2	2	9	0	8	9	2	2	9	0	8	9	2	2	9	0	8	9	8	8	8	629.09	5890	5890	0	78.512	By MS/MS	By matching	By MS/MS		By MS/MS
RPL3	25.6125	25.7098	26.0945	24.9583	26.4316	26.3027	P39023;Q92901	P39023	21;3	21;3	21;3	60S ribosomal protein L3	RPL3	sp|P39023|RL3_HUMAN 60S ribosomal protein L3 OS=Homo sapiens OX=9606 GN=RPL3 PE=1 SV=2	2	21	21	21	16	3	10	10	11	11	16	3	10	10	11	11	16	3	10	10	11	11	43.9	43.9	43.9	46.108	403	403;407	0	185.98	By MS/MS	By MS/MS	By MS/MS	By MS/MS	By MS/MS
ABCB7	24.5066	21.8613	23.4586	24.92	22.7511	23.1448	O75027	O75027	13	13	13	ATP-binding cassette sub-family B member 7, mitochondrial	ABCB7	sp|O75027|ABCB7_HUMAN Iron-sulfur clusters transporter ABCB7, mitochondrial OS=Homo sapiens OX=9606 GN=ABCB7 PE=1 SV=2	1	13	13	13	11	1	7	11	5	6	11	1	7	11	5	6	11	1	7	11	5	6	25.8	25.8	25.8	82.64	752	752	0	129.4	By MS/MS	By matching	By MS/MS	By MS/MS	By MS/MS
2023-09-07	26.0142	24.155	26.2061	25.3879	26.7066	26.4073	Q16181;Q6ZU15	Q16181	24;1	24;1	23;1	Septin-7	2023-09-07	sp|Q16181|SEPT7_HUMAN Septin-7 OS=Homo sapiens OX=9606 GN=SEPTIN7 PE=1 SV=2	2	24	24	23	16	7	15	15	14	12	16	7	15	15	14	12	15	7	15	14	14	12	58.6	58.6	54.9	50.679	437	437;432	0	210.08	By MS/MS	By MS/MS	By MS/MS	By MS/MS	By MS/MS
ASPH	23.9217	21.3324	23.6759	22.7129	23.722	23.7362	Q12797	Q12797	11	11	11	Aspartyl/asparaginyl beta-hydroxylase	ASPH	sp|Q12797|ASPH_HUMAN Aspartyl/asparaginyl beta-hydroxylase OS=Homo sapiens OX=9606 GN=ASPH PE=1 SV=3	1	11	11	11	6	1	9	3	9	7	6	1	9	3	9	7	6	1	9	3	9	7	17.4	17.4	17.4	85.862	758	758	0	80.774	By MS/MS	By matching	By MS/MS	By MS/MS	By MS/MS
ACSL3	23.6987	23.4876	23.2071	23.5072	23.3709	23.2628	O95573	O95573	14	12	12	Long-chain-fatty-acid--CoA ligase 3	ACSL3	sp|O95573|ACSL3_HUMAN Fatty acid CoA ligase Acsl3 OS=Homo sapiens OX=9606 GN=ACSL3 PE=1 SV=3	1	14	12	12	11	4	11	9	10	10	9	4	9	7	9	8	9	4	9	7	9	8	27.5	24.7	24.7	80.419	720	720	0	109.62	By MS/MS	By matching	By MS/MS	By MS/MS	By MS/MS
RPL13	25.1345	25.5322	26.1121	24.4991	26.319	26.5229	P26373	P26373	14	14	14	60S ribosomal protein L13	RPL13	sp|P26373|RL13_HUMAN 60S ribosomal protein L13 OS=Homo sapiens OX=9606 GN=RPL13 PE=1 SV=4	1	14	14	14	12	6	9	9	10	9	12	6	9	9	10	9	12	6	9	9	10	9	47.9	47.9	47.9	24.261	211	211	0	115.58	By MS/MS	By MS/MS	By MS/MS	By MS/MS	By MS/MS
RPL29	21.4416	26.7305	26.2641	22.15	26.9455	26.0784	P47914	P47914	4	4	4	60S ribosomal protein L29	RPL29	sp|P47914|RL29_HUMAN 60S ribosomal protein L29 OS=Homo sapiens OX=9606 GN=RPL29 PE=1 SV=2	1	4	4	4	3	2	2	2	2	2	3	2	2	2	2	2	3	2	2	2	2	2	21.4	21.4	21.4	17.752	159	159	0	28.725	By MS/MS	By MS/MS	By MS/MS	By MS/MS	By MS/MS
SND1	24.9856	26.3693	26.602	24.5959	26.7053	26.8472	Q7KZF4	Q7KZF4	44	44	44	Staphylococcal nuclease domain-containing protein 1	SND1	sp|Q7KZF4|SND1_HUMAN Staphylococcal nuclease domain-containing protein 1 OS=Homo sapiens OX=9606 GN=SND1 PE=1 SV=1	1	44	44	44	29	14	37	17	39	36	29	14	37	17	39	36	29	14	37	17	39	36	57.9	57.9	57.9	102	910	910	0	323.31	By MS/MS	By MS/MS	By MS/MS	By MS/MS	By MS/MS
NAGLU	20.6193	21.9508	22.7617	21.4527	22.0339	22.4276	P54802	P54802	2	2	2	Alpha-N-acetylglucosaminidase;Alpha-N-acetylglucosaminidase 82 kDa form;Alpha-N-acetylglucosaminidase 77 kDa form	NAGLU	sp|P54802|ANAG_HUMAN Alpha-N-acetylglucosaminidase OS=Homo sapiens OX=9606 GN=NAGLU PE=1 SV=2	1	2	2	2	2	0	2	2	2	2	2	0	2	2	2	2	2	0	2	2	2	2	4.3	4.3	4.3	82.265	743	743	0	17.015	By MS/MS		By MS/MS	By MS/MS	By matching
HDLBP	22.9306	22.3358	25.7387	22.3516	24.5506	24.7794	Q00341	Q00341	24	24	24	Vigilin	HDLBP	sp|Q00341|VIGLN_HUMAN Vigilin OS=Homo sapiens OX=9606 GN=HDLBP PE=1 SV=2	1	24	24	24	7	4	22	3	16	18	7	4	22	3	16	18	7	4	22	3	16	18	27.7	27.7	27.7	141.45	1268	1268	0	209.57	By MS/MS	By matching	By MS/MS	By MS/MS	By MS/MS
PDE12	23.1909	21.9894	24.2651	22.9913	24.5879	24.4183	Q6L8Q7	Q6L8Q7	5	5	5	2,5-phosphodiesterase 12	PDE12	sp|Q6L8Q7|PDE12_HUMAN 2,5-phosphodiesterase 12 OS=Homo sapiens OX=9606 GN=PDE12 PE=1 SV=2	1	5	5	5	3	1	5	3	5	3	3	1	5	3	5	3	3	1	5	3	5	3	12.5	12.5	12.5	67.351	609	609	0	36.537	By MS/MS	By matching	By MS/MS	By MS/MS	By MS/MS
FAU	22.3475	22.322	24.1926	21.3293	24.2799	24.7354	P62861	P62861	3	3	3	40S ribosomal protein S30	FAU	sp|P62861|RS30_HUMAN FAU ubiquitin-like and ribosomal protein S30 OS=Homo sapiens OX=9606 GN=FAU PE=1 SV=2	1	3	3	3	2	0	3	0	3	3	2	0	3	0	3	3	2	0	3	0	3	3	9	9	9	14.39	133	133	0	21.147	By MS/MS		By MS/MS		By MS/MS
RPL22	25.1715	26.0817	26.4056	25.4416	26.3224	26.2623	P35268	P35268	6	6	6	60S ribosomal protein L22	RPL22	sp|P35268|RL22_HUMAN 60S ribosomal protein L22 OS=Homo sapiens OX=9606 GN=RPL22 PE=1 SV=2	1	6	6	6	4	3	5	4	4	3	4	3	5	4	4	3	4	3	5	4	4	3	60.9	60.9	60.9	14.787	128	128	0	51.901	By MS/MS	By MS/MS	By MS/MS	By MS/MS	By MS/MS
RPL23A	24.6563	25.9875	26.6413	23.8489	26.9457	27.1111	P62750	P62750	7	7	7	60S ribosomal protein L23a	RPL23A	sp|P62750|RL23A_HUMAN 60S ribosomal protein L23a OS=Homo sapiens OX=9606 GN=RPL23A PE=1 SV=1	1	7	7	7	4	3	7	3	6	6	4	3	7	3	6	6	4	3	7	3	6	6	33.3	33.3	33.3	17.695	156	156	0	62.215	By MS/MS	By MS/MS	By MS/MS	By MS/MS	By MS/MS
IGF2BP3	21.3008	23.0544	23.908	22.1395	23.7263	23.9863	O00425	O00425	8	6	6	Insulin-like growth factor 2 mRNA-binding protein 3	IGF2BP3	sp|O00425|IF2B3_HUMAN Insulin-like growth factor 2 mRNA-binding protein 3 OS=Homo sapiens OX=9606 GN=IGF2BP3 PE=1 SV=2	1	8	6	6	3	2	7	2	7	7	1	2	5	1	5	5	1	2	5	1	5	5	20.7	16.8	16.8	63.704	579	579	0	41.012	By MS/MS	By matching	By MS/MS	By matching	By MS/MS
AKAP1	23.2183	22.066	23.1655	23.4243	23.9195	23.12	Q92667	Q92667	14	14	14	A-kinase anchor protein 1, mitochondrial	AKAP1	sp|Q92667|AKAP1_HUMAN A-kinase anchor protein 1, mitochondrial OS=Homo sapiens OX=9606 GN=AKAP1 PE=1 SV=1	1	14	14	14	10	1	7	9	7	7	10	1	7	9	7	7	10	1	7	9	7	7	22.5	22.5	22.5	97.34	903	903	0	92.098	By MS/MS	By matching	By MS/MS	By MS/MS	By MS/MS
HNRNPH1	20.6605	21.6934	23.3924	21.2564	23.18	23.3894	P31943	P31943	8	8	4	Heterogeneous nuclear ribonucleoprotein H;Heterogeneous nuclear ribonucleoprotein H, N-terminally processed	HNRNPH1	sp|P31943|HNRH1_HUMAN Heterogeneous nuclear ribonucleoprotein H OS=Homo sapiens OX=9606 GN=HNRNPH1 PE=1 SV=4	1	8	8	4	5	3	7	5	7	7	5	3	7	5	7	7	1	1	3	1	3	3	25.2	25.2	11.8	49.229	449	449	0	97.665	By MS/MS	By matching	By MS/MS	By matching	By MS/MS
PCBP2	22.6336	21.5455	24.6948	22.0676	24.8444	24.6304	Q15366;P57721	Q15366	7;3	7;3	5;1	Poly(rC)-binding protein 2	PCBP2	sp|Q15366|PCBP2_HUMAN Poly(rC)-binding protein 2 OS=Homo sapiens OX=9606 GN=PCBP2 PE=1 SV=1	2	7	7	5	5	2	6	2	5	6	5	2	6	2	5	6	3	1	5	0	4	5	24.7	24.7	16.2	38.58	365	365;371	0	53.365	By matching	By matching	By MS/MS	By matching	By MS/MS
VAMP2	25.8737	21.7681	24.6493	24.9229	21.1674	21.0178	P63027;Q15836;P23763	P63027;Q15836	4;3;1	4;3;1	4;3;1	Vesicle-associated membrane protein 2;Vesicle-associated membrane protein 3	VAMP2;VAMP3	sp|P63027|VAMP2_HUMAN Vesicle-associated membrane protein 2 OS=Homo sapiens OX=9606 GN=VAMP2 PE=1 SV=3;sp|Q15836|VAMP3_HUMAN Vesicle-associated membrane protein 3 OS=Homo sapiens OX=9606 GN=VAMP3 PE=1 SV=3	3	4	4	4	4	0	2	3	1	1	4	0	2	3	1	1	4	0	2	3	1	1	44.8	44.8	44.8	12.663	116	116;100;118	0	50.126	By MS/MS		By MS/MS	By MS/MS	By MS/MS
SPTAN1	23.7541	23.4144	24.387	22.3437	23.9151	24.0336	Q13813	Q13813	38	38	38	Spectrin alpha chain, non-erythrocytic 1	SPTAN1	sp|Q13813|SPTN1_HUMAN Spectrin alpha chain, non-erythrocytic 1 OS=Homo sapiens OX=9606 GN=SPTAN1 PE=1 SV=3	1	38	38	38	23	7	27	9	22	25	23	7	27	9	22	25	23	7	27	9	22	25	22.9	22.9	22.9	284.54	2472	2472	0	300.15	By MS/MS	By matching	By MS/MS	By MS/MS	By MS/MS
PDCD6	21.3883	22.0084	22.9968	22.6489	21.8764	21.8461	O75340	O75340	3	3	3	Programmed cell death protein 6	PDCD6	sp|O75340|PDCD6_HUMAN Programmed cell death protein 6 OS=Homo sapiens OX=9606 GN=PDCD6 PE=1 SV=1	1	3	3	3	0	0	3	0	3	2	0	0	3	0	3	2	0	0	3	0	3	2	17.3	17.3	17.3	21.868	191	191	0	19.948			By MS/MS		By matching
VDAC1	28.6436	27.4927	28.3831	28.7619	28.5876	28.844	P21796	P21796	35	35	35	Voltage-dependent anion-selective channel protein 1	VDAC1	sp|P21796|VDAC1_HUMAN Voltage-dependent anion-selective channel protein 1 OS=Homo sapiens OX=9606 GN=VDAC1 PE=1 SV=2	1	35	35	35	34	12	24	31	19	18	34	12	24	31	19	18	34	12	24	31	19	18	92.2	92.2	92.2	30.772	283	283	0	323.31	By MS/MS	By MS/MS	By MS/MS	By MS/MS	By MS/MS
EIF5A	21.2857	21.3916	24.197	21.4808	23.703	23.9786	P63241;Q9GZV4;Q6IS14	P63241;Q9GZV4;Q6IS14	5;3;3	5;3;3	5;3;3	Eukaryotic translation initiation factor 5A-1;Eukaryotic translation initiation factor 5A-2;Eukaryotic translation initiation factor 5A-1-like	EIF5A;EIF5A2;EIF5AL1	sp|P63241|IF5A1_HUMAN Eukaryotic translation initiation factor 5A-1 OS=Homo sapiens OX=9606 GN=EIF5A PE=1 SV=2;sp|Q9GZV4|IF5A2_HUMAN Eukaryotic translation initiation factor 5A-2 OS=Homo sapiens OX=9606 GN=EIF5A2 PE=1 SV=3;sp|Q6IS14|IF5AL_HUMAN Eukaryotic	3	5	5	5	1	1	5	0	4	4	1	1	5	0	4	4	1	1	5	0	4	4	28.6	28.6	28.6	16.832	154	154;153;154	0	33.83	By matching	By matching	By MS/MS		By MS/MS
RPL12	25.7858	26.5485	27.1738	25.5382	27.2069	27.1429	P30050	P30050	9	9	9	60S ribosomal protein L12	RPL12	sp|P30050|RL12_HUMAN 60S ribosomal protein L12 OS=Homo sapiens OX=9606 GN=RPL12 PE=1 SV=1	1	9	9	9	8	5	9	6	9	9	8	5	9	6	9	9	8	5	9	6	9	9	58.8	58.8	58.8	17.818	165	165	0	108.05	By MS/MS	By MS/MS	By MS/MS	By MS/MS	By MS/MS
ACTR1A	22.1798	20.7732	22.6649	21.4558	22.7813	22.8401	P61163	P61163	5	5	3	Alpha-centractin	ACTR1A	sp|P61163|ACTZ_HUMAN Alpha-centractin OS=Homo sapiens OX=9606 GN=ACTR1A PE=1 SV=1	1	5	5	3	3	1	4	1	4	4	3	1	4	1	4	4	1	0	2	1	2	2	22.3	22.3	14.6	42.613	376	376	0	33.323	By MS/MS	By matching	By MS/MS	By MS/MS	By MS/MS
MRPS27	25.2968	25.0557	25.415	25.2084	25.0757	25.4201	Q92552	Q92552	13	13	13	28S ribosomal protein S27, mitochondrial	MRPS27	sp|Q92552|RT27_HUMAN 28S ribosomal protein S27, mitochondrial OS=Homo sapiens OX=9606 GN=MRPS27 PE=1 SV=3	1	13	13	13	8	2	10	7	8	9	8	2	10	7	8	9	8	2	10	7	8	9	39.6	39.6	39.6	47.611	414	414	0	125.03	By MS/MS	By matching	By MS/MS	By MS/MS	By MS/MS
NFS1	24.0313	23.4018	23.6016	22.4138	24.2208	23.6974	Q9Y697	Q9Y697	6	6	6	Cysteine desulfurase, mitochondrial	NFS1	sp|Q9Y697|NFS1_HUMAN Cysteine desulfurase, mitochondrial OS=Homo sapiens OX=9606 GN=NFS1 PE=1 SV=3	1	6	6	6	4	2	5	3	6	6	4	2	5	3	6	6	4	2	5	3	6	6	17.9	17.9	17.9	50.195	457	457	0	45.57	By MS/MS	By matching	By MS/MS	By matching	By MS/MS
CORO1B	23.8519	21.3954	23.3392	21.4617	21.0108	22.8957	Q9BR76	Q9BR76	5	5	5	Coronin-1B	CORO1B	sp|Q9BR76|COR1B_HUMAN Coronin-1B OS=Homo sapiens OX=9606 GN=CORO1B PE=1 SV=1	1	5	5	5	5	0	2	1	1	2	5	0	2	1	1	2	5	0	2	1	1	2	19.2	19.2	19.2	54.234	489	489	0	41.784	By MS/MS		By MS/MS	By matching	By MS/MS
RPL4	25.3987	26.5149	27.5956	24.8981	27.3727	27.2936	P36578	P36578	26	26	26	60S ribosomal protein L4	RPL4	sp|P36578|RL4_HUMAN 60S ribosomal protein L4 OS=Homo sapiens OX=9606 GN=RPL4 PE=1 SV=5	1	26	26	26	14	6	22	8	23	23	14	6	22	8	23	23	14	6	22	8	23	23	46.4	46.4	46.4	47.697	427	427	0	258.43	By MS/MS	By MS/MS	By MS/MS	By MS/MS	By MS/MS
HSPD1	30.6274	28.7327	30.6887	31.3071	30.181	30.3203	P10809	P10809	81	81	81	60 kDa heat shock protein, mitochondrial	HSPD1	sp|P10809|CH60_HUMAN 60 kDa heat shock protein, mitochondrial OS=Homo sapiens OX=9606 GN=HSPD1 PE=1 SV=2	1	81	81	81	72	23	46	76	45	43	72	23	46	76	45	43	72	23	46	76	45	43	87.3	87.3	87.3	61.054	573	573	0	323.31	By MS/MS	By MS/MS	By MS/MS	By MS/MS	By MS/MS
CNP	25.4903	23.6155	25.7809	25.0814	26.0465	26.5474	P09543	P09543	21	21	21	2,3-cyclic-nucleotide 3-phosphodiesterase	CNP	sp|P09543|CN37_HUMAN 2,3-cyclic-nucleotide 3-phosphodiesterase OS=Homo sapiens OX=9606 GN=CNP PE=1 SV=2	1	21	21	21	14	7	19	9	21	20	14	7	19	9	21	20	14	7	19	9	21	20	53.4	53.4	53.4	47.578	421	421	0	213.54	By MS/MS	By matching	By MS/MS	By MS/MS	By MS/MS
MCM3	22.2349	21.8089	22.9125	21.801	22.9142	22.5119	P25205	P25205	7	7	7	DNA replication licensing factor MCM3	MCM3	sp|P25205|MCM3_HUMAN DNA replication licensing factor MCM3 OS=Homo sapiens OX=9606 GN=MCM3 PE=1 SV=3	1	7	7	7	1	0	7	0	6	3	1	0	7	0	6	3	1	0	7	0	6	3	13.2	13.2	13.2	90.98	808	808	0	43.257	By matching		By MS/MS		By MS/MS
KHSRP	21.8055	24.157	24.5189	22.9913	23.8606	23.936	Q92945	Q92945	12	12	12	Far upstream element-binding protein 2	KHSRP	sp|Q92945|FUBP2_HUMAN Far upstream element-binding protein 2 OS=Homo sapiens OX=9606 GN=KHSRP PE=1 SV=4	1	12	12	12	4	4	11	0	9	10	4	4	11	0	9	10	4	4	11	0	9	10	24.9	24.9	24.9	73.114	711	711	0	81.199	By MS/MS	By MS/MS	By MS/MS		By MS/MS
RPL21	24.9071	22.0705	25.9031	25.1889	21.6313	21.4522	P46778	P46778	3	3	3	60S ribosomal protein L21	RPL21	sp|P46778|RL21_HUMAN 60S ribosomal protein L21 OS=Homo sapiens OX=9606 GN=RPL21 PE=1 SV=2	1	3	3	3	3	0	1	2	1	1	3	0	1	2	1	1	3	0	1	2	1	1	27.5	27.5	27.5	18.565	160	160	0	30.567	By MS/MS		By MS/MS	By MS/MS	By MS/MS
YBX3	20.9443	21.5353	26.5443	21.1638	26.2221	25.9477	P16989	P16989	8	3	3	Y-box-binding protein 3	YBX3	sp|P16989|YBOX3_HUMAN Y-box-binding protein 3 OS=Homo sapiens OX=9606 GN=YBX3 PE=1 SV=4	1	8	3	3	4	2	8	3	7	8	1	0	3	1	3	3	1	0	3	1	3	3	30.1	23.7	23.7	40.089	372	372	0	33.309	By MS/MS	By matching	By MS/MS	By MS/MS	By MS/MS
HSDL2	25.0801	26.7222	25.8692	24.4641	27.4058	25.1635	Q6YN16	Q6YN16	15	15	15	Hydroxysteroid dehydrogenase-like protein 2	HSDL2	sp|Q6YN16|HSDL2_HUMAN Hydroxysteroid dehydrogenase-like protein 2 OS=Homo sapiens OX=9606 GN=HSDL2 PE=1 SV=1	1	15	15	15	11	5	11	7	12	10	11	5	11	7	12	10	11	5	11	7	12	10	47.4	47.4	47.4	45.394	418	418	0	118.87	By MS/MS	By MS/MS	By MS/MS	By MS/MS	By MS/MS
PPP2R1A	24.597	21.1825	23.7565	24.6049	21.096	24.5194	P30153;P30154	P30153	3;1	3;1	3;1	Serine/threonine-protein phosphatase 2A 65 kDa regulatory subunit A alpha isoform	PPP2R1A	sp|P30153|2AAA_HUMAN Serine/threonine-protein phosphatase 2A 65 kDa regulatory subunit A alpha isoform OS=Homo sapiens OX=9606 GN=PPP2R1A PE=1 SV=4	2	3	3	3	2	0	2	3	1	2	2	0	2	3	1	2	2	0	2	3	1	2	7.1	7.1	7.1	65.308	589	589;601	0	20.883	By MS/MS		By MS/MS	By MS/MS	By matching
SCO1	26.023	25.8846	26.3251	26.0455	26.5327	26.4502	O75880	O75880	3	3	3	Protein SCO1 homolog, mitochondrial	SCO1	sp|O75880|SCO1_HUMAN Protein SCO1 homolog, mitochondrial OS=Homo sapiens OX=9606 GN=SCO1 PE=1 SV=1	1	3	3	3	1	2	3	1	3	3	1	2	3	1	3	3	1	2	3	1	3	3	14.6	14.6	14.6	33.814	301	301	0	27.805	By MS/MS	By MS/MS	By MS/MS	By MS/MS	By MS/MS
TOMM70A	25.4923	25.212	25.9722	25.385	26.1776	26.165	O94826	O94826	21	21	21	Mitochondrial import receptor subunit TOM70	TOMM70A	sp|O94826|TOM70_HUMAN Mitochondrial import receptor subunit TOM70 OS=Homo sapiens OX=9606 GN=TOMM70 PE=1 SV=1	1	21	21	21	16	6	13	14	13	12	16	6	13	14	13	12	16	6	13	14	13	12	48.7	48.7	48.7	67.454	608	608	0	212.57	By MS/MS	By MS/MS	By MS/MS	By MS/MS	By MS/MS
MYH10	22.3012	20.9882	23.3633	21.9853	22.9657	23.3688	P35580;P35749	P35580	10;1	10;1	9;1	Myosin-10	MYH10	sp|P35580|MYH10_HUMAN Myosin-10 OS=Homo sapiens OX=9606 GN=MYH10 PE=1 SV=3	2	10	10	9	3	1	8	2	6	8	3	1	8	2	6	8	3	1	7	2	6	8	8.2	8.2	7.7	229	1976	1976;1972	0	64.737	By MS/MS	By matching	By MS/MS	By MS/MS	By MS/MS
MRS2	23.2098	22.0372	23.2572	21.5088	22.8138	22.7021	Q9HD23	Q9HD23	3	3	3	Magnesium transporter MRS2 homolog, mitochondrial	MRS2	sp|Q9HD23|MRS2_HUMAN Magnesium transporter MRS2 homolog, mitochondrial OS=Homo sapiens OX=9606 GN=MRS2 PE=1 SV=1	1	3	3	3	2	1	3	0	2	3	2	1	3	0	2	3	2	1	3	0	2	3	11.3	11.3	11.3	50.317	443	443	0	21.022	By MS/MS	By matching	By MS/MS		By MS/MS
NADK2	24.9166	21.0247	24.1588	24.0991	23.5427	23.6959	Q4G0N4	Q4G0N4	7	7	7	NAD kinase 2, mitochondrial	NADK2	sp|Q4G0N4|NAKD2_HUMAN NAD kinase 2, mitochondrial OS=Homo sapiens OX=9606 GN=NADK2 PE=1 SV=2	1	7	7	7	5	0	5	4	3	5	5	0	5	4	3	5	5	0	5	4	3	5	21.7	21.7	21.7	49.432	442	442	0	58.747	By MS/MS		By MS/MS	By MS/MS	By matching
MRPL14	24.2662	21.1432	24.8513	24.3238	25.368	24.9467	Q6P1L8	Q6P1L8	6	6	6	39S ribosomal protein L14, mitochondrial	MRPL14	sp|Q6P1L8|RM14_HUMAN 39S ribosomal protein L14, mitochondrial OS=Homo sapiens OX=9606 GN=MRPL14 PE=1 SV=1	1	6	6	6	5	0	6	4	4	3	5	0	6	4	4	3	5	0	6	4	4	3	39.3	39.3	39.3	15.947	145	145	0	61.999	By MS/MS		By MS/MS	By MS/MS	By MS/MS
RPL15	25.0958	26.3462	26.3171	24.6078	26.2516	26.2689	P61313	P61313	9	9	9	60S ribosomal protein L15	RPL15	sp|P61313|RL15_HUMAN 60S ribosomal protein L15 OS=Homo sapiens OX=9606 GN=RPL15 PE=1 SV=2	1	9	9	9	7	3	7	4	8	7	7	3	7	4	8	7	7	3	7	4	8	7	36.3	36.3	36.3	24.146	204	204	0	69.822	By MS/MS	By MS/MS	By MS/MS	By MS/MS	By MS/MS
VDAC3	25.4302	24.903	26.6309	25.3064	26.1226	26.5425	Q9Y277	Q9Y277	17	17	17	Voltage-dependent anion-selective channel protein 3	VDAC3	sp|Q9Y277|VDAC3_HUMAN Voltage-dependent anion-selective channel protein 3 OS=Homo sapiens OX=9606 GN=VDAC3 PE=1 SV=1	1	17	17	17	15	6	11	12	11	10	15	6	11	12	11	10	15	6	11	12	11	10	61.1	61.1	61.1	30.658	283	283	0	198.26	By MS/MS	By MS/MS	By MS/MS	By MS/MS	By MS/MS
POLDIP2	24.412	21.9656	25.3479	24.0672	25.1369	24.7331	Q9Y2S7	Q9Y2S7	10	10	10	Polymerase delta-interacting protein 2	POLDIP2	sp|Q9Y2S7|PDIP2_HUMAN Polymerase delta-interacting protein 2 OS=Homo sapiens OX=9606 GN=POLDIP2 PE=1 SV=1	1	10	10	10	6	1	9	4	7	9	6	1	9	4	7	9	6	1	9	4	7	9	40.5	40.5	40.5	42.033	368	368	0	91.333	By MS/MS	By matching	By MS/MS	By MS/MS	By MS/MS
NME2	24.1981	22.2185	24.3414	24.5133	24.0583	24.5006	P22392;O60361;P15531	P22392;O60361;P15531	8;5;4	8;5;4	8;5;4	Nucleoside diphosphate kinase B;Putative nucleoside diphosphate kinase;Nucleoside diphosphate kinase A	NME2;NME2P1;NME1	sp|P22392|NDKB_HUMAN Nucleoside diphosphate kinase B OS=Homo sapiens OX=9606 GN=NME2 PE=1 SV=1;sp|O60361|NDK8_HUMAN Putative nucleoside diphosphate kinase OS=Homo sapiens OX=9606 GN=NME2P1 PE=5 SV=1;sp|P15531|NDKA_HUMAN Nucleoside diphosphate kinase A OS=H	3	8	8	8	7	1	5	7	5	5	7	1	5	7	5	5	7	1	5	7	5	5	67.8	67.8	67.8	17.298	152	152;137;152	0	64.12	By MS/MS	By matching	By MS/MS	By MS/MS	By MS/MS
HNRNPC	24.5939	24.4823	24.6542	25.3011	24.5566	24.8669	P07910;A0A0G2JPF8;A0A0G2JNQ3;P0DMR1;O60812;B7ZW38;B2RXH8	P07910;A0A0G2JPF8;A0A0G2JNQ3;P0DMR1;O60812;B7ZW38;B2RXH8	8;4;4;4;4;4;4	8;4;4;4;4;4;4	8;4;4;4;4;4;4	Heterogeneous nuclear ribonucleoproteins C1/C2;Heterogeneous nuclear ribonucleoprotein C-like 4;Heterogeneous nuclear ribonucleoprotein C-like 1;Heterogeneous nuclear ribonucleoprotein C-like 3;Heterogeneous nuclear ribonucleoprotein C-like 2	HNRNPC;HNRNPCL4;HNRNPCL1;HNRNPCL3;HNRNPCL2	sp|P07910|HNRPC_HUMAN Heterogeneous nuclear ribonucleoproteins C1/C2 OS=Homo sapiens OX=9606 GN=HNRNPC PE=1 SV=4;tr|A0A0G2JPF8|A0A0G2JPF8_HUMAN Heterogeneous nuclear ribonucleoprotein C-like 4 OS=Homo sapiens OX=9606 GN=HNRNPCL4 PE=1 SV=1;tr|A0A0G2JNQ3|A0A	7	8	8	8	5	4	7	5	7	7	5	4	7	5	7	7	5	4	7	5	7	7	25.8	25.8	25.8	33.67	306	306;293;293;293;293;293;293	0	83.797	By MS/MS	By matching	By MS/MS	By MS/MS	By MS/MS
MRPL45	24.8481	24.4387	24.8124	24.3091	25.1117	24.7864	Q9BRJ2	Q9BRJ2	12	12	12	39S ribosomal protein L45, mitochondrial	MRPL45	sp|Q9BRJ2|RM45_HUMAN 39S ribosomal protein L45, mitochondrial OS=Homo sapiens OX=9606 GN=MRPL45 PE=1 SV=2	1	12	12	12	11	2	8	9	7	8	11	2	8	9	7	8	11	2	8	9	7	8	51.3	51.3	51.3	35.351	306	306	0	133.66	By MS/MS	By matching	By MS/MS	By MS/MS	By MS/MS
RBM3	21.6701	20.984	24.6405	21.9392	25.3635	25.0335	P98179	P98179	6	6	6	RNA-binding protein 3	RBM3	sp|P98179|RBM3_HUMAN RNA-binding protein 3 OS=Homo sapiens OX=9606 GN=RBM3 PE=1 SV=1	1	6	6	6	2	1	5	0	5	5	2	1	5	0	5	5	2	1	5	0	5	5	52.9	52.9	52.9	17.17	157	157	0	39.877	By MS/MS	By matching	By MS/MS		By MS/MS
HIBADH	24.6704	21.9792	23.8701	23.6786	20.5985	23.4371	P31937	P31937	7	7	7	3-hydroxyisobutyrate dehydrogenase, mitochondrial	HIBADH	sp|P31937|3HIDH_HUMAN 3-hydroxyisobutyrate dehydrogenase, mitochondrial OS=Homo sapiens OX=9606 GN=HIBADH PE=1 SV=2	1	7	7	7	4	1	5	2	2	4	4	1	5	2	2	4	4	1	5	2	2	4	27.1	27.1	27.1	35.329	336	336	0	67.528	By MS/MS	By matching	By MS/MS	By MS/MS	By matching
ILF2	23.2192	23.5602	25.5107	23.3994	25.0721	25.2552	Q12905	Q12905	12	12	12	Interleukin enhancer-binding factor 2	ILF2	sp|Q12905|ILF2_HUMAN Interleukin enhancer-binding factor 2 OS=Homo sapiens OX=9606 GN=ILF2 PE=1 SV=2	1	12	12	12	4	2	9	4	10	8	4	2	9	4	10	8	4	2	9	4	10	8	42.8	42.8	42.8	43.062	390	390	0	93.24	By MS/MS	By MS/MS	By MS/MS	By MS/MS	By MS/MS
NFXL1	24.4527	21.5971	24.7169	23.9616	24.5689	21.166	Q6ZNB6	Q6ZNB6	3	3	3	NF-X1-type zinc finger protein NFXL1	NFXL1	sp|Q6ZNB6|NFXL1_HUMAN NF-X1-type zinc finger protein NFXL1 OS=Homo sapiens OX=9606 GN=NFXL1 PE=1 SV=2	1	3	3	3	3	1	2	2	2	1	3	1	2	2	2	1	3	1	2	2	2	1	4.4	4.4	4.4	101.34	911	911	0	26.363	By MS/MS	By matching	By MS/MS	By MS/MS	By matching
HSD17B12	24.7218	24.1145	24.8068	24.642	25.7367	24.75	Q53GQ0	Q53GQ0	13	13	13	Very-long-chain 3-oxoacyl-CoA reductase	HSD17B12	sp|Q53GQ0|DHB12_HUMAN Very-long-chain 3-oxoacyl-CoA reductase OS=Homo sapiens OX=9606 GN=HSD17B12 PE=1 SV=2	1	13	13	13	8	2	8	8	8	8	8	2	8	8	8	8	8	2	8	8	8	8	47.1	47.1	47.1	34.324	312	312	0	102.51	By MS/MS	By matching	By MS/MS	By MS/MS	By MS/MS
CYFIP1	22.3911	23.3607	23.245	22.2194	23.0384	23.3419	Q7L576;Q96F07	Q7L576;Q96F07	5;4	5;4	5;4	Cytoplasmic FMR1-interacting protein 1;Cytoplasmic FMR1-interacting protein 2	CYFIP1;CYFIP2	sp|Q7L576|CYFP1_HUMAN Cytoplasmic FMR1-interacting protein 1 OS=Homo sapiens OX=9606 GN=CYFIP1 PE=1 SV=1;sp|Q96F07|CYFP2_HUMAN Cytoplasmic FMR1-interacting protein 2 OS=Homo sapiens OX=9606 GN=CYFIP2 PE=1 SV=2	2	5	5	5	2	1	4	3	3	3	2	1	4	3	3	3	2	1	4	3	3	3	4.2	4.2	4.2	145.18	1253	1253;1278	0	34.287	By MS/MS	By matching	By MS/MS	By MS/MS	By MS/MS
DYNC1H1	25.5011	21.1418	24.9875	25.3562	25.2977	25.3504	Q14204	Q14204	88	88	88	Cytoplasmic dynein 1 heavy chain 1	DYNC1H1	sp|Q14204|DYHC1_HUMAN Cytoplasmic dynein 1 heavy chain 1 OS=Homo sapiens OX=9606 GN=DYNC1H1 PE=1 SV=5	1	88	88	88	66	12	62	56	61	61	66	12	62	56	61	61	66	12	62	56	61	61	26.1	26.1	26.1	532.4	4646	4646	0	323.31	By MS/MS	By matching	By MS/MS	By MS/MS	By MS/MS
HNRNPL	23.565	24.2253	24.4833	23.1156	24.1605	24.5708	P14866;Q8WVV9	P14866	15;1	15;1	15;1	Heterogeneous nuclear ribonucleoprotein L	HNRNPL	sp|P14866|HNRPL_HUMAN Heterogeneous nuclear ribonucleoprotein L OS=Homo sapiens OX=9606 GN=HNRNPL PE=1 SV=2	2	15	15	15	10	5	8	7	8	9	10	5	8	7	8	9	10	5	8	7	8	9	46.7	46.7	46.7	64.132	589	589;542	0	124.67	By MS/MS	By matching	By MS/MS	By MS/MS	By MS/MS
PPP1CC	22.2212	21.2148	24.3612	21.4407	24.8935	24.3581	P36873	P36873	7	2	2	Serine/threonine-protein phosphatase PP1-gamma catalytic subunit	PPP1CC	sp|P36873|PP1G_HUMAN Serine/threonine-protein phosphatase PP1-gamma catalytic subunit OS=Homo sapiens OX=9606 GN=PPP1CC PE=1 SV=1	1	7	2	2	1	1	6	1	7	7	1	1	2	1	2	2	1	1	2	1	2	2	25.1	7.4	7.4	36.983	323	323	0	20.28	By MS/MS	By matching	By MS/MS	By MS/MS	By MS/MS
RPLP0	27.6216	27.1956	28.0717	26.7967	28.2382	28.0741	P05388;Q8NHW5	P05388	19;9	19;9	19;9	60S acidic ribosomal protein P0	RPLP0	sp|P05388|RLA0_HUMAN 60S acidic ribosomal protein P0 OS=Homo sapiens OX=9606 GN=RPLP0 PE=1 SV=1	2	19	19	19	11	6	14	14	12	15	11	6	14	14	12	15	11	6	14	14	12	15	59.6	59.6	59.6	34.273	317	317;317	0	263.21	By MS/MS	By MS/MS	By MS/MS	By MS/MS	By MS/MS
MTCH1	23.948	22.2894	23.9795	25.3097	23.9562	23.9645	Q9NZJ7	Q9NZJ7	7	7	7	Mitochondrial carrier homolog 1	MTCH1	sp|Q9NZJ7|MTCH1_HUMAN Mitochondrial carrier homolog 1 OS=Homo sapiens OX=9606 GN=MTCH1 PE=1 SV=1	1	7	7	7	5	0	2	6	2	2	5	0	2	6	2	2	5	0	2	6	2	2	14.9	14.9	14.9	41.544	389	389	0	54.249	By MS/MS		By MS/MS	By MS/MS	By MS/MS
NTPCR	22.1113	22.5189	23.5121	21.122	23.938	22.8281	Q9BSD7	Q9BSD7	4	4	4	Cancer-related nucleoside-triphosphatase	NTPCR	sp|Q9BSD7|NTPCR_HUMAN Cancer-related nucleoside-triphosphatase OS=Homo sapiens OX=9606 GN=NTPCR PE=1 SV=1	1	4	4	4	3	1	3	1	4	4	3	1	3	1	4	4	3	1	3	1	4	4	34.2	34.2	34.2	20.713	190	190	0	31.108	By MS/MS	By matching	By MS/MS	By matching	By MS/MS
CSRP2	22.311	21.2718	24.0556	21.5219	23.6714	23.5043	Q16527	Q16527	4	4	4	Cysteine and glycine-rich protein 2	CSRP2	sp|Q16527|CSRP2_HUMAN Cysteine and glycine-rich protein 2 OS=Homo sapiens OX=9606 GN=CSRP2 PE=1 SV=3	1	4	4	4	1	1	4	0	4	3	1	1	4	0	4	3	1	1	4	0	4	3	25.4	25.4	25.4	20.954	193	193	0	30.701	By matching	By matching	By MS/MS		By MS/MS
CCT7	22.8568	21.5184	22.9315	22.9391	22.696	22.9076	Q99832	Q99832	5	5	5	T-complex protein 1 subunit eta	CCT7	sp|Q99832|TCPH_HUMAN T-complex protein 1 subunit eta OS=Homo sapiens OX=9606 GN=CCT7 PE=1 SV=2	1	5	5	5	2	1	4	3	4	4	2	1	4	3	4	4	2	1	4	3	4	4	14.2	14.2	14.2	59.366	543	543	0	35.831	By MS/MS	By matching	By MS/MS	By MS/MS	By MS/MS
TCP1	21.0746	21.411	23.3133	21.5917	22.7885	23.3182	P17987	P17987	4	4	4	T-complex protein 1 subunit alpha	TCP1	sp|P17987|TCPA_HUMAN T-complex protein 1 subunit alpha OS=Homo sapiens OX=9606 GN=TCP1 PE=1 SV=1	1	4	4	4	3	0	2	1	2	2	3	0	2	1	2	2	3	0	2	1	2	2	12.9	12.9	12.9	60.343	556	556	0	29.389	By MS/MS		By MS/MS	By MS/MS	By MS/MS
SLC1A5	26.1682	21.5164	26.3875	26.1661	26.0601	26.1699	Q15758	Q15758	9	9	9	Neutral amino acid transporter B(0)	SLC1A5	sp|Q15758|AAAT_HUMAN Neutral amino acid transporter B(0) OS=Homo sapiens OX=9606 GN=SLC1A5 PE=1 SV=2	1	9	9	9	7	1	7	7	6	7	7	1	7	7	6	7	7	1	7	7	6	7	26.2	26.2	26.2	56.598	541	541	0	81.566	By MS/MS	By MS/MS	By MS/MS	By MS/MS	By MS/MS
MAGT1	23.5183	21.4107	22.8651	22.7396	22.9566	22.9073	Q9H0U3	Q9H0U3	4	4	4	Magnesium transporter protein 1	MAGT1	sp|Q9H0U3|MAGT1_HUMAN Magnesium transporter protein 1 OS=Homo sapiens OX=9606 GN=MAGT1 PE=1 SV=1	1	4	4	4	4	0	3	2	3	3	4	0	3	2	3	3	4	0	3	2	3	3	13.4	13.4	13.4	38.036	335	335	0	29.59	By MS/MS		By MS/MS	By MS/MS	By MS/MS
MATR3	23.0826	21.6756	23.8767	22.5205	24.452	24.2706	P43243	P43243	8	8	8	Matrin-3	MATR3	sp|P43243|MATR3_HUMAN Matrin-3 OS=Homo sapiens OX=9606 GN=MATR3 PE=1 SV=2	1	8	8	8	4	1	8	0	7	7	4	1	8	0	7	7	4	1	8	0	7	7	15.9	15.9	15.9	94.622	847	847	0	52.106	By MS/MS	By matching	By MS/MS		By MS/MS
EMC10	23.3923	22.0631	22.9803	23.1173	22.7787	23.1101	Q5UCC4	Q5UCC4	4	4	4	ER membrane protein complex subunit 10	EMC10	sp|Q5UCC4|EMC10_HUMAN ER membrane protein complex subunit 10 OS=Homo sapiens OX=9606 GN=EMC10 PE=1 SV=1	1	4	4	4	3	0	3	3	2	3	3	0	3	3	2	3	3	0	3	3	2	3	14.5	14.5	14.5	27.347	262	262	0	49.135	By MS/MS		By MS/MS	By MS/MS	By matching
C6orf120	23.3393	21.0434	23.2895	21.9078	21.5084	23.2154	Q7Z4R8	Q7Z4R8	2	2	2	UPF0669 protein C6orf120	C6orf120	sp|Q7Z4R8|CF120_HUMAN UPF0669 protein C6orf120 OS=Homo sapiens OX=9606 GN=C6orf120 PE=1 SV=1	1	2	2	2	2	0	2	1	1	2	2	0	2	1	1	2	2	0	2	1	1	2	35.6	35.6	35.6	20.772	191	191	0	15.786	By MS/MS		By matching	By MS/MS	By MS/MS
HAX1	23.2039	21.7568	23.0517	24.044	23.9383	23.8348	O00165	O00165	6	6	6	HCLS1-associated protein X-1	HAX1	sp|O00165|HAX1_HUMAN HCLS1-associated protein X-1 OS=Homo sapiens OX=9606 GN=HAX1 PE=1 SV=2	1	6	6	6	3	0	5	4	5	5	3	0	5	4	5	5	3	0	5	4	5	5	34.1	34.1	34.1	31.62	279	279	0	39.343	By MS/MS		By MS/MS	By MS/MS	By MS/MS
IBA57	22.5731	21.6176	23.6607	21.71	23.6678	23.0615	Q5T440	Q5T440	4	4	4	Putative transferase CAF17, mitochondrial	IBA57	sp|Q5T440|CAF17_HUMAN Putative transferase CAF17, mitochondrial OS=Homo sapiens OX=9606 GN=IBA57 PE=1 SV=1	1	4	4	4	2	1	4	0	3	3	2	1	4	0	3	3	2	1	4	0	3	3	24.2	24.2	24.2	38.155	356	356	0	23.289	By MS/MS	By matching	By MS/MS		By MS/MS
SLC25A6	28.6206	22.2609	28.4227	28.6999	28.6727	28.3108	P12236;Q9H0C2	P12236	33;5	33;5	7;0	ADP/ATP translocase 3;ADP/ATP translocase 3, N-terminally processed	SLC25A6	sp|P12236|ADT3_HUMAN ADP/ATP translocase 3 OS=Homo sapiens OX=9606 GN=SLC25A6 PE=1 SV=4	2	33	33	7	33	11	18	33	18	17	33	11	18	33	18	17	7	1	3	7	4	3	73.5	73.5	21.8	32.866	298	298;315	0	323.31	By MS/MS	By matching	By MS/MS	By MS/MS	By MS/MS
PRDX3	25.5623	27.7995	28.1015	25.4917	27.0517	27.2293	P30048	P30048	16	16	16	Thioredoxin-dependent peroxide reductase, mitochondrial	PRDX3	sp|P30048|PRDX3_HUMAN Thioredoxin-dependent peroxide reductase, mitochondrial OS=Homo sapiens OX=9606 GN=PRDX3 PE=1 SV=3	1	16	16	16	10	5	13	7	13	13	10	5	13	7	13	13	10	5	13	7	13	13	60.2	60.2	60.2	27.692	256	256	0	163.04	By MS/MS	By MS/MS	By MS/MS	By MS/MS	By MS/MS
RPL6	25.4069	26.5592	26.6348	25.2101	26.8937	26.7382	Q02878	Q02878	18	18	18	60S ribosomal protein L6	RPL6	sp|Q02878|RL6_HUMAN 60S ribosomal protein L6 OS=Homo sapiens OX=9606 GN=RPL6 PE=1 SV=3	1	18	18	18	14	6	15	12	16	16	14	6	15	12	16	16	14	6	15	12	16	16	51.7	51.7	51.7	32.728	288	288	0	176.65	By MS/MS	By MS/MS	By MS/MS	By MS/MS	By MS/MS
MRPL11	25.9961	24.4916	26.0895	25.1753	25.7083	25.9866	Q9Y3B7	Q9Y3B7	16	16	16	39S ribosomal protein L11, mitochondrial	MRPL11	sp|Q9Y3B7|RM11_HUMAN 39S ribosomal protein L11, mitochondrial OS=Homo sapiens OX=9606 GN=MRPL11 PE=1 SV=1	1	16	16	16	12	4	13	10	11	12	12	4	13	10	11	12	12	4	13	10	11	12	65.1	65.1	65.1	20.683	192	192	0	184.6	By MS/MS	By matching	By MS/MS	By MS/MS	By MS/MS
RPL24	25.407	24.9485	25.8428	25.5494	25.6752	25.8672	P83731	P83731	8	8	8	60S ribosomal protein L24	RPL24	sp|P83731|RL24_HUMAN 60S ribosomal protein L24 OS=Homo sapiens OX=9606 GN=RPL24 PE=1 SV=1	1	8	8	8	5	3	5	3	6	6	5	3	5	3	6	6	5	3	5	3	6	6	34.4	34.4	34.4	17.779	157	157	0	72.723	By MS/MS	By MS/MS	By MS/MS	By MS/MS	By MS/MS
MACROD1	20.3836	21.2853	23.7	21.5397	23.075	22.9165	Q9BQ69	Q9BQ69	3	3	3	O-acetyl-ADP-ribose deacetylase MACROD1	MACROD1	sp|Q9BQ69|MACD1_HUMAN ADP-ribose glycohydrolase MACROD1 OS=Homo sapiens OX=9606 GN=MACROD1 PE=1 SV=2	1	3	3	3	0	1	3	0	3	3	0	1	3	0	3	3	0	1	3	0	3	3	15.7	15.7	15.7	35.505	325	325	0	21.509		By matching	By MS/MS		By MS/MS
RPS23	25.1408	25.336	25.6419	23.0352	25.5372	25.6335	P62266	P62266	5	5	5	40S ribosomal protein S23	RPS23	sp|P62266|RS23_HUMAN 40S ribosomal protein S23 OS=Homo sapiens OX=9606 GN=RPS23 PE=1 SV=3	1	5	5	5	2	2	4	3	4	4	2	2	4	3	4	4	2	2	4	3	4	4	33.6	33.6	33.6	15.807	143	143	0	32.287	By MS/MS	By MS/MS	By MS/MS	By MS/MS	By MS/MS
KTN1	23.3853	25.535	25.6076	21.0614	24.9162	25.0121	Q86UP2	Q86UP2	23	23	23	Kinectin	KTN1	sp|Q86UP2|KTN1_HUMAN Kinectin OS=Homo sapiens OX=9606 GN=KTN1 PE=1 SV=1	1	23	23	23	8	6	21	0	17	19	8	6	21	0	17	19	8	6	21	0	17	19	22.7	22.7	22.7	156.27	1357	1357	0	170.22	By MS/MS	By MS/MS	By MS/MS		By MS/MS
GNAI3	22.1093	20.7984	22.8397	22.7773	22.8313	22.8363	P08754	P08754	5	3	3	Guanine nucleotide-binding protein G(k) subunit alpha	GNAI3	sp|P08754|GNAI3_HUMAN Guanine nucleotide-binding protein G(i) subunit alpha-3 OS=Homo sapiens OX=9606 GN=GNAI3 PE=1 SV=3	1	5	3	3	2	1	5	3	4	4	1	0	3	2	3	3	1	0	3	2	3	3	20.6	14.1	14.1	40.532	354	354	0	21.873	By MS/MS	By matching	By MS/MS	By MS/MS	By MS/MS
PICALM	22.691	22.6224	24.7439	21.365	24.4849	24.5233	Q13492;O60641	Q13492;O60641	2;1	2;1	2;1	Phosphatidylinositol-binding clathrin assembly protein;Clathrin coat assembly protein AP180	PICALM;SNAP91	sp|Q13492|PICAL_HUMAN Phosphatidylinositol-binding clathrin assembly protein OS=Homo sapiens OX=9606 GN=PICALM PE=1 SV=2;sp|O60641|AP180_HUMAN Clathrin coat assembly protein AP180 OS=Homo sapiens OX=9606 GN=SNAP91 PE=1 SV=2	2	2	2	2	1	1	2	0	2	2	1	1	2	0	2	2	1	1	2	0	2	2	4.9	4.9	4.9	70.754	652	652;907	0	20.377	By MS/MS	By matching	By MS/MS		By MS/MS
EIF4G1	21.2259	20.9612	23.4917	21.6452	23.6347	23.3609	Q04637	Q04637	6	6	6	Eukaryotic translation initiation factor 4 gamma 1	EIF4G1	sp|Q04637|IF4G1_HUMAN Eukaryotic translation initiation factor 4 gamma 1 OS=Homo sapiens OX=9606 GN=EIF4G1 PE=1 SV=4	1	6	6	6	1	1	5	0	5	5	1	1	5	0	5	5	1	1	5	0	5	5	5.9	5.9	5.9	175.49	1599	1599	0	37.96	By MS/MS	By matching	By MS/MS		By MS/MS
PDIA6	25.5759	25.8185	27.2723	25.3588	26.536	27.0839	Q15084	Q15084	17	17	17	Protein disulfide-isomerase A6	PDIA6	sp|Q15084|PDIA6_HUMAN Protein disulfide-isomerase A6 OS=Homo sapiens OX=9606 GN=PDIA6 PE=1 SV=1	1	17	17	17	10	4	16	9	13	14	10	4	16	9	13	14	10	4	16	9	13	14	46.1	46.1	46.1	48.121	440	440	0	200.56	By MS/MS	By MS/MS	By MS/MS	By MS/MS	By MS/MS
ATAD3A	25.712	26.0342	27.3121	25.2132	27.5389	26.6531	Q9NVI7	Q9NVI7	40	40	7	ATPase family AAA domain-containing protein 3A	ATAD3A	sp|Q9NVI7|ATD3A_HUMAN ATPase family AAA domain-containing protein 3A OS=Homo sapiens OX=9606 GN=ATAD3A PE=1 SV=2	1	40	40	7	27	12	30	20	32	29	27	12	30	20	32	29	7	2	4	6	4	4	52.1	52.1	10.7	71.368	634	634	0	323.31	By MS/MS	By MS/MS	By MS/MS	By MS/MS	By MS/MS
ATP1B3	25.4502	21.4155	21.0821	24.9142	24.7345	24.7993	P54709	P54709	8	8	8	Sodium/potassium-transporting ATPase subunit beta-3	ATP1B3	sp|P54709|AT1B3_HUMAN Sodium/potassium-transporting ATPase subunit beta-3 OS=Homo sapiens OX=9606 GN=ATP1B3 PE=1 SV=1	1	8	8	8	7	0	2	7	4	3	7	0	2	7	4	3	7	0	2	7	4	3	49.1	49.1	49.1	31.512	279	279	0	66.69	By MS/MS		By MS/MS	By MS/MS	By MS/MS
NPM1	26.5589	26.313	27.0158	26.7064	27.7338	27.4097	P06748	P06748	13	13	13	Nucleophosmin	NPM1	sp|P06748|NPM_HUMAN Nucleophosmin OS=Homo sapiens OX=9606 GN=NPM1 PE=1 SV=2	1	13	13	13	8	4	10	4	9	11	8	4	10	4	9	11	8	4	10	4	9	11	64.6	64.6	64.6	32.575	294	294	0	144.39	By MS/MS	By MS/MS	By MS/MS	By MS/MS	By MS/MS
SFXN4	22.4147	22.4478	22.4337	23.235	21.7704	20.9972	Q6P4A7	Q6P4A7	5	5	5	Sideroflexin-4	SFXN4	sp|Q6P4A7|SFXN4_HUMAN Sideroflexin-4 OS=Homo sapiens OX=9606 GN=SFXN4 PE=1 SV=1	1	5	5	5	4	2	3	4	1	1	4	2	3	4	1	1	4	2	3	4	1	1	24.6	24.6	24.6	37.998	337	337	0	32.781	By MS/MS	By matching	By MS/MS	By MS/MS	By matching
RAB18	23.5115	21.1899	22.46	23.8146	23.4986	23.2351	Q9NP72	Q9NP72	3	3	3	Ras-related protein Rab-18	RAB18	sp|Q9NP72|RAB18_HUMAN Ras-related protein Rab-18 OS=Homo sapiens OX=9606 GN=RAB18 PE=1 SV=1	1	3	3	3	3	0	3	3	3	3	3	0	3	3	3	3	3	0	3	3	3	3	19.9	19.9	19.9	22.977	206	206	0	25.288	By MS/MS		By MS/MS	By MS/MS	By MS/MS
RPL7A	25.2998	26.3517	26.3872	24.7883	26.6565	26.5898	P62424	P62424	21	21	21	60S ribosomal protein L7a	RPL7A	sp|P62424|RL7A_HUMAN 60S ribosomal protein L7a OS=Homo sapiens OX=9606 GN=RPL7A PE=1 SV=2	1	21	21	21	14	9	20	7	19	19	14	9	20	7	19	19	14	9	20	7	19	19	54.1	54.1	54.1	29.995	266	266	0	191.45	By MS/MS	By MS/MS	By MS/MS	By MS/MS	By MS/MS
TMX2	23.3237	22.1656	22.8568	23.3291	23.8112	22.8382	Q9Y320	Q9Y320	4	4	4	Thioredoxin-related transmembrane protein 2	TMX2	sp|Q9Y320|TMX2_HUMAN Thioredoxin-related transmembrane protein 2 OS=Homo sapiens OX=9606 GN=TMX2 PE=1 SV=1	1	4	4	4	3	0	2	4	2	2	3	0	2	4	2	2	3	0	2	4	2	2	15.9	15.9	15.9	34.037	296	296	0	34.179	By MS/MS		By MS/MS	By MS/MS	By MS/MS
MRPS12	24.1359	22.0802	23.6777	22.0541	23.7699	20.9907	O15235	O15235	3	3	3	28S ribosomal protein S12, mitochondrial	MRPS12	sp|O15235|RT12_HUMAN 28S ribosomal protein S12, mitochondrial OS=Homo sapiens OX=9606 GN=MRPS12 PE=1 SV=1	1	3	3	3	3	1	2	1	2	2	3	1	2	1	2	2	3	1	2	1	2	2	33.3	33.3	33.3	15.173	138	138	0	21.424	By MS/MS	By matching	By MS/MS	By MS/MS	By MS/MS
MACF1	22.3672	22.4058	22.3282	20.7422	22.3061	22.0309	Q9UPN3	Q9UPN3	7	7	6	Microtubule-actin cross-linking factor 1, isoforms 1/2/3/5	MACF1	sp|Q9UPN3|MACF1_HUMAN Microtubule-actin cross-linking factor 1, isoforms 1/2/3/4/5 OS=Homo sapiens OX=9606 GN=MACF1 PE=1 SV=4	1	7	7	6	0	3	7	0	4	3	0	3	7	0	4	3	0	3	6	0	3	2	1.3	1.3	1.1	838.3	7388	7388	0	42.043		By matching	By MS/MS		By MS/MS
ACAA1	21.0565	21.9208	22.7412	20.7212	21.4233	22.3435	P09110	P09110	4	4	4	3-ketoacyl-CoA thiolase, peroxisomal	ACAA1	sp|P09110|THIK_HUMAN 3-ketoacyl-CoA thiolase, peroxisomal OS=Homo sapiens OX=9606 GN=ACAA1 PE=1 SV=2	1	4	4	4	1	0	4	0	3	4	1	0	4	0	3	4	1	0	4	0	3	4	15.6	15.6	15.6	44.292	424	424	0	23.326	By matching		By MS/MS		By matching
P4HA2	23.9911	20.624	23.2007	21.0968	23.4261	23.1163	O15460	O15460	4	4	4	Prolyl 4-hydroxylase subunit alpha-2	P4HA2	sp|O15460|P4HA2_HUMAN Prolyl 4-hydroxylase subunit alpha-2 OS=Homo sapiens OX=9606 GN=P4HA2 PE=1 SV=1	1	4	4	4	4	0	4	1	2	3	4	0	4	1	2	3	4	0	4	1	2	3	11.2	11.2	11.2	60.901	535	535	0	28.854	By MS/MS		By MS/MS	By MS/MS	By MS/MS
CYCS	22.7284	21.119	25.3063	22.8178	23.8475	24.3307	P99999;CON__P62894	P99999	9;2	9;2	9;2	Cytochrome c	CYCS	sp|P99999|CYC_HUMAN Cytochrome c OS=Homo sapiens OX=9606 GN=CYCS PE=1 SV=2	2	9	9	9	5	1	7	4	6	7	5	1	7	4	6	7	5	1	7	4	6	7	61	61	61	11.749	105	105;105	0	62.3	By MS/MS	By MS/MS	By MS/MS	By MS/MS	By MS/MS
MRPS16	24.0293	21.6478	24.2505	23.7073	24.4094	24.2397	Q9Y3D3	Q9Y3D3	4	4	4	28S ribosomal protein S16, mitochondrial	MRPS16	sp|Q9Y3D3|RT16_HUMAN 28S ribosomal protein S16, mitochondrial OS=Homo sapiens OX=9606 GN=MRPS16 PE=1 SV=1	1	4	4	4	3	1	3	4	3	3	3	1	3	4	3	3	3	1	3	4	3	3	43.8	43.8	43.8	15.345	137	137	0	28.474	By MS/MS	By matching	By MS/MS	By MS/MS	By MS/MS
CLPB	24.2781	24.4506	24.4798	24.0677	24.966	25.0261	Q9H078	Q9H078	18	18	18	Caseinolytic peptidase B protein homolog	CLPB	sp|Q9H078|CLPB_HUMAN Caseinolytic peptidase B protein homolog OS=Homo sapiens OX=9606 GN=CLPB PE=1 SV=1	1	18	18	18	14	4	12	11	14	12	14	4	12	11	14	12	14	4	12	11	14	12	31.8	31.8	31.8	78.728	707	707	0	143.57	By MS/MS	By matching	By MS/MS	By MS/MS	By MS/MS
DHX9	23.2918	22.3698	24.823	22.4008	24.5283	24.6876	Q08211	Q08211	18	18	18	ATP-dependent RNA helicase A	DHX9	sp|Q08211|DHX9_HUMAN ATP-dependent RNA helicase A OS=Homo sapiens OX=9606 GN=DHX9 PE=1 SV=4	1	18	18	18	8	3	14	7	11	14	8	3	14	7	11	14	8	3	14	7	11	14	19.4	19.4	19.4	140.96	1270	1270	0	129.78	By MS/MS	By matching	By MS/MS	By MS/MS	By MS/MS
EZR	25.1651	25.8399	25.7778	24.7636	25.7433	26.2256	P15311	P15311	39	39	27	Ezrin	EZR	sp|P15311|EZRI_HUMAN Ezrin OS=Homo sapiens OX=9606 GN=EZR PE=1 SV=4	1	39	39	27	31	8	25	29	24	26	31	8	25	29	24	26	21	6	17	19	16	18	57.3	57.3	43.3	69.412	586	586	0	323.31	By MS/MS	By MS/MS	By MS/MS	By MS/MS	By MS/MS
EIF3F	21.2025	21.0804	22.7997	21.0144	22.3647	22.2703	O00303	O00303	3	3	3	Eukaryotic translation initiation factor 3 subunit F	EIF3F	sp|O00303|EIF3F_HUMAN Eukaryotic translation initiation factor 3 subunit F OS=Homo sapiens OX=9606 GN=EIF3F PE=1 SV=1	1	3	3	3	1	0	3	0	3	2	1	0	3	0	3	2	1	0	3	0	3	2	14	14	14	37.563	357	357	0	20.073	By MS/MS		By MS/MS		By MS/MS
GAPDH	26.7842	26.0981	27.3998	27.5308	26.526	27.2954	P04406;O14556	P04406	27;1	27;1	27;1	Glyceraldehyde-3-phosphate dehydrogenase	GAPDH	sp|P04406|G3P_HUMAN Glyceraldehyde-3-phosphate dehydrogenase OS=Homo sapiens OX=9606 GN=GAPDH PE=1 SV=3	2	27	27	27	25	6	14	22	13	13	25	6	14	22	13	13	25	6	14	22	13	13	77.3	77.3	77.3	36.053	335	335;408	0	323.31	By MS/MS	By MS/MS	By MS/MS	By MS/MS	By MS/MS
AGPS	26.3329	24.303	26.3968	25.0356	28.2562	26.7812	O00116	O00116	32	32	32	Alkyldihydroxyacetonephosphate synthase, peroxisomal	AGPS	sp|O00116|ADAS_HUMAN Alkyldihydroxyacetonephosphate synthase, peroxisomal OS=Homo sapiens OX=9606 GN=AGPS PE=1 SV=1	1	32	32	32	22	6	25	12	27	25	22	6	25	12	27	25	22	6	25	12	27	25	56.2	56.2	56.2	72.911	658	658	0	312.78	By MS/MS	By MS/MS	By MS/MS	By MS/MS	By MS/MS
MYL6	24.1548	21.6725	23.6399	24.0211	24.3101	23.591	P60660;P14649	P60660	7;2	7;2	7;2	Myosin light polypeptide 6	MYL6	sp|P60660|MYL6_HUMAN Myosin light polypeptide 6 OS=Homo sapiens OX=9606 GN=MYL6 PE=1 SV=2	2	7	7	7	6	1	5	6	4	3	6	1	5	6	4	3	6	1	5	6	4	3	58.9	58.9	58.9	16.93	151	151;208	0	64.854	By MS/MS	By MS/MS	By MS/MS	By MS/MS	By MS/MS
MRPL13	26.2503	23.5154	25.5356	24.9762	25.7726	25.5603	Q9BYD1	Q9BYD1	11	11	11	39S ribosomal protein L13, mitochondrial	MRPL13	sp|Q9BYD1|RM13_HUMAN 39S ribosomal protein L13, mitochondrial OS=Homo sapiens OX=9606 GN=MRPL13 PE=1 SV=1	1	11	11	11	10	2	7	6	6	7	10	2	7	6	6	7	10	2	7	6	6	7	66.9	66.9	66.9	20.692	178	178	0	102.92	By MS/MS	By matching	By MS/MS	By MS/MS	By MS/MS
ME2	25.3843	24.5388	24.9893	24.6809	24.0588	24.6663	P23368;Q16798	P23368	17;1	17;1	17;1	NAD-dependent malic enzyme, mitochondrial	ME2	sp|P23368|MAOM_HUMAN NAD-dependent malic enzyme, mitochondrial OS=Homo sapiens OX=9606 GN=ME2 PE=1 SV=1	2	17	17	17	13	4	11	11	5	11	13	4	11	11	5	11	13	4	11	11	5	11	50.5	50.5	50.5	65.443	584	584;604	0	164.1	By MS/MS	By matching	By MS/MS	By MS/MS	By MS/MS
CHCHD3	24.878	26.1081	25.0112	24.5262	25.2802	25.1887	Q9NX63	Q9NX63	14	14	14	MICOS complex subunit MIC19	CHCHD3	sp|Q9NX63|MIC19_HUMAN MICOS complex subunit MIC19 OS=Homo sapiens OX=9606 GN=CHCHD3 PE=1 SV=1	1	14	14	14	11	3	9	9	8	8	11	3	9	9	8	8	11	3	9	9	8	8	45.8	45.8	45.8	26.152	227	227	0	127.97	By MS/MS	By MS/MS	By MS/MS	By MS/MS	By MS/MS
SLC25A4	24.7026	21.8299	25.3298	24.9061	25.1929	24.4984	P12235	P12235	24	5	5	ADP/ATP translocase 1	SLC25A4	sp|P12235|ADT1_HUMAN ADP/ATP translocase 1 OS=Homo sapiens OX=9606 GN=SLC25A4 PE=1 SV=4	1	24	5	5	22	8	14	21	14	15	4	1	4	3	4	5	4	1	4	3	4	5	63.8	13.4	13.4	33.064	298	298	0	59.497	By MS/MS	By matching	By MS/MS	By MS/MS	By MS/MS
PEX14	21.0949	21.8541	21.2863	21.6778	21.845	21.8661	O75381	O75381	3	3	3	Peroxisomal membrane protein PEX14	PEX14	sp|O75381|PEX14_HUMAN Peroxisomal membrane protein PEX14 OS=Homo sapiens OX=9606 GN=PEX14 PE=1 SV=1	1	3	3	3	2	1	2	1	2	2	2	1	2	1	2	2	2	1	2	1	2	2	8.8	8.8	8.8	41.236	377	377	0	21.665	By MS/MS	By matching	By MS/MS	By MS/MS	By MS/MS
NCSTN	20.7403	22.1719	23.6114	21.5755	23.1541	23.3399	Q92542	Q92542	4	4	4	Nicastrin	NCSTN	sp|Q92542|NICA_HUMAN Nicastrin OS=Homo sapiens OX=9606 GN=NCSTN PE=1 SV=2	1	4	4	4	1	0	4	1	4	2	1	0	4	1	4	2	1	0	4	1	4	2	12	12	12	78.41	709	709	0	24.353	By MS/MS		By MS/MS	By MS/MS	By MS/MS
IGF2BP1	23.854	25.4167	26.4662	22.6138	26.1077	25.9408	Q9NZI8	Q9NZI8	18	18	16	Insulin-like growth factor 2 mRNA-binding protein 1	IGF2BP1	sp|Q9NZI8|IF2B1_HUMAN Insulin-like growth factor 2 mRNA-binding protein 1 OS=Homo sapiens OX=9606 GN=IGF2BP1 PE=1 SV=2	1	18	18	16	11	10	17	4	18	16	11	10	17	4	18	16	9	10	15	3	16	14	34.5	34.5	30.5	63.48	577	577	0	139.75	By MS/MS	By MS/MS	By MS/MS	By MS/MS	By MS/MS
CCT6A	22.4309	21.946	22.9935	22.8302	22.9542	23.0166	P40227	P40227	7	7	7	T-complex protein 1 subunit zeta	CCT6A	sp|P40227|TCPZ_HUMAN T-complex protein 1 subunit zeta OS=Homo sapiens OX=9606 GN=CCT6A PE=1 SV=3	1	7	7	7	5	0	6	5	6	5	5	0	6	5	6	5	5	0	6	5	6	5	21.1	21.1	21.1	58.024	531	531	0	58.66	By MS/MS		By MS/MS	By MS/MS	By MS/MS
MRPS23	25.6177	21.2257	25.4306	25.7807	25.289	25.3962	Q9Y3D9	Q9Y3D9	10	10	10	28S ribosomal protein S23, mitochondrial	MRPS23	sp|Q9Y3D9|RT23_HUMAN 28S ribosomal protein S23, mitochondrial OS=Homo sapiens OX=9606 GN=MRPS23 PE=1 SV=2	1	10	10	10	7	0	9	7	8	10	7	0	9	7	8	10	7	0	9	7	8	10	56.3	56.3	56.3	21.77	190	190	0	98.824	By MS/MS		By MS/MS	By MS/MS	By MS/MS
MRPS11	24.3742	22.0732	25.3688	24.1956	24.7223	25.2301	P82912	P82912	4	4	4	28S ribosomal protein S11, mitochondrial	MRPS11	sp|P82912|RT11_HUMAN 28S ribosomal protein S11, mitochondrial OS=Homo sapiens OX=9606 GN=MRPS11 PE=1 SV=2	1	4	4	4	3	1	4	2	3	3	3	1	4	2	3	3	3	1	4	2	3	3	37.1	37.1	37.1	20.616	194	194	0	33.635	By MS/MS	By MS/MS	By MS/MS	By MS/MS	By MS/MS
EIF1AX	21.96	21.5266	23.9173	21.5518	25.4088	24.1546	P47813;O14602	P47813;O14602	4;4	4;4	4;4	Eukaryotic translation initiation factor 1A, X-chromosomal;Eukaryotic translation initiation factor 1A, Y-chromosomal	EIF1AX;EIF1AY	sp|P47813|IF1AX_HUMAN Eukaryotic translation initiation factor 1A, X-chromosomal OS=Homo sapiens OX=9606 GN=EIF1AX PE=1 SV=2;sp|O14602|IF1AY_HUMAN Eukaryotic translation initiation factor 1A, Y-chromosomal OS=Homo sapiens OX=9606 GN=EIF1AY PE=1 SV=4	2	4	4	4	1	0	4	1	4	3	1	0	4	1	4	3	1	0	4	1	4	3	25.7	25.7	25.7	16.46	144	144;144	0	33.219	By MS/MS		By MS/MS	By matching	By MS/MS
LDHB	24.458	23.3652	23.8233	24.6119	23.648	24.2193	P07195;Q6ZMR3;P07864	P07195	12;1;1	12;1;1	10;0;0	L-lactate dehydrogenase B chain	LDHB	sp|P07195|LDHB_HUMAN L-lactate dehydrogenase B chain OS=Homo sapiens OX=9606 GN=LDHB PE=1 SV=2	3	12	12	10	12	4	8	10	9	8	12	4	8	10	9	8	10	3	7	8	7	7	41.3	41.3	33.8	36.638	334	334;332;332	0	105.94	By MS/MS	By matching	By MS/MS	By MS/MS	By MS/MS
MARS	21.2819	21.9627	21.9766	21.763	21.6645	21.8973	P56192	P56192	5	5	5	Methionine--tRNA ligase, cytoplasmic	MARS	sp|P56192|SYMC_HUMAN Methionine--tRNA ligase, cytoplasmic OS=Homo sapiens OX=9606 GN=MARS1 PE=1 SV=2	1	5	5	5	3	1	3	0	2	3	3	1	3	0	2	3	3	1	3	0	2	3	10.7	10.7	10.7	101.11	900	900	0	31.755	By MS/MS	By matching	By MS/MS		By matching
FAHD1	22.406	21.7192	23.6074	23.006	22.133	22.973	Q6P587	Q6P587	3	3	3	Acylpyruvase FAHD1, mitochondrial	FAHD1	sp|Q6P587|FAHD1_HUMAN Acylpyruvase FAHD1, mitochondrial OS=Homo sapiens OX=9606 GN=FAHD1 PE=1 SV=2	1	3	3	3	3	0	2	2	1	2	3	0	2	2	1	2	3	0	2	2	1	2	27.2	27.2	27.2	24.843	224	224	0	21.386	By MS/MS		By MS/MS	By MS/MS	By matching
RPL27	25.2664	26.0489	26.1806	25.2242	26.2243	26.3207	P61353	P61353	6	6	6	60S ribosomal protein L27	RPL27	sp|P61353|RL27_HUMAN 60S ribosomal protein L27 OS=Homo sapiens OX=9606 GN=RPL27 PE=1 SV=2	1	6	6	6	6	2	5	4	5	5	6	2	5	4	5	5	6	2	5	4	5	5	49.3	49.3	49.3	15.798	136	136	0	52.872	By MS/MS	By MS/MS	By MS/MS	By MS/MS	By MS/MS
OSBPL8	22.1951	22.3336	24.3116	21.9754	23.3129	23.0462	Q9BZF1	Q9BZF1	6	6	6	Oxysterol-binding protein-related protein 8	OSBPL8	sp|Q9BZF1|OSBL8_HUMAN Oxysterol-binding protein-related protein 8 OS=Homo sapiens OX=9606 GN=OSBPL8 PE=1 SV=3	1	6	6	6	3	1	6	3	4	5	3	1	6	3	4	5	3	1	6	3	4	5	8.9	8.9	8.9	101.19	889	889	0	38.714	By MS/MS	By matching	By MS/MS	By matching	By MS/MS
RDH13	24.3603	24.2383	24.0634	24.4926	24.3106	23.989	Q8NBN7	Q8NBN7	14	14	14	Retinol dehydrogenase 13	RDH13	sp|Q8NBN7|RDH13_HUMAN Retinol dehydrogenase 13 OS=Homo sapiens OX=9606 GN=RDH13 PE=1 SV=2	1	14	14	14	13	4	9	10	9	7	13	4	9	10	9	7	13	4	9	10	9	7	53.8	53.8	53.8	35.932	331	331	0	105.25	By MS/MS	By MS/MS	By MS/MS	By MS/MS	By MS/MS
RPL13A	25.7338	26.6143	26.0059	25.5107	25.9381	26.2402	P40429;Q6NVV1	P40429	11;4	11;4	11;4	60S ribosomal protein L13a	RPL13A	sp|P40429|RL13A_HUMAN 60S ribosomal protein L13a OS=Homo sapiens OX=9606 GN=RPL13A PE=1 SV=2	2	11	11	11	10	3	9	6	9	9	10	3	9	6	9	9	10	3	9	6	9	9	48.8	48.8	48.8	23.577	203	203;102	0	133.39	By MS/MS	By MS/MS	By MS/MS	By MS/MS	By MS/MS
RCN1	24.3427	25.7826	25.8551	23.6389	25.4076	25.4786	Q15293	Q15293	11	11	11	Reticulocalbin-1	RCN1	sp|Q15293|RCN1_HUMAN Reticulocalbin-1 OS=Homo sapiens OX=9606 GN=RCN1 PE=1 SV=1	1	11	11	11	4	6	10	4	11	10	4	6	10	4	11	10	4	6	10	4	11	10	36	36	36	38.89	331	331	0	98.099	By MS/MS	By MS/MS	By MS/MS	By MS/MS	By MS/MS
STT3A	24.5812	23.2336	24.9114	23.6835	24.7844	24.6277	P46977	P46977	13	13	12	Dolichyl-diphosphooligosaccharide--protein glycosyltransferase subunit STT3A	STT3A	sp|P46977|STT3A_HUMAN Dolichyl-diphosphooligosaccharide--protein glycosyltransferase subunit STT3A OS=Homo sapiens OX=9606 GN=STT3A PE=1 SV=2	1	13	13	12	11	3	10	8	9	9	11	3	10	8	9	9	10	3	9	8	9	9	19.6	19.6	18.6	80.529	705	705	0	109	By MS/MS	By matching	By MS/MS	By MS/MS	By MS/MS
SLC27A4	23.502	21.7264	23.0773	23.7107	23.4266	23.1894	Q6P1M0	Q6P1M0	8	8	8	Long-chain fatty acid transport protein 4	SLC27A4	sp|Q6P1M0|S27A4_HUMAN Long-chain fatty acid transport protein 4 OS=Homo sapiens OX=9606 GN=SLC27A4 PE=1 SV=1	1	8	8	8	3	1	6	4	5	6	3	1	6	4	5	6	3	1	6	4	5	6	17.4	17.4	17.4	72.063	643	643	0	57.02	By MS/MS	By matching	By MS/MS	By MS/MS	By MS/MS
MRPL22	21.1552	24.1462	22.7773	21.6771	23.0173	22.9629	Q9NWU5	Q9NWU5	7	7	7	39S ribosomal protein L22, mitochondrial	MRPL22	sp|Q9NWU5|RM22_HUMAN 39S ribosomal protein L22, mitochondrial OS=Homo sapiens OX=9606 GN=MRPL22 PE=1 SV=1	1	7	7	7	6	2	2	3	2	2	6	2	2	3	2	2	6	2	2	3	2	2	35.9	35.9	35.9	23.64	206	206	0	46.186	By MS/MS	By MS/MS	By MS/MS	By MS/MS	By MS/MS
SAMM50	25.2013	21.4493	24.7491	24.8687	24.5956	24.8322	Q9Y512	Q9Y512	18	18	18	Sorting and assembly machinery component 50 homolog	SAMM50	sp|Q9Y512|SAM50_HUMAN Sorting and assembly machinery component 50 homolog OS=Homo sapiens OX=9606 GN=SAMM50 PE=1 SV=3	1	18	18	18	12	1	11	10	11	11	12	1	11	10	11	11	12	1	11	10	11	11	49.5	49.5	49.5	51.976	469	469	0	130.22	By MS/MS	By matching	By MS/MS	By MS/MS	By MS/MS
MRPL30	23.3242	21.8085	23.5395	22.9881	23.2346	23.2826	Q8TCC3	Q8TCC3	2	2	2	39S ribosomal protein L30, mitochondrial	MRPL30	sp|Q8TCC3|RM30_HUMAN 39S ribosomal protein L30, mitochondrial OS=Homo sapiens OX=9606 GN=MRPL30 PE=1 SV=1	1	2	2	2	2	0	2	2	2	2	2	0	2	2	2	2	2	0	2	2	2	2	15.5	15.5	15.5	18.546	161	161	0	14.946	By MS/MS		By MS/MS	By MS/MS	By MS/MS
SLC25A11	27.0045	24.7074	25.4935	27.0371	25.2038	25.7462	Q02978	Q02978	24	24	24	Mitochondrial 2-oxoglutarate/malate carrier protein	SLC25A11	sp|Q02978|M2OM_HUMAN Mitochondrial 2-oxoglutarate/malate carrier protein OS=Homo sapiens OX=9606 GN=SLC25A11 PE=1 SV=3	1	24	24	24	24	3	13	22	11	12	24	3	13	22	11	12	24	3	13	22	11	12	72.6	72.6	72.6	34.061	314	314	0	323.31	By MS/MS	By MS/MS	By MS/MS	By MS/MS	By MS/MS
PAM16	25.1277	25.143	25.501	25.7017	25.8232	25.2738	Q9Y3D7	Q9Y3D7	6	6	6	Mitochondrial import inner membrane translocase subunit TIM16	PAM16	sp|Q9Y3D7|TIM16_HUMAN Mitochondrial import inner membrane translocase subunit TIM16 OS=Homo sapiens OX=9606 GN=PAM16 PE=1 SV=2	1	6	6	6	4	3	4	4	5	4	4	3	4	4	5	4	4	3	4	4	5	4	59.2	59.2	59.2	13.825	125	125	0	106.59	By MS/MS	By MS/MS	By MS/MS	By MS/MS	By MS/MS
IKBIP	23.0384	22.8899	23.7283	21.5745	23.5808	23.0792	Q70UQ0	Q70UQ0	9	9	9	Inhibitor of nuclear factor kappa-B kinase-interacting protein	IKBIP	sp|Q70UQ0|IKIP_HUMAN Inhibitor of nuclear factor kappa-B kinase-interacting protein OS=Homo sapiens OX=9606 GN=IKBIP PE=1 SV=1	1	9	9	9	7	3	6	1	3	5	7	3	6	1	3	5	7	3	6	1	3	5	25.7	25.7	25.7	39.309	350	350	0	84.284	By MS/MS	By matching	By MS/MS	By matching	By MS/MS
2023-09-11	25.2428	26.5841	25.5801	24.8172	25.5894	25.8269	Q9NVA2	Q9NVA2	12	12	11	Septin-11	2023-09-11	sp|Q9NVA2|SEP11_HUMAN Septin-11 OS=Homo sapiens OX=9606 GN=SEPTIN11 PE=1 SV=3	1	12	12	11	8	3	10	7	9	8	8	3	10	7	9	8	8	3	9	7	9	8	30.5	30.5	28.2	49.398	429	429	0	113.2	By MS/MS	By MS/MS	By MS/MS	By MS/MS	By MS/MS
RPS12	24.1642	23.9855	25.4526	21.2637	24.356	24.7288	P25398	P25398	7	7	7	40S ribosomal protein S12	RPS12	sp|P25398|RS12_HUMAN 40S ribosomal protein S12 OS=Homo sapiens OX=9606 GN=RPS12 PE=1 SV=3	1	7	7	7	2	2	7	0	7	7	2	2	7	0	7	7	2	2	7	0	7	7	59.8	59.8	59.8	14.515	132	132	0	65.568	By MS/MS	By matching	By MS/MS		By MS/MS
EMC1	24.8602	21.9022	24.6616	24.6119	23.9006	24.0326	Q8N766	Q8N766	22	22	22	ER membrane protein complex subunit 1	EMC1	sp|Q8N766|EMC1_HUMAN ER membrane protein complex subunit 1 OS=Homo sapiens OX=9606 GN=EMC1 PE=1 SV=1	1	22	22	22	18	3	16	12	13	16	18	3	16	12	13	16	18	3	16	12	13	16	35.6	35.6	35.6	111.76	993	993	0	193.2	By MS/MS	By matching	By MS/MS	By MS/MS	By MS/MS
COA3	25.0721	23.8044	24.266	25.3579	23.7768	23.6012	Q9Y2R0	Q9Y2R0	8	8	8	Cytochrome c oxidase assembly factor 3 homolog, mitochondrial	COA3	sp|Q9Y2R0|COA3_HUMAN Cytochrome c oxidase assembly factor 3 homolog, mitochondrial OS=Homo sapiens OX=9606 GN=COA3 PE=1 SV=1	1	8	8	8	8	3	3	8	3	3	8	3	3	8	3	3	8	3	3	8	3	3	51.9	51.9	51.9	11.731	106	106	0	70.01	By MS/MS	By matching	By MS/MS	By MS/MS	By MS/MS
HNRNPA3	22.4173	22.7111	25.2192	21.1268	25.6404	25.6737	P51991	P51991	7	7	7	Heterogeneous nuclear ribonucleoprotein A3	HNRNPA3	sp|P51991|ROA3_HUMAN Heterogeneous nuclear ribonucleoprotein A3 OS=Homo sapiens OX=9606 GN=HNRNPA3 PE=1 SV=2	1	7	7	7	1	1	5	0	6	7	1	1	5	0	6	7	1	1	5	0	6	7	22.5	22.5	22.5	39.594	378	378	0	62.809	By matching	By MS/MS	By MS/MS		By MS/MS
AK2	24.2104	25.7728	25.8866	23.5981	24.2107	25.1617	P54819	P54819	11	11	11	Adenylate kinase 2, mitochondrial;Adenylate kinase 2, mitochondrial, N-terminally processed	AK2	sp|P54819|KAD2_HUMAN Adenylate kinase 2, mitochondrial OS=Homo sapiens OX=9606 GN=AK2 PE=1 SV=2	1	11	11	11	10	4	10	4	8	8	10	4	10	4	8	8	10	4	10	4	8	8	45.6	45.6	45.6	26.477	239	239	0	91.878	By MS/MS	By MS/MS	By MS/MS	By MS/MS	By MS/MS
GGH	24.5322	22.0006	23.7898	24.5065	23.0727	23.4392	Q92820	Q92820	7	7	7	Gamma-glutamyl hydrolase	GGH	sp|Q92820|GGH_HUMAN Gamma-glutamyl hydrolase OS=Homo sapiens OX=9606 GN=GGH PE=1 SV=2	1	7	7	7	5	1	6	6	5	6	5	1	6	6	5	6	5	1	6	6	5	6	24.2	24.2	24.2	35.964	318	318	0	57.336	By MS/MS	By matching	By MS/MS	By MS/MS	By MS/MS
DDX1	21.5773	22.9082	24.6423	21.7245	24.5702	24.5231	Q92499	Q92499	10	10	10	ATP-dependent RNA helicase DDX1	DDX1	sp|Q92499|DDX1_HUMAN ATP-dependent RNA helicase DDX1 OS=Homo sapiens OX=9606 GN=DDX1 PE=1 SV=2	1	10	10	10	2	0	10	1	9	9	2	0	10	1	9	9	2	0	10	1	9	9	24.7	24.7	24.7	82.431	740	740	0	68.751	By MS/MS		By MS/MS	By matching	By MS/MS
EEF1D	25.2901	25.9759	26.4672	24.1733	26.2655	26.6536	P29692	P29692	15	15	15	Elongation factor 1-delta	EEF1D	sp|P29692|EF1D_HUMAN Elongation factor 1-delta OS=Homo sapiens OX=9606 GN=EEF1D PE=1 SV=5	1	15	15	15	11	7	10	9	9	11	11	7	10	9	9	11	11	7	10	9	9	11	66.5	66.5	66.5	31.121	281	281	0	219.6	By MS/MS	By MS/MS	By MS/MS	By MS/MS	By MS/MS
CPT1A	22.7579	22.7641	21.5272	22.4258	20.9872	21.1941	P50416	P50416	3	3	3	Carnitine O-palmitoyltransferase 1, liver isoform	CPT1A	sp|P50416|CPT1A_HUMAN Carnitine O-palmitoyltransferase 1, liver isoform OS=Homo sapiens OX=9606 GN=CPT1A PE=1 SV=2	1	3	3	3	3	1	2	2	1	1	3	1	2	2	1	1	3	1	2	2	1	1	5.2	5.2	5.2	88.367	773	773	0	26.51	By MS/MS	By matching	By MS/MS	By MS/MS	By MS/MS
PMPCB	24.7719	24.0299	25.5441	24.061	25.4244	24.8464	O75439	O75439	15	14	14	Mitochondrial-processing peptidase subunit beta	PMPCB	sp|O75439|MPPB_HUMAN Mitochondrial-processing peptidase subunit beta OS=Homo sapiens OX=9606 GN=PMPCB PE=1 SV=2	1	15	14	14	12	5	11	6	10	10	11	4	10	5	9	9	11	4	10	5	9	9	40.3	38.9	38.9	54.366	489	489	0	124.27	By MS/MS	By MS/MS	By MS/MS	By MS/MS	By MS/MS
RPL10A	25.163	26.1218	26.0612	24.4347	25.8983	25.713	P62906	P62906	13	13	13	60S ribosomal protein L10a	RPL10A	sp|P62906|RL10A_HUMAN 60S ribosomal protein L10a OS=Homo sapiens OX=9606 GN=RPL10A PE=1 SV=2	1	13	13	13	8	3	11	7	9	9	8	3	11	7	9	9	8	3	11	7	9	9	51.6	51.6	51.6	24.831	217	217	0	127.69	By MS/MS	By MS/MS	By MS/MS	By MS/MS	By MS/MS
GRSF1	25.6567	25.6978	26.3642	24.9891	25.6936	26.0651	Q12849	Q12849	16	16	16	G-rich sequence factor 1	GRSF1	sp|Q12849|GRSF1_HUMAN G-rich sequence factor 1 OS=Homo sapiens OX=9606 GN=GRSF1 PE=1 SV=3	1	16	16	16	13	3	9	11	10	9	13	3	9	11	10	9	13	3	9	11	10	9	40	40	40	53.126	480	480	0	198.37	By MS/MS	By MS/MS	By MS/MS	By MS/MS	By MS/MS
MCAT	21.5501	24.0807	24.7883	20.5458	24.3187	24.025	Q8IVS2	Q8IVS2	8	8	8	Malonyl-CoA-acyl carrier protein transacylase, mitochondrial	MCAT	sp|Q8IVS2|FABD_HUMAN Malonyl-CoA-acyl carrier protein transacylase, mitochondrial OS=Homo sapiens OX=9606 GN=MCAT PE=1 SV=2	1	8	8	8	2	2	6	1	5	5	2	2	6	1	5	5	2	2	6	1	5	5	27.7	27.7	27.7	42.961	390	390	0	54.132	By MS/MS	By matching	By MS/MS	By MS/MS	By MS/MS
TLN1	22.6772	21.634	22.6152	22.4125	22.3278	22.3655	Q9Y490;Q9Y4G6	Q9Y490	12;2	12;2	12;2	Talin-1	TLN1	sp|Q9Y490|TLN1_HUMAN Talin-1 OS=Homo sapiens OX=9606 GN=TLN1 PE=1 SV=3	2	12	12	12	9	0	8	6	5	5	9	0	8	6	5	5	9	0	8	6	5	5	8.2	8.2	8.2	269.76	2541	2541;2542	0	75.343	By MS/MS		By MS/MS	By MS/MS	By matching
MRPL9	21.2265	23.8016	24.1807	21.664	23.4713	24.0161	Q9BYD2	Q9BYD2	13	13	13	39S ribosomal protein L9, mitochondrial	MRPL9	sp|Q9BYD2|RM09_HUMAN 39S ribosomal protein L9, mitochondrial OS=Homo sapiens OX=9606 GN=MRPL9 PE=1 SV=2	1	13	13	13	4	3	10	1	8	10	4	3	10	1	8	10	4	3	10	1	8	10	44.2	44.2	44.2	30.243	267	267	0	79.365	By MS/MS	By matching	By MS/MS	By MS/MS	By MS/MS
CORO1C	24.5583	22.6539	25.1128	22.2053	24.2864	25.0557	Q9ULV4	Q9ULV4	6	6	6	Coronin-1C	CORO1C	sp|Q9ULV4|COR1C_HUMAN Coronin-1C OS=Homo sapiens OX=9606 GN=CORO1C PE=1 SV=1	1	6	6	6	3	1	6	1	4	6	3	1	6	1	4	6	3	1	6	1	4	6	16.9	16.9	16.9	53.248	474	474	0	42.574	By MS/MS	By matching	By MS/MS	By MS/MS	By MS/MS
SRPR	23.5637	21.5563	24.8401	22.9093	24.5327	24.0254	P08240	P08240	16	16	16	Signal recognition particle receptor subunit alpha	SRPR	sp|P08240|SRPRA_HUMAN Signal recognition particle receptor subunit alpha OS=Homo sapiens OX=9606 GN=SRPRA PE=1 SV=2	1	16	16	16	9	0	9	5	8	8	9	0	9	5	8	8	9	0	9	5	8	8	37	37	37	69.81	638	638	0	110.74	By MS/MS		By MS/MS	By MS/MS	By MS/MS
RPLP1	26.5951	27.2579	27.8865	21.6341	27.5321	27.7423	P05386	P05386	5	4	4	60S acidic ribosomal protein P1	RPLP1	sp|P05386|RLA1_HUMAN 60S acidic ribosomal protein P1 OS=Homo sapiens OX=9606 GN=RPLP1 PE=1 SV=1	1	5	4	4	4	2	3	2	3	2	3	2	3	1	2	2	3	2	3	1	2	2	94.7	79.8	79.8	11.514	114	114	0	83.553	By MS/MS	By MS/MS	By MS/MS	By MS/MS	By MS/MS
HMOX2	25.8537	22.604	25.4371	25.5381	25.2061	25.34	P30519	P30519	6	6	6	Heme oxygenase 2	HMOX2	sp|P30519|HMOX2_HUMAN Heme oxygenase 2 OS=Homo sapiens OX=9606 GN=HMOX2 PE=1 SV=2	1	6	6	6	6	1	3	4	2	2	6	1	3	4	2	2	6	1	3	4	2	2	26.3	26.3	26.3	36.032	316	316	0	51.146	By MS/MS	By matching	By MS/MS	By MS/MS	By MS/MS
TBL2	24.3241	25.0389	24.81	23.823	25.4103	24.5447	Q9Y4P3	Q9Y4P3	11	11	11	Transducin beta-like protein 2	TBL2	sp|Q9Y4P3|TBL2_HUMAN Transducin beta-like protein 2 OS=Homo sapiens OX=9606 GN=TBL2 PE=1 SV=1	1	11	11	11	8	2	7	5	7	7	8	2	7	5	7	7	8	2	7	5	7	7	25.7	25.7	25.7	49.797	447	447	0	119.11	By MS/MS	By matching	By MS/MS	By MS/MS	By MS/MS
MRPL12	27.4332	27.7037	28.0791	26.1652	27.8932	27.8549	P52815	P52815	12	12	12	39S ribosomal protein L12, mitochondrial	MRPL12	sp|P52815|RM12_HUMAN 39S ribosomal protein L12, mitochondrial OS=Homo sapiens OX=9606 GN=MRPL12 PE=1 SV=2	1	12	12	12	12	3	6	7	4	4	12	3	6	7	4	4	12	3	6	7	4	4	47	47	47	21.348	198	198	0	119.52	By MS/MS	By MS/MS	By MS/MS	By MS/MS	By MS/MS
FAR1	24.4289	23.6592	23.4684	24.3361	24.5005	23.7525	Q8WVX9	Q8WVX9	8	8	8	Fatty acyl-CoA reductase 1	FAR1	sp|Q8WVX9|FACR1_HUMAN Fatty acyl-CoA reductase 1 OS=Homo sapiens OX=9606 GN=FAR1 PE=1 SV=1	1	8	8	8	6	3	5	5	6	5	6	3	5	5	6	5	6	3	5	5	6	5	19.2	19.2	19.2	59.356	515	515	0	83.791	By MS/MS	By matching	By MS/MS	By MS/MS	By MS/MS
ATP6AP2	22.0938	21.6015	22.5467	21.3809	20.827	20.8618	O75787	O75787	2	2	2	Renin receptor	ATP6AP2	sp|O75787|RENR_HUMAN Renin receptor OS=Homo sapiens OX=9606 GN=ATP6AP2 PE=1 SV=2	1	2	2	2	2	0	2	2	2	2	2	0	2	2	2	2	2	0	2	2	2	2	8.9	8.9	8.9	39.008	350	350	0	13.227	By MS/MS		By MS/MS	By matching	By matching
SEL1L	21.4961	22.0197	23.0959	22.9833	23.2633	23.0234	Q9UBV2	Q9UBV2	3	3	3	Protein sel-1 homolog 1	SEL1L	sp|Q9UBV2|SE1L1_HUMAN Protein sel-1 homolog 1 OS=Homo sapiens OX=9606 GN=SEL1L PE=1 SV=3	1	3	3	3	3	0	2	2	2	2	3	0	2	2	2	2	3	0	2	2	2	2	7.7	7.7	7.7	88.754	794	794	0	54.06	By MS/MS		By matching	By MS/MS	By MS/MS
AAAS	24.1308	22.0005	24.3253	23.9795	24.9244	23.2469	Q9NRG9	Q9NRG9	11	11	11	Aladin	AAAS	sp|Q9NRG9|AAAS_HUMAN Aladin OS=Homo sapiens OX=9606 GN=AAAS PE=1 SV=1	1	11	11	11	8	0	8	6	9	8	8	0	8	6	9	8	8	0	8	6	9	8	32.4	32.4	32.4	59.573	546	546	0	79.725	By MS/MS		By MS/MS	By MS/MS	By MS/MS
RPL36	21.2077	21.4465	24.6425	21.2114	24.5972	24.2685	Q9Y3U8	Q9Y3U8	4	4	4	60S ribosomal protein L36	RPL36	sp|Q9Y3U8|RL36_HUMAN 60S ribosomal protein L36 OS=Homo sapiens OX=9606 GN=RPL36 PE=1 SV=3	1	4	4	4	3	1	2	1	2	2	3	1	2	1	2	2	3	1	2	1	2	2	28.6	28.6	28.6	12.254	105	105	0	24.119	By MS/MS	By matching	By MS/MS	By MS/MS	By matching
EEF2	26.2524	23.1731	26.0869	26.218	25.1038	25.6872	P13639;Q15029	P13639	31;1	31;1	31;1	Elongation factor 2	EEF2	sp|P13639|EF2_HUMAN Elongation factor 2 OS=Homo sapiens OX=9606 GN=EEF2 PE=1 SV=4	2	31	31	31	23	5	20	21	15	18	23	5	20	21	15	18	23	5	20	21	15	18	49.9	49.9	49.9	95.337	858	858;972	0	270.04	By MS/MS	By matching	By MS/MS	By MS/MS	By MS/MS
VAT1	23.8823	21.6473	23.5191	23.8512	24.2329	23.247	Q99536	Q99536	7	7	7	Synaptic vesicle membrane protein VAT-1 homolog	VAT1	sp|Q99536|VAT1_HUMAN Synaptic vesicle membrane protein VAT-1 homolog OS=Homo sapiens OX=9606 GN=VAT1 PE=1 SV=2	1	7	7	7	5	1	4	2	4	4	5	1	4	2	4	4	5	1	4	2	4	4	28.5	28.5	28.5	41.92	393	393	0	54.501	By MS/MS	By matching	By MS/MS	By MS/MS	By MS/MS
C19orf52	23.5317	22.4551	21.3484	24.6275	22.4452	21.8574	Q9BSF4	Q9BSF4	2	2	2	Uncharacterized protein C19orf52	C19orf52	sp|Q9BSF4|TIM29_HUMAN Mitochondrial import inner membrane translocase subunit Tim29 OS=Homo sapiens OX=9606 GN=TIMM29 PE=1 SV=2	1	2	2	2	2	0	1	2	2	0	2	0	1	2	2	0	2	0	1	2	2	0	8.8	8.8	8.8	29.233	260	260	0	24.834	By MS/MS		By matching	By MS/MS	By MS/MS
RRBP1	23.1101	25.1225	24.867	22.4777	23.9745	24.4893	Q9P2E9;Q8N4C6	Q9P2E9	25;1	25;1	25;1	Ribosome-binding protein 1	RRBP1	sp|Q9P2E9|RRBP1_HUMAN Ribosome-binding protein 1 OS=Homo sapiens OX=9606 GN=RRBP1 PE=1 SV=5	2	25	25	25	13	10	21	7	19	19	13	10	21	7	19	19	13	10	21	7	19	19	23.5	23.5	23.5	152.45	1410	1410;2090	0	191.17	By MS/MS	By MS/MS	By MS/MS	By MS/MS	By MS/MS
SLC16A1	24.1305	22.4027	23.1948	23.1085	22.9489	23.1133	P53985	P53985	5	5	5	Monocarboxylate transporter 1	SLC16A1	sp|P53985|MOT1_HUMAN Monocarboxylate transporter 1 OS=Homo sapiens OX=9606 GN=SLC16A1 PE=1 SV=3	1	5	5	5	4	2	5	4	4	5	4	2	5	4	4	5	4	2	5	4	4	5	16.2	16.2	16.2	53.944	500	500	0	33.042	By MS/MS	By matching	By MS/MS	By MS/MS	By MS/MS
DHX30	25.0245	24.3145	25.4353	24.8093	25.0028	25.2821	Q7L2E3	Q7L2E3	45	45	45	Putative ATP-dependent RNA helicase DHX30	DHX30	sp|Q7L2E3|DHX30_HUMAN ATP-dependent RNA helicase DHX30 OS=Homo sapiens OX=9606 GN=DHX30 PE=1 SV=1	1	45	45	45	34	10	38	27	35	38	34	10	38	27	35	38	34	10	38	27	35	38	44.1	44.1	44.1	133.94	1194	1194	0	323.31	By MS/MS	By MS/MS	By MS/MS	By MS/MS	By MS/MS
MSN	25.2174	22.3389	25.1605	24.3678	25.9759	25.6628	P26038	P26038	28	17	17	Moesin	MSN	sp|P26038|MOES_HUMAN Moesin OS=Homo sapiens OX=9606 GN=MSN PE=1 SV=3	1	28	17	17	19	3	16	17	13	16	9	1	10	8	7	10	9	1	10	8	7	10	52.7	37.4	37.4	67.819	577	577	0	132.18	By MS/MS	By matching	By MS/MS	By MS/MS	By MS/MS
CALU	24.3209	23.8298	26.1018	24.1912	25.7155	25.7504	O43852	O43852	13	13	13	Calumenin	CALU	sp|O43852|CALU_HUMAN Calumenin OS=Homo sapiens OX=9606 GN=CALU PE=1 SV=2	1	13	13	13	5	3	12	5	13	13	5	3	12	5	13	13	5	3	12	5	13	13	42.9	42.9	42.9	37.106	315	315	0	120.88	By MS/MS	By matching	By MS/MS	By MS/MS	By MS/MS
DNAJC19	23.4437	23.6317	23.4851	23.2617	23.9681	23.2614	Q96DA6	Q96DA6	5	5	5	Mitochondrial import inner membrane translocase subunit TIM14	DNAJC19	sp|Q96DA6|TIM14_HUMAN Mitochondrial import inner membrane translocase subunit TIM14 OS=Homo sapiens OX=9606 GN=DNAJC19 PE=1 SV=3	1	5	5	5	5	3	4	5	4	2	5	3	4	5	4	2	5	3	4	5	4	2	44	44	44	12.498	116	116	0	39.768	By MS/MS	By matching	By MS/MS	By MS/MS	By MS/MS
MTIF2	21.526	23.63	23.5671	21.77	23.857	23.1162	P46199	P46199	6	6	6	Translation initiation factor IF-2, mitochondrial	MTIF2	sp|P46199|IF2M_HUMAN Translation initiation factor IF-2, mitochondrial OS=Homo sapiens OX=9606 GN=MTIF2 PE=1 SV=2	1	6	6	6	1	2	6	1	4	4	1	2	6	1	4	4	1	2	6	1	4	4	13.5	13.5	13.5	81.316	727	727	0	40.38	By MS/MS	By matching	By MS/MS	By MS/MS	By MS/MS
HSD17B4	26.9018	26.7218	26.5989	26.5959	27.6016	26.519	P51659	P51659	33	33	33	Peroxisomal multifunctional enzyme type 2;(3R)-hydroxyacyl-CoA dehydrogenase;Enoyl-CoA hydratase 2	HSD17B4	sp|P51659|DHB4_HUMAN Peroxisomal multifunctional enzyme type 2 OS=Homo sapiens OX=9606 GN=HSD17B4 PE=1 SV=3	1	33	33	33	31	12	26	27	26	27	31	12	26	27	26	27	31	12	26	27	26	27	55.4	55.4	55.4	79.685	736	736	0	323.31	By MS/MS	By MS/MS	By MS/MS	By MS/MS	By MS/MS
BSG	25.0431	24.1632	24.888	25.2032	24.2541	24.98	P35613	P35613	7	7	7	Basigin	BSG	sp|P35613|BASI_HUMAN Basigin OS=Homo sapiens OX=9606 GN=BSG PE=1 SV=2	1	7	7	7	7	4	5	5	4	5	7	4	5	5	4	5	7	4	5	5	4	5	25.7	25.7	25.7	42.2	385	385	0	112.47	By MS/MS	By MS/MS	By MS/MS	By MS/MS	By MS/MS
XPNPEP3	25.1379	21.8921	23.3712	23.7521	23.0354	23.178	Q9NQH7	Q9NQH7	5	5	5	Probable Xaa-Pro aminopeptidase 3	XPNPEP3	sp|Q9NQH7|XPP3_HUMAN Xaa-Pro aminopeptidase 3 OS=Homo sapiens OX=9606 GN=XPNPEP3 PE=1 SV=1	1	5	5	5	5	1	2	2	2	2	5	1	2	2	2	2	5	1	2	2	2	2	17.4	17.4	17.4	57.033	507	507	0	47.022	By MS/MS	By matching	By MS/MS	By MS/MS	By matching
PLOD3	23.8418	22.9907	23.7401	23.3224	23.7644	23.4865	O60568	O60568	10	10	10	Procollagen-lysine,2-oxoglutarate 5-dioxygenase 3	PLOD3	sp|O60568|PLOD3_HUMAN Multifunctional procollagen lysine hydroxylase and glycosyltransferase LH3 OS=Homo sapiens OX=9606 GN=PLOD3 PE=1 SV=1	1	10	10	10	7	2	7	6	7	8	7	2	7	6	7	8	7	2	7	6	7	8	18.6	18.6	18.6	84.784	738	738	0	82.844	By MS/MS	By matching	By MS/MS	By MS/MS	By MS/MS
OCIAD1	23.3015	23.9774	23.4898	23.9398	23.64	23.9827	Q9NX40	Q9NX40	10	10	10	OCIA domain-containing protein 1	OCIAD1	sp|Q9NX40|OCAD1_HUMAN OCIA domain-containing protein 1 OS=Homo sapiens OX=9606 GN=OCIAD1 PE=1 SV=1	1	10	10	10	10	3	6	8	5	8	10	3	6	8	5	8	10	3	6	8	5	8	44.5	44.5	44.5	27.626	245	245	0	70.74	By MS/MS	By matching	By MS/MS	By MS/MS	By MS/MS
HK1	24.2731	24.4588	24.345	23.8781	24.3101	24.4914	P19367;Q2TB90;P52790	P19367	30;2;2	30;2;2	28;1;0	Hexokinase-1	HK1	sp|P19367|HXK1_HUMAN Hexokinase-1 OS=Homo sapiens OX=9606 GN=HK1 PE=1 SV=3	3	30	30	28	25	8	23	22	20	22	25	8	23	22	20	22	23	8	23	20	20	22	36.1	36.1	34	102.48	917	917;917;923	0	297.03	By MS/MS	By matching	By MS/MS	By MS/MS	By MS/MS
MRPS9	24.4463	21.1053	24.3754	23.7225	24.1544	24.3181	P82933	P82933	15	15	15	28S ribosomal protein S9, mitochondrial	MRPS9	sp|P82933|RT09_HUMAN 28S ribosomal protein S9, mitochondrial OS=Homo sapiens OX=9606 GN=MRPS9 PE=1 SV=2	1	15	15	15	12	1	8	8	8	7	12	1	8	8	8	7	12	1	8	8	8	7	35.6	35.6	35.6	45.834	396	396	0	110.06	By MS/MS	By matching	By MS/MS	By MS/MS	By MS/MS
CISD2	25.0539	22.3253	24.1684	24.7742	25.0268	23.7557	Q8N5K1	Q8N5K1	7	7	7	CDGSH iron-sulfur domain-containing protein 2	CISD2	sp|Q8N5K1|CISD2_HUMAN CDGSH iron-sulfur domain-containing protein 2 OS=Homo sapiens OX=9606 GN=CISD2 PE=1 SV=1	1	7	7	7	7	0	6	7	6	5	7	0	6	7	6	5	7	0	6	7	6	5	38.5	38.5	38.5	15.278	135	135	0	64.97	By MS/MS		By MS/MS	By MS/MS	By MS/MS
ACADVL	25.2228	22.4873	24.3568	24.8996	26.8104	23.9366	P49748	P49748	24	24	24	Very long-chain specific acyl-CoA dehydrogenase, mitochondrial	ACADVL	sp|P49748|ACADV_HUMAN Very long-chain specific acyl-CoA dehydrogenase, mitochondrial OS=Homo sapiens OX=9606 GN=ACADVL PE=1 SV=1	1	24	24	24	19	2	18	14	18	12	19	2	18	14	18	12	19	2	18	14	18	12	47.9	47.9	47.9	70.389	655	655	0	220.56	By MS/MS	By matching	By MS/MS	By MS/MS	By MS/MS
USMG5	25.4759	22.7657	23.6328	25.5748	23.4814	23.6688	Q96IX5	Q96IX5	3	3	3	Up-regulated during skeletal muscle growth protein 5	USMG5	sp|Q96IX5|ATPMK_HUMAN ATP synthase membrane subunit K, mitochondrial OS=Homo sapiens OX=9606 GN=ATP5MK PE=1 SV=1	1	3	3	3	3	3	3	3	3	3	3	3	3	3	3	3	3	3	3	3	3	3	44.8	44.8	44.8	6.4575	58	58	0	40.021	By MS/MS	By matching	By MS/MS	By MS/MS	By MS/MS
MANF	21.4633	24.209	24.0964	21.5671	24.2078	23.7644	P55145	P55145	4	4	4	Mesencephalic astrocyte-derived neurotrophic factor	MANF	sp|P55145|MANF_HUMAN Mesencephalic astrocyte-derived neurotrophic factor OS=Homo sapiens OX=9606 GN=MANF PE=1 SV=3	1	4	4	4	1	2	4	0	3	3	1	2	4	0	3	3	1	2	4	0	3	3	26.4	26.4	26.4	20.7	182	182	0	29.845	By MS/MS	By MS/MS	By MS/MS		By MS/MS
GTF2I	24.5802	21.7936	24.6059	24.4599	25.2409	24.8468	P78347	P78347	15	15	15	General transcription factor II-I	GTF2I	sp|P78347|GTF2I_HUMAN General transcription factor II-I OS=Homo sapiens OX=9606 GN=GTF2I PE=1 SV=2	1	15	15	15	6	1	8	8	10	6	6	1	8	8	10	6	6	1	8	8	10	6	20.7	20.7	20.7	112.42	998	998	0	99.601	By MS/MS	By matching	By MS/MS	By MS/MS	By MS/MS
MRPL50	24.7916	22.0692	24.4416	23.6806	23.9514	24.046	Q8N5N7	Q8N5N7	8	8	8	39S ribosomal protein L50, mitochondrial	MRPL50	sp|Q8N5N7|RM50_HUMAN 39S ribosomal protein L50, mitochondrial OS=Homo sapiens OX=9606 GN=MRPL50 PE=1 SV=2	1	8	8	8	4	1	7	2	6	5	4	1	7	2	6	5	4	1	7	2	6	5	66.5	66.5	66.5	18.325	158	158	0	64.795	By MS/MS	By matching	By MS/MS	By MS/MS	By MS/MS
EEF1G	26.6857	27.2996	27.111	25.4495	27.162	27.286	P26641	P26641	24	24	24	Elongation factor 1-gamma	EEF1G	sp|P26641|EF1G_HUMAN Elongation factor 1-gamma OS=Homo sapiens OX=9606 GN=EEF1G PE=1 SV=3	1	24	24	24	19	8	19	15	18	18	19	8	19	15	18	18	19	8	19	15	18	18	51.7	51.7	51.7	50.118	437	437	0	323.31	By MS/MS	By MS/MS	By MS/MS	By MS/MS	By MS/MS
DNAJC11	25.1801	25.7521	25.3519	24.9468	25.2179	25.3751	Q9NVH1	Q9NVH1	16	16	16	DnaJ homolog subfamily C member 11	DNAJC11	sp|Q9NVH1|DJC11_HUMAN DnaJ homolog subfamily C member 11 OS=Homo sapiens OX=9606 GN=DNAJC11 PE=1 SV=2	1	16	16	16	13	4	14	11	10	12	13	4	14	11	10	12	13	4	14	11	10	12	41	41	41	63.277	559	559	0	133.1	By MS/MS	By MS/MS	By MS/MS	By MS/MS	By MS/MS
CTNNA1	23.489	23.3395	23.0471	22.6276	23.2119	23.0016	P35221	P35221	11	11	10	Catenin alpha-1	CTNNA1	sp|P35221|CTNA1_HUMAN Catenin alpha-1 OS=Homo sapiens OX=9606 GN=CTNNA1 PE=1 SV=1	1	11	11	10	7	3	7	5	4	3	7	3	7	5	4	3	6	2	6	4	4	2	22.8	22.8	21	100.07	906	906	0	70.351	By MS/MS	By matching	By MS/MS	By MS/MS	By MS/MS
COX5A	25.977	21.992	25.796	25.4173	25.1561	25.2397	P20674	P20674	7	7	7	Cytochrome c oxidase subunit 5A, mitochondrial	COX5A	sp|P20674|COX5A_HUMAN Cytochrome c oxidase subunit 5A, mitochondrial OS=Homo sapiens OX=9606 GN=COX5A PE=1 SV=2	1	7	7	7	5	1	6	5	5	5	5	1	6	5	5	5	5	1	6	5	5	5	38	38	38	16.762	150	150	0	68.394	By MS/MS	By MS/MS	By MS/MS	By MS/MS	By MS/MS
ABCD3	25.1607	24.3401	24.8259	25.3498	25.5602	25.1454	P28288	P28288	20	20	20	ATP-binding cassette sub-family D member 3	ABCD3	sp|P28288|ABCD3_HUMAN ATP-binding cassette sub-family D member 3 OS=Homo sapiens OX=9606 GN=ABCD3 PE=1 SV=1	1	20	20	20	19	4	13	16	11	13	19	4	13	16	11	13	19	4	13	16	11	13	34.7	34.7	34.7	75.475	659	659	0	198.29	By MS/MS	By MS/MS	By MS/MS	By MS/MS	By MS/MS
DAP3	25.2452	24.1963	25.1703	25.0438	25.1318	25.3922	P51398	P51398	11	11	11	28S ribosomal protein S29, mitochondrial	DAP3	sp|P51398|RT29_HUMAN 28S ribosomal protein S29, mitochondrial OS=Homo sapiens OX=9606 GN=DAP3 PE=1 SV=1	1	11	11	11	8	2	8	8	7	8	8	2	8	8	7	8	8	2	8	8	7	8	30.2	30.2	30.2	45.566	398	398	0	133.1	By MS/MS	By matching	By MS/MS	By MS/MS	By MS/MS
MRPS30	24.7439	24.8087	25.319	24.3184	25.0996	25.1299	Q9NP92	Q9NP92	7	7	7	28S ribosomal protein S30, mitochondrial	MRPS30	sp|Q9NP92|RT30_HUMAN 39S ribosomal protein S30, mitochondrial OS=Homo sapiens OX=9606 GN=MRPS30 PE=1 SV=2	1	7	7	7	7	2	6	3	6	6	7	2	6	3	6	6	7	2	6	3	6	6	26.9	26.9	26.9	50.364	439	439	0	50.743	By MS/MS	By matching	By MS/MS	By MS/MS	By MS/MS
MESDC2	21.5552	23.1345	23.6026	21.0232	22.4852	23.1355	Q14696	Q14696	4	4	4	LDLR chaperone MESD	MESDC2	sp|Q14696|MESD_HUMAN LRP chaperone MESD OS=Homo sapiens OX=9606 GN=MESD PE=1 SV=2	1	4	4	4	1	2	4	0	3	3	1	2	4	0	3	3	1	2	4	0	3	3	24.8	24.8	24.8	26.076	234	234	0	28.478	By matching	By matching	By MS/MS		By MS/MS
NSF	24.5743	23.115	25.7932	21.3199	24.3299	24.0488	P46459	P46459	21	21	21	Vesicle-fusing ATPase	NSF	sp|P46459|NSF_HUMAN Vesicle-fusing ATPase OS=Homo sapiens OX=9606 GN=NSF PE=1 SV=3	1	21	21	21	9	4	18	3	15	14	9	4	18	3	15	14	9	4	18	3	15	14	36.4	36.4	36.4	82.593	744	744	0	201.4	By MS/MS	By matching	By MS/MS	By MS/MS	By MS/MS
MTHFD2	24.1119	24.7413	24.8436	24.4623	24.5399	24.1917	P13995	P13995	7	7	7	Bifunctional methylenetetrahydrofolate dehydrogenase/cyclohydrolase, mitochondrial;NAD-dependent methylenetetrahydrofolate dehydrogenase;Methenyltetrahydrofolate cyclohydrolase	MTHFD2	sp|P13995|MTDC_HUMAN Bifunctional methylenetetrahydrofolate dehydrogenase/cyclohydrolase, mitochondrial OS=Homo sapiens OX=9606 GN=MTHFD2 PE=1 SV=2	1	7	7	7	4	3	5	2	5	3	4	3	5	2	5	3	4	3	5	2	5	3	28	28	28	37.895	350	350	0	51.499	By MS/MS	By MS/MS	By MS/MS	By MS/MS	By MS/MS
RHOA	24.4529	21.4912	25.2262	23.9494	26.1265	25.3178	P61586;P08134;P62745	P61586;P08134	8;4;1	8;4;1	8;4;1	Transforming protein RhoA;Rho-related GTP-binding protein RhoC	RHOA;RHOC	sp|P61586|RHOA_HUMAN Transforming protein RhoA OS=Homo sapiens OX=9606 GN=RHOA PE=1 SV=1;sp|P08134|RHOC_HUMAN Rho-related GTP-binding protein RhoC OS=Homo sapiens OX=9606 GN=RHOC PE=1 SV=1	3	8	8	8	5	1	4	4	4	5	5	1	4	4	4	5	5	1	4	4	4	5	48.2	48.2	48.2	21.768	193	193;193;196	0	100.7	By MS/MS	By matching	By MS/MS	By MS/MS	By MS/MS
2023-09-02	26.5381	25.4567	26.4766	26.2329	26.6661	26.3318	Q15019	Q15019	19	18	18	Septin-2	2023-09-02	sp|Q15019|SEPT2_HUMAN Septin-2 OS=Homo sapiens OX=9606 GN=SEPTIN2 PE=1 SV=1	1	19	18	18	14	7	15	12	13	12	13	7	15	11	13	12	13	7	15	11	13	12	67.6	67.6	67.6	41.487	361	361	0	306.46	By MS/MS	By MS/MS	By MS/MS	By MS/MS	By MS/MS
VAPB	25.0874	24.3565	24.7126	23.9129	25.2878	24.3901	O95292	O95292	15	15	14	Vesicle-associated membrane protein-associated protein B/C	VAPB	sp|O95292|VAPB_HUMAN Vesicle-associated membrane protein-associated protein B/C OS=Homo sapiens OX=9606 GN=VAPB PE=1 SV=3	1	15	15	14	13	5	8	7	9	8	13	5	8	7	9	8	12	5	8	6	8	7	60.1	60.1	60.1	27.228	243	243	0	121.08	By MS/MS	By matching	By MS/MS	By MS/MS	By MS/MS
SRSF3	25.6489	22.5889	25.8282	24.8811	24.6478	24.6191	P84103	P84103	5	5	5	Serine/arginine-rich splicing factor 3	SRSF3	sp|P84103|SRSF3_HUMAN Serine/arginine-rich splicing factor 3 OS=Homo sapiens OX=9606 GN=SRSF3 PE=1 SV=1	1	5	5	5	2	1	5	2	5	4	2	1	5	2	5	4	2	1	5	2	5	4	33.5	33.5	33.5	19.329	164	164	0	36.152	By MS/MS	By matching	By MS/MS	By MS/MS	By MS/MS
HADHB	25.6535	23.9315	25.8319	25.1061	25.7163	25.8599	P55084	P55084	24	24	24	Trifunctional enzyme subunit beta, mitochondrial;3-ketoacyl-CoA thiolase	HADHB	sp|P55084|ECHB_HUMAN Trifunctional enzyme subunit beta, mitochondrial OS=Homo sapiens OX=9606 GN=HADHB PE=1 SV=3	1	24	24	24	21	3	11	18	10	10	21	3	11	18	10	10	21	3	11	18	10	10	60.1	60.1	60.1	51.294	474	474	0	262.61	By MS/MS	By MS/MS	By MS/MS	By MS/MS	By MS/MS
PGAM5	24.2641	25.4209	24.7964	24.639	24.4569	24.6169	Q96HS1	Q96HS1	12	12	12	Serine/threonine-protein phosphatase PGAM5, mitochondrial	PGAM5	sp|Q96HS1|PGAM5_HUMAN Serine/threonine-protein phosphatase PGAM5, mitochondrial OS=Homo sapiens OX=9606 GN=PGAM5 PE=1 SV=2	1	12	12	12	9	4	7	7	5	8	9	4	7	7	5	8	9	4	7	7	5	8	57.8	57.8	57.8	32.004	289	289	0	96.26	By MS/MS	By MS/MS	By MS/MS	By MS/MS	By MS/MS
MRPL1	24.5823	24.8301	24.8843	24.0218	24.6266	24.7651	Q9BYD6	Q9BYD6	16	16	16	39S ribosomal protein L1, mitochondrial	MRPL1	sp|Q9BYD6|RM01_HUMAN 39S ribosomal protein L1, mitochondrial OS=Homo sapiens OX=9606 GN=MRPL1 PE=1 SV=2	1	16	16	16	10	5	11	10	9	11	10	5	11	10	9	11	10	5	11	10	9	11	49.5	49.5	49.5	36.908	325	325	0	119.56	By MS/MS	By MS/MS	By MS/MS	By MS/MS	By MS/MS
GBAS	24.4814	21.5702	25.0768	24.2484	25.087	25.0962	O75323	O75323	6	6	6	Protein NipSnap homolog 2	GBAS	sp|O75323|NIPS2_HUMAN Protein NipSnap homolog 2 OS=Homo sapiens OX=9606 GN=NIPSNAP2 PE=1 SV=1	1	6	6	6	5	1	4	2	4	4	5	1	4	2	4	4	5	1	4	2	4	4	26.6	26.6	26.6	33.742	286	286	0	58.976	By MS/MS	By MS/MS	By MS/MS	By MS/MS	By MS/MS
CNNM3	22.7543	21.6346	21.5881	22.5168	22.2116	22.1905	Q8NE01	Q8NE01	5	5	5	Metal transporter CNNM3	CNNM3	sp|Q8NE01|CNNM3_HUMAN Metal transporter CNNM3 OS=Homo sapiens OX=9606 GN=CNNM3 PE=1 SV=1	1	5	5	5	4	0	2	5	2	2	4	0	2	5	2	2	4	0	2	5	2	2	12.6	12.6	12.6	76.118	707	707	0	30.753	By MS/MS		By MS/MS	By MS/MS	By matching
MPP6	23.6039	21.9578	23.1026	23.0152	23.2214	23.3233	Q9NZW5	Q9NZW5	5	5	5	MAGUK p55 subfamily member 6	MPP6	sp|Q9NZW5|PALS2_HUMAN Protein PALS2 OS=Homo sapiens OX=9606 GN=PALS2 PE=1 SV=2	1	5	5	5	4	1	4	2	3	4	4	1	4	2	3	4	4	1	4	2	3	4	13	13	13	61.116	540	540	0	32.097	By MS/MS	By matching	By MS/MS	By MS/MS	By MS/MS
MRPL32	21.4372	21.5695	24.1966	21.9768	24.1212	24.0893	Q9BYC8	Q9BYC8	3	3	3	39S ribosomal protein L32, mitochondrial	MRPL32	sp|Q9BYC8|RM32_HUMAN 39S ribosomal protein L32, mitochondrial OS=Homo sapiens OX=9606 GN=MRPL32 PE=1 SV=1	1	3	3	3	2	0	2	0	2	2	2	0	2	0	2	2	2	0	2	0	2	2	20.7	20.7	20.7	21.405	188	188	0	21.312	By MS/MS		By MS/MS		By MS/MS
RPL7	26.7528	26.6585	27.4716	25.8331	27.5812	27.395	P18124	P18124	15	15	15	60S ribosomal protein L7	RPL7	sp|P18124|RL7_HUMAN 60S ribosomal protein L7 OS=Homo sapiens OX=9606 GN=RPL7 PE=1 SV=1	1	15	15	15	14	6	13	9	13	13	14	6	13	9	13	13	14	6	13	9	13	13	53.6	53.6	53.6	29.225	248	248	0	140	By MS/MS	By MS/MS	By MS/MS	By MS/MS	By MS/MS
CKAP4	26.5447	26.5678	26.9852	25.8931	27.3954	26.668	Q07065	Q07065	33	33	33	Cytoskeleton-associated protein 4	CKAP4	sp|Q07065|CKAP4_HUMAN Cytoskeleton-associated protein 4 OS=Homo sapiens OX=9606 GN=CKAP4 PE=1 SV=2	1	33	33	33	28	16	30	19	31	25	28	16	30	19	31	25	28	16	30	19	31	25	59	59	59	66.022	602	602	0	323.31	By MS/MS	By MS/MS	By MS/MS	By MS/MS	By MS/MS
NOA1	22.4862	21.8276	23.2716	22.4791	23.3052	22.8517	Q8NC60	Q8NC60	7	7	7	Nitric oxide-associated protein 1	NOA1	sp|Q8NC60|NOA1_HUMAN Nitric oxide-associated protein 1 OS=Homo sapiens OX=9606 GN=NOA1 PE=1 SV=2	1	7	7	7	3	0	7	2	7	6	3	0	7	2	7	6	3	0	7	2	7	6	14.2	14.2	14.2	78.457	698	698	0	45.049	By MS/MS		By MS/MS	By MS/MS	By MS/MS
GCDH	22.8781	21.95	24.2001	20.7957	22.8289	23.2247	Q92947	Q92947	6	6	6	Glutaryl-CoA dehydrogenase, mitochondrial	GCDH	sp|Q92947|GCDH_HUMAN Glutaryl-CoA dehydrogenase, mitochondrial OS=Homo sapiens OX=9606 GN=GCDH PE=1 SV=1	1	6	6	6	5	1	3	2	3	3	5	1	3	2	3	3	5	1	3	2	3	3	24	24	24	48.127	438	438	0	43.17	By MS/MS	By matching	By MS/MS	By MS/MS	By matching
YARS2	22.5275	22.6846	23.8778	21.3407	23.4653	23.7126	Q9Y2Z4	Q9Y2Z4	5	5	5	Tyrosine--tRNA ligase, mitochondrial	YARS2	sp|Q9Y2Z4|SYYM_HUMAN Tyrosine--tRNA ligase, mitochondrial OS=Homo sapiens OX=9606 GN=YARS2 PE=1 SV=2	1	5	5	5	3	0	5	2	4	4	3	0	5	2	4	4	3	0	5	2	4	4	18.2	18.2	18.2	53.198	477	477	0	33.052	By MS/MS		By MS/MS	By matching	By MS/MS
2023-09-09	26.3289	25.4367	25.4304	25.5878	25.9318	25.4856	Q9UHD8	Q9UHD8	19	19	19	Septin-9	2023-09-09	sp|Q9UHD8|SEPT9_HUMAN Septin-9 OS=Homo sapiens OX=9606 GN=SEPTIN9 PE=1 SV=2	1	19	19	19	14	6	12	12	13	11	14	6	12	12	13	11	14	6	12	12	13	11	45.9	45.9	45.9	65.401	586	586	0	224.1	By MS/MS	By MS/MS	By MS/MS	By MS/MS	By MS/MS
OPA1	23.4378	23.7426	24.2916	22.9146	23.652	23.7542	O60313	O60313	15	15	15	Dynamin-like 120 kDa protein, mitochondrial;Dynamin-like 120 kDa protein, form S1	OPA1	sp|O60313|OPA1_HUMAN Dynamin-like 120 kDa protein, mitochondrial OS=Homo sapiens OX=9606 GN=OPA1 PE=1 SV=3	1	15	15	15	10	3	10	4	9	8	10	3	10	4	9	8	10	3	10	4	9	8	22.3	22.3	22.3	111.63	960	960	0	110.79	By MS/MS	By matching	By MS/MS	By MS/MS	By MS/MS
PYCR2	27.3399	27.088	27.3101	27.045	27.629	26.6529	Q96C36	Q96C36	16	16	15	Pyrroline-5-carboxylate reductase 2	PYCR2	sp|Q96C36|P5CR2_HUMAN Pyrroline-5-carboxylate reductase 2 OS=Homo sapiens OX=9606 GN=PYCR2 PE=1 SV=1	1	16	16	15	16	4	7	12	7	6	16	4	7	12	7	6	15	3	6	11	6	5	45.3	45.3	41.2	33.637	320	320	0	190.48	By MS/MS	By MS/MS	By MS/MS	By MS/MS	By MS/MS
PRDX4	26.969	24.6201	26.7878	26.2129	25.7636	26.3365	Q13162	Q13162	14	14	11	Peroxiredoxin-4	PRDX4	sp|Q13162|PRDX4_HUMAN Peroxiredoxin-4 OS=Homo sapiens OX=9606 GN=PRDX4 PE=1 SV=1	1	14	14	11	12	3	12	9	11	12	12	3	12	9	11	12	10	2	9	7	8	9	66.1	66.1	59	30.54	271	271	0	206.82	By MS/MS	By MS/MS	By MS/MS	By MS/MS	By MS/MS
MRPL37	25.0978	24.7164	24.7278	24.7077	24.5141	24.5817	Q9BZE1	Q9BZE1	18	18	18	39S ribosomal protein L37, mitochondrial	MRPL37	sp|Q9BZE1|RM37_HUMAN 39S ribosomal protein L37, mitochondrial OS=Homo sapiens OX=9606 GN=MRPL37 PE=1 SV=2	1	18	18	18	12	4	14	7	12	13	12	4	14	7	12	13	12	4	14	7	12	13	52.7	52.7	52.7	48.117	423	423	0	157.05	By MS/MS	By MS/MS	By MS/MS	By MS/MS	By MS/MS
MRPL38	23.9745	24.3493	24.2084	23.6379	23.8397	23.9904	Q96DV4	Q96DV4	9	9	9	39S ribosomal protein L38, mitochondrial	MRPL38	sp|Q96DV4|RM38_HUMAN 39S ribosomal protein L38, mitochondrial OS=Homo sapiens OX=9606 GN=MRPL38 PE=1 SV=2	1	9	9	9	8	3	8	8	7	8	8	3	8	8	7	8	8	3	8	8	7	8	24.7	24.7	24.7	44.596	380	380	0	97.151	By MS/MS	By MS/MS	By MS/MS	By MS/MS	By MS/MS
TUFM	26.8882	27.6726	27.1559	26.403	26.974	26.9442	P49411	P49411	28	28	28	Elongation factor Tu, mitochondrial	TUFM	sp|P49411|EFTU_HUMAN Elongation factor Tu, mitochondrial OS=Homo sapiens OX=9606 GN=TUFM PE=1 SV=2	1	28	28	28	25	10	18	22	17	15	25	10	18	22	17	15	25	10	18	22	17	15	64.4	64.4	64.4	49.541	452	452	0	323.31	By MS/MS	By MS/MS	By MS/MS	By MS/MS	By MS/MS
HSPA9	29.9306	29.1779	29.8149	29.511	29.6003	29.7115	P38646	P38646	69	69	68	Stress-70 protein, mitochondrial	HSPA9	sp|P38646|GRP75_HUMAN Stress-70 protein, mitochondrial OS=Homo sapiens OX=9606 GN=HSPA9 PE=1 SV=2	1	69	69	68	59	21	39	56	37	38	59	21	39	56	37	38	58	21	39	55	37	38	71	71	71	73.68	679	679	0	323.31	By MS/MS	By MS/MS	By MS/MS	By MS/MS	By MS/MS
MUL1	24.7605	23.9406	25.2318	21.2462	24.0608	27.2915	Q969V5	Q969V5	8	8	8	Mitochondrial ubiquitin ligase activator of NFKB 1	MUL1	sp|Q969V5|MUL1_HUMAN Mitochondrial ubiquitin ligase activator of NFKB 1 OS=Homo sapiens OX=9606 GN=MUL1 PE=1 SV=1	1	8	8	8	2	2	8	1	7	8	2	2	8	1	7	8	2	2	8	1	7	8	31.5	31.5	31.5	39.8	352	352	0	61.052	By MS/MS	By matching	By MS/MS	By matching	By MS/MS
PNPLA6	22.8665	21.8635	22.0012	21.9019	22.0825	22.1163	Q8IY17	Q8IY17	2	2	2	Neuropathy target esterase	PNPLA6	sp|Q8IY17|PLPL6_HUMAN Patatin-like phospholipase domain-containing protein 6 OS=Homo sapiens OX=9606 GN=PNPLA6 PE=1 SV=3	1	2	2	2	2	0	2	2	2	2	2	0	2	2	2	2	2	0	2	2	2	2	2.8	2.8	2.8	150.95	1375	1375	0	14.783	By MS/MS		By MS/MS	By matching	By MS/MS
LMAN1	24.3794	21.4123	25.0441	23.4848	24.3953	24.8207	P49257	P49257	11	11	11	Protein ERGIC-53	LMAN1	sp|P49257|LMAN1_HUMAN Protein ERGIC-53 OS=Homo sapiens OX=9606 GN=LMAN1 PE=1 SV=2	1	11	11	11	8	1	8	7	5	6	8	1	8	7	5	6	8	1	8	7	5	6	30	30	30	57.548	510	510	0	85	By MS/MS	By matching	By MS/MS	By MS/MS	By MS/MS
CANX	26.424	24.7642	26.3126	25.7671	25.3946	25.8754	P27824	P27824	18	18	18	Calnexin	CANX	sp|P27824|CALX_HUMAN Calnexin OS=Homo sapiens OX=9606 GN=CANX PE=1 SV=2	1	18	18	18	17	4	14	13	14	14	17	4	14	13	14	14	17	4	14	13	14	14	36.3	36.3	36.3	67.567	592	592	0	222.42	By MS/MS	By MS/MS	By MS/MS	By MS/MS	By MS/MS
ATP5D	27.0795	27.3421	26.7288	26.6101	26.2044	26.5759	P30049	P30049	5	5	5	ATP synthase subunit delta, mitochondrial	ATP5D	sp|P30049|ATPD_HUMAN ATP synthase subunit delta, mitochondrial OS=Homo sapiens OX=9606 GN=ATP5F1D PE=1 SV=2	1	5	5	5	5	3	4	5	4	4	5	3	4	5	4	4	5	3	4	5	4	4	44	44	44	17.49	168	168	0	112.49	By MS/MS	By MS/MS	By MS/MS	By MS/MS	By MS/MS
CAT	24.9801	25.0752	24.1856	25.2118	24.1264	24.3382	P04040	P04040	10	10	10	Catalase	CAT	sp|P04040|CATA_HUMAN Catalase OS=Homo sapiens OX=9606 GN=CAT PE=1 SV=3	1	10	10	10	10	2	6	8	6	5	10	2	6	8	6	5	10	2	6	8	6	5	32.3	32.3	32.3	59.755	527	527	0	102.08	By MS/MS	By matching	By MS/MS	By MS/MS	By MS/MS
ATP5L	26.3095	21.6028	25.0222	26.1307	24.4702	24.9201	O75964	O75964	6	6	6	ATP synthase subunit g, mitochondrial	ATP5L	sp|O75964|ATP5L_HUMAN ATP synthase subunit g, mitochondrial OS=Homo sapiens OX=9606 GN=ATP5MG PE=1 SV=3	1	6	6	6	6	1	4	6	5	5	6	1	4	6	5	5	6	1	4	6	5	5	52.4	52.4	52.4	11.428	103	103	0	86.377	By MS/MS	By MS/MS	By MS/MS	By MS/MS	By MS/MS
MARCKSL1	25.9558	27.3803	25.788	25.2375	27.0116	26.399	P49006	P49006	8	8	8	MARCKS-related protein	MARCKSL1	sp|P49006|MRP_HUMAN MARCKS-related protein OS=Homo sapiens OX=9606 GN=MARCKSL1 PE=1 SV=2	1	8	8	8	6	4	5	6	6	6	6	4	5	6	6	6	6	4	5	6	6	6	82.1	82.1	82.1	19.529	195	195	0	73.469	By MS/MS	By MS/MS	By MS/MS	By MS/MS	By MS/MS
LMAN2	22.9522	22.8997	23.4073	22.1317	22.5898	21.65	Q12907	Q12907	7	7	7	Vesicular integral-membrane protein VIP36	LMAN2	sp|Q12907|LMAN2_HUMAN Vesicular integral-membrane protein VIP36 OS=Homo sapiens OX=9606 GN=LMAN2 PE=1 SV=1	1	7	7	7	6	2	2	4	3	1	6	2	2	4	3	1	6	2	2	4	3	1	23	23	23	40.228	356	356	0	48.731	By MS/MS	By matching	By MS/MS	By MS/MS	By MS/MS
LBR	25.2176	25.214	24.9769	25.0035	24.9094	25.0327	Q14739	Q14739	7	7	7	Lamin-B receptor	LBR	sp|Q14739|LBR_HUMAN Delta(14)-sterol reductase LBR OS=Homo sapiens OX=9606 GN=LBR PE=1 SV=2	1	7	7	7	5	2	6	6	5	6	5	2	6	6	5	6	5	2	6	6	5	6	12.7	12.7	12.7	70.702	615	615	0	87.494	By MS/MS	By matching	By MS/MS	By MS/MS	By MS/MS
MRPS15	21.1609	23.359	22.5558	21.6324	22.6657	22.4415	P82914	P82914	5	5	5	28S ribosomal protein S15, mitochondrial	MRPS15	sp|P82914|RT15_HUMAN 28S ribosomal protein S15, mitochondrial OS=Homo sapiens OX=9606 GN=MRPS15 PE=1 SV=1	1	5	5	5	3	2	3	3	3	3	3	2	3	3	3	3	3	2	3	3	3	3	19.1	19.1	19.1	29.842	257	257	0	31.298	By MS/MS	By matching	By MS/MS	By MS/MS	By MS/MS
GLUD1	26.2652	25.2725	25.659	26.4041	25.2894	25.4244	P00367;P49448	P00367;P49448	18;9	18;9	18;9	Glutamate dehydrogenase 1, mitochondrial;Glutamate dehydrogenase 2, mitochondrial	GLUD1;GLUD2	sp|P00367|DHE3_HUMAN Glutamate dehydrogenase 1, mitochondrial OS=Homo sapiens OX=9606 GN=GLUD1 PE=1 SV=2;sp|P49448|DHE4_HUMAN Glutamate dehydrogenase 2, mitochondrial OS=Homo sapiens OX=9606 GN=GLUD2 PE=1 SV=2	2	18	18	18	17	4	12	16	9	12	17	4	12	16	9	12	17	4	12	16	9	12	40.5	40.5	40.5	61.397	558	558;558	0	191.86	By MS/MS	By MS/MS	By MS/MS	By MS/MS	By MS/MS
CCT2	23.1264	21.7861	23.1204	23.1589	22.7803	23.1838	P78371	P78371	5	5	5	T-complex protein 1 subunit beta	CCT2	sp|P78371|TCPB_HUMAN T-complex protein 1 subunit beta OS=Homo sapiens OX=9606 GN=CCT2 PE=1 SV=4	1	5	5	5	4	0	3	4	4	4	4	0	3	4	4	4	4	0	3	4	4	4	17	17	17	57.488	535	535	0	39.515	By MS/MS		By MS/MS	By MS/MS	By MS/MS
ACSL4	24.2687	22.5243	22.9916	24.1043	23.9517	23.1638	O60488	O60488	15	15	13	Long-chain-fatty-acid--CoA ligase 4	ACSL4	sp|O60488|ACSL4_HUMAN Long-chain-fatty-acid--CoA ligase 4 OS=Homo sapiens OX=9606 GN=ACSL4 PE=1 SV=2	1	15	15	13	11	2	9	11	8	6	11	2	9	11	8	6	9	2	7	9	7	4	27.6	27.6	24.8	79.187	711	711	0	128.65	By MS/MS	By matching	By MS/MS	By MS/MS	By MS/MS
ACTN4	21.7509	22.0888	23.544	23.0713	22.3598	22.5067	O43707;P35609;Q08043	O43707	9;1;1	9;1;1	6;0;0	Alpha-actinin-4	ACTN4	sp|O43707|ACTN4_HUMAN Alpha-actinin-4 OS=Homo sapiens OX=9606 GN=ACTN4 PE=1 SV=2	3	9	9	6	5	0	7	4	6	6	5	0	7	4	6	6	3	0	4	2	3	3	15.4	15.4	11.3	104.85	911	911;894;901	0	60.883	By MS/MS		By MS/MS	By MS/MS	By matching
LGALS3BP	24.1882	21.7325	23.7075	24.0858	23.79	23.567	Q08380	Q08380	6	6	6	Galectin-3-binding protein	LGALS3BP	sp|Q08380|LG3BP_HUMAN Galectin-3-binding protein OS=Homo sapiens OX=9606 GN=LGALS3BP PE=1 SV=1	1	6	6	6	5	1	4	3	4	4	5	1	4	3	4	4	5	1	4	3	4	4	13.8	13.8	13.8	65.33	585	585	0	39.166	By MS/MS	By matching	By MS/MS	By MS/MS	By MS/MS
TFB1M	23.7139	22.5401	24.3231	23.5417	24.0278	24.0447	Q8WVM0	Q8WVM0	7	7	7	Dimethyladenosine transferase 1, mitochondrial	TFB1M	sp|Q8WVM0|TFB1M_HUMAN Dimethyladenosine transferase 1, mitochondrial OS=Homo sapiens OX=9606 GN=TFB1M PE=1 SV=1	1	7	7	7	4	1	5	4	5	4	4	1	5	4	5	4	4	1	5	4	5	4	26.3	26.3	26.3	39.542	346	346	0	56.983	By MS/MS	By MS/MS	By MS/MS	By MS/MS	By MS/MS
GADD45GIP1	24.9262	24.7451	25.4634	21.9847	25.0715	25.312	Q8TAE8	Q8TAE8	4	4	4	Growth arrest and DNA damage-inducible proteins-interacting protein 1	GADD45GIP1	sp|Q8TAE8|G45IP_HUMAN Growth arrest and DNA damage-inducible proteins-interacting protein 1 OS=Homo sapiens OX=9606 GN=GADD45GIP1 PE=1 SV=1	1	4	4	4	3	2	4	1	3	4	3	2	4	1	3	4	3	2	4	1	3	4	25.7	25.7	25.7	25.384	222	222	0	53.864	By MS/MS	By MS/MS	By MS/MS	By MS/MS	By MS/MS
MRPL20	24.0947	21.4244	24.0048	23.4604	24.0057	23.9588	Q9BYC9	Q9BYC9	4	4	4	39S ribosomal protein L20, mitochondrial	MRPL20	sp|Q9BYC9|RM20_HUMAN 39S ribosomal protein L20, mitochondrial OS=Homo sapiens OX=9606 GN=MRPL20 PE=1 SV=1	1	4	4	4	3	0	4	2	2	4	3	0	4	2	2	4	3	0	4	2	2	4	27.5	27.5	27.5	17.442	149	149	0	33.153	By MS/MS		By MS/MS	By MS/MS	By MS/MS
2023-09-06	22.0217	21.8813	23.4618	20.6151	23.8306	23.6149	Q14141	Q14141	3	2	2	Septin-6	2023-09-06	sp|Q14141|SEPT6_HUMAN Septin-6 OS=Homo sapiens OX=9606 GN=SEPTIN6 PE=1 SV=4	1	3	2	2	1	0	3	1	2	2	1	0	2	1	2	2	1	0	2	1	2	2	11.8	9.4	9.4	49.716	434	434	0.00069396	11.59	By matching		By MS/MS	By MS/MS	By MS/MS
MRPS34	25.2419	22.344	25.1431	25.8514	24.6027	25.1269	P82930	P82930	11	11	11	28S ribosomal protein S34, mitochondrial	MRPS34	sp|P82930|RT34_HUMAN 28S ribosomal protein S34, mitochondrial OS=Homo sapiens OX=9606 GN=MRPS34 PE=1 SV=2	1	11	11	11	10	1	6	6	5	6	10	1	6	6	5	6	10	1	6	6	5	6	53.2	53.2	53.2	25.65	218	218	0	100.8	By MS/MS	By matching	By MS/MS	By MS/MS	By MS/MS
ACAT1	26.597	26.5766	26.6765	25.5796	25.9289	27.0506	P24752	P24752	21	21	21	Acetyl-CoA acetyltransferase, mitochondrial	ACAT1	sp|P24752|THIL_HUMAN Acetyl-CoA acetyltransferase, mitochondrial OS=Homo sapiens OX=9606 GN=ACAT1 PE=1 SV=1	1	21	21	21	18	7	13	15	11	13	18	7	13	15	11	13	18	7	13	15	11	13	56	56	56	45.199	427	427	0	305.07	By MS/MS	By MS/MS	By MS/MS	By MS/MS	By MS/MS
PTGES2	25.3557	24.9449	24.8638	25.0167	24.4854	24.2171	Q9H7Z7	Q9H7Z7	10	10	10	Prostaglandin E synthase 2;Prostaglandin E synthase 2 truncated form	PTGES2	sp|Q9H7Z7|PGES2_HUMAN Prostaglandin E synthase 2 OS=Homo sapiens OX=9606 GN=PTGES2 PE=1 SV=1	1	10	10	10	8	3	7	6	7	5	8	3	7	6	7	5	8	3	7	6	7	5	35.8	35.8	35.8	41.943	377	377	0	108.28	By MS/MS	By matching	By MS/MS	By MS/MS	By MS/MS
PIGT	21.6592	21.5633	21.8939	21.2294	21.8572	21.7477	Q969N2	Q969N2	5	5	5	GPI transamidase component PIG-T	PIGT	sp|Q969N2|PIGT_HUMAN GPI transamidase component PIG-T OS=Homo sapiens OX=9606 GN=PIGT PE=1 SV=1	1	5	5	5	3	1	3	1	2	2	3	1	3	1	2	2	3	1	3	1	2	2	10.6	10.6	10.6	65.699	578	578	0	31.724	By MS/MS	By matching	By MS/MS	By MS/MS	By matching
MRPL49	21.8444	22.6922	24.8582	20.9099	24.7251	24.7256	Q13405	Q13405	4	4	4	39S ribosomal protein L49, mitochondrial	MRPL49	sp|Q13405|RM49_HUMAN 39S ribosomal protein L49, mitochondrial OS=Homo sapiens OX=9606 GN=MRPL49 PE=1 SV=1	1	4	4	4	2	0	4	1	3	3	2	0	4	1	3	3	2	0	4	1	3	3	28.3	28.3	28.3	19.198	166	166	0	64.144	By MS/MS		By MS/MS	By MS/MS	By MS/MS
NDUFB8	25.6692	21.7126	20.9721	25.0282	24.9396	24.7124	O95169	O95169	6	6	6	NADH dehydrogenase [ubiquinone] 1 beta subcomplex subunit 8, mitochondrial	NDUFB8	sp|O95169|NDUB8_HUMAN NADH dehydrogenase [ubiquinone] 1 beta subcomplex subunit 8, mitochondrial OS=Homo sapiens OX=9606 GN=NDUFB8 PE=1 SV=1	1	6	6	6	5	0	1	5	2	2	5	0	1	5	2	2	5	0	1	5	2	2	40.3	40.3	40.3	21.766	186	186	0	44.739	By MS/MS		By MS/MS	By MS/MS	By MS/MS
RPN1	27.6998	26.0032	27.4686	27.1117	27.1549	26.9984	P04843	P04843	47	47	47	Dolichyl-diphosphooligosaccharide--protein glycosyltransferase subunit 1	RPN1	sp|P04843|RPN1_HUMAN Dolichyl-diphosphooligosaccharide--protein glycosyltransferase subunit 1 OS=Homo sapiens OX=9606 GN=RPN1 PE=1 SV=1	1	47	47	47	38	11	35	32	32	31	38	11	35	32	32	31	38	11	35	32	32	31	73.3	73.3	73.3	68.569	607	607	0	323.31	By MS/MS	By MS/MS	By MS/MS	By MS/MS	By MS/MS
MRPS35	25.4609	21.557	24.2785	24.8834	24.1568	23.9253	P82673	P82673	5	5	5	28S ribosomal protein S35, mitochondrial	MRPS35	sp|P82673|RT35_HUMAN 28S ribosomal protein S35, mitochondrial OS=Homo sapiens OX=9606 GN=MRPS35 PE=1 SV=1	1	5	5	5	3	1	3	3	4	4	3	1	3	3	4	4	3	1	3	3	4	4	26.6	26.6	26.6	36.844	323	323	0	42.995	By MS/MS	By matching	By MS/MS	By MS/MS	By MS/MS
SLC25A10	26.3777	21.2121	24.8352	26.2938	24.0584	24.6611	Q9UBX3	Q9UBX3	11	11	11	Mitochondrial dicarboxylate carrier	SLC25A10	sp|Q9UBX3|DIC_HUMAN Mitochondrial dicarboxylate carrier OS=Homo sapiens OX=9606 GN=SLC25A10 PE=1 SV=2	1	11	11	11	11	0	6	10	3	5	11	0	6	10	3	5	11	0	6	10	3	5	44.6	44.6	44.6	31.282	287	287	0	116.61	By MS/MS		By MS/MS	By MS/MS	By MS/MS
BCS1L	25.0136	22.0014	23.9646	24.6639	22.88	23.6364	Q9Y276	Q9Y276	4	4	4	Mitochondrial chaperone BCS1	BCS1L	sp|Q9Y276|BCS1_HUMAN Mitochondrial chaperone BCS1 OS=Homo sapiens OX=9606 GN=BCS1L PE=1 SV=1	1	4	4	4	3	0	3	2	2	3	3	0	3	2	2	3	3	0	3	2	2	3	15.5	15.5	15.5	47.534	419	419	0	83.822	By MS/MS		By MS/MS	By MS/MS	By MS/MS
MRPS10	23.4056	21.4665	23.5893	23.4974	23.6424	23.4545	P82664	P82664	3	3	3	28S ribosomal protein S10, mitochondrial	MRPS10	sp|P82664|RT10_HUMAN 28S ribosomal protein S10, mitochondrial OS=Homo sapiens OX=9606 GN=MRPS10 PE=1 SV=2	1	3	3	3	3	0	2	3	2	2	3	0	2	3	2	2	3	0	2	3	2	2	23.9	23.9	23.9	22.999	201	201	0	21.337	By MS/MS		By MS/MS	By MS/MS	By matching
HNRNPK	25.9296	26.4916	27.1666	24.7568	26.9575	26.4103	P61978	P61978	16	16	16	Heterogeneous nuclear ribonucleoprotein K	HNRNPK	sp|P61978|HNRPK_HUMAN Heterogeneous nuclear ribonucleoprotein K OS=Homo sapiens OX=9606 GN=HNRNPK PE=1 SV=1	1	16	16	16	10	8	14	9	10	12	10	8	14	9	10	12	10	8	14	9	10	12	43	43	43	50.976	463	463	0	210.12	By MS/MS	By MS/MS	By MS/MS	By MS/MS	By MS/MS
FOXRED1	24.2212	22.0399	24.4302	23.9116	24.3352	24.2584	Q96CU9	Q96CU9	8	8	8	FAD-dependent oxidoreductase domain-containing protein 1	FOXRED1	sp|Q96CU9|FXRD1_HUMAN FAD-dependent oxidoreductase domain-containing protein 1 OS=Homo sapiens OX=9606 GN=FOXRED1 PE=1 SV=2	1	8	8	8	4	1	6	3	6	5	4	1	6	3	6	5	4	1	6	3	6	5	20.4	20.4	20.4	53.811	486	486	0	68.69	By MS/MS	By matching	By MS/MS	By MS/MS	By MS/MS
TARS2	23.9776	21.6371	24.2075	23.696	23.3372	23.6725	Q9BW92	Q9BW92	18	18	18	Threonine--tRNA ligase, mitochondrial	TARS2	sp|Q9BW92|SYTM_HUMAN Threonine--tRNA ligase, mitochondrial OS=Homo sapiens OX=9606 GN=TARS2 PE=1 SV=1	1	18	18	18	10	1	15	9	7	13	10	1	15	9	7	13	10	1	15	9	7	13	28	28	28	81.035	718	718	0	130.47	By MS/MS	By matching	By MS/MS	By MS/MS	By MS/MS
SFXN1	26.5841	25.8075	25.9457	26.5391	25.567	26.0511	Q9H9B4	Q9H9B4	17	17	16	Sideroflexin-1	SFXN1	sp|Q9H9B4|SFXN1_HUMAN Sideroflexin-1 OS=Homo sapiens OX=9606 GN=SFXN1 PE=1 SV=4	1	17	17	16	16	6	11	17	11	10	16	6	11	17	11	10	15	6	11	16	11	10	64.6	64.6	58.7	35.619	322	322	0	240.37	By MS/MS	By MS/MS	By MS/MS	By MS/MS	By MS/MS
EPRS	22.0689	21.8073	24.3369	22.3504	22.8375	22.9694	P07814	P07814	14	14	14	Bifunctional glutamate/proline--tRNA ligase;Glutamate--tRNA ligase;Proline--tRNA ligase	EPRS	sp|P07814|SYEP_HUMAN Bifunctional glutamate/proline--tRNA ligase OS=Homo sapiens OX=9606 GN=EPRS1 PE=1 SV=5	1	14	14	14	6	3	11	1	9	10	6	3	11	1	9	10	6	3	11	1	9	10	12.9	12.9	12.9	170.59	1512	1512	0	90.955	By MS/MS	By matching	By MS/MS	By MS/MS	By MS/MS
CLPTM1L	23.9396	21.9556	24.1282	23.7679	25.0377	23.4165	Q96KA5	Q96KA5	5	5	5	Cleft lip and palate transmembrane protein 1-like protein	CLPTM1L	sp|Q96KA5|CLP1L_HUMAN Lipid scramblase CLPTM1L OS=Homo sapiens OX=9606 GN=CLPTM1L PE=1 SV=1	1	5	5	5	5	1	4	5	4	3	5	1	4	5	4	3	5	1	4	5	4	3	16	16	16	62.228	538	538	0	48.736	By MS/MS	By matching	By MS/MS	By MS/MS	By MS/MS
ETFA	26.3809	24.4975	26.2393	25.1458	24.6354	25.3925	P13804	P13804	17	17	17	Electron transfer flavoprotein subunit alpha, mitochondrial	ETFA	sp|P13804|ETFA_HUMAN Electron transfer flavoprotein subunit alpha, mitochondrial OS=Homo sapiens OX=9606 GN=ETFA PE=1 SV=1	1	17	17	17	12	4	11	11	9	11	12	4	11	11	9	11	12	4	11	11	9	11	69.1	69.1	69.1	35.079	333	333	0	200.45	By MS/MS	By MS/MS	By MS/MS	By MS/MS	By MS/MS
SSBP1	28.3863	27.1487	27.6927	28.3366	27.0401	27.4904	Q04837	Q04837	15	15	15	Single-stranded DNA-binding protein, mitochondrial	SSBP1	sp|Q04837|SSBP_HUMAN Single-stranded DNA-binding protein, mitochondrial OS=Homo sapiens OX=9606 GN=SSBP1 PE=1 SV=1	1	15	15	15	15	3	10	14	9	10	15	3	10	14	9	10	15	3	10	14	9	10	75.7	75.7	75.7	17.259	148	148	0	323.31	By MS/MS	By MS/MS	By MS/MS	By MS/MS	By MS/MS
ATP6V1H	23.6903	22.1053	22.9092	23.2778	20.8307	20.7468	Q9UI12	Q9UI12	3	3	3	V-type proton ATPase subunit H	ATP6V1H	sp|Q9UI12|VATH_HUMAN V-type proton ATPase subunit H OS=Homo sapiens OX=9606 GN=ATP6V1H PE=1 SV=1	1	3	3	3	3	0	2	3	1	0	3	0	2	3	1	0	3	0	2	3	1	0	10.6	10.6	10.6	55.882	483	483	0	23.031	By MS/MS		By matching	By MS/MS	By matching
ATP5E	25.665	21.7772	23.8801	25.5181	24.1787	24.0128	P56381;Q5VTU8	P56381;Q5VTU8	5;3	5;3	5;3	ATP synthase subunit epsilon, mitochondrial;ATP synthase subunit epsilon-like protein, mitochondrial	ATP5E;ATP5EP2	sp|P56381|ATP5E_HUMAN ATP synthase subunit epsilon, mitochondrial OS=Homo sapiens OX=9606 GN=ATP5F1E PE=1 SV=2;sp|Q5VTU8|AT5EL_HUMAN ATP synthase subunit epsilon-like protein, mitochondrial OS=Homo sapiens OX=9606 GN=ATP5F1EP2 PE=1 SV=1	2	5	5	5	5	1	2	4	2	2	5	1	2	4	2	2	5	1	2	4	2	2	60.8	60.8	60.8	5.7797	51	51;51	0	32.808	By MS/MS	By MS/MS	By MS/MS	By MS/MS	By MS/MS
SLIRP	28.0731	25.2841	26.5685	27.5345	26.3778	26.6291	Q9GZT3	Q9GZT3	8	8	8	SRA stem-loop-interacting RNA-binding protein, mitochondrial	SLIRP	sp|Q9GZT3|SLIRP_HUMAN SRA stem-loop-interacting RNA-binding protein, mitochondrial OS=Homo sapiens OX=9606 GN=SLIRP PE=1 SV=1	1	8	8	8	7	4	8	7	6	6	7	4	8	7	6	6	7	4	8	7	6	6	68.8	68.8	68.8	12.349	109	109	0	130.65	By MS/MS	By MS/MS	By MS/MS	By MS/MS	By MS/MS
GOLT1B	24.3117	21.5606	21.6363	23.8896	21.414	21.6969	Q9Y3E0	Q9Y3E0	4	4	4	Vesicle transport protein GOT1B	GOLT1B	sp|Q9Y3E0|GOT1B_HUMAN Vesicle transport protein GOT1B OS=Homo sapiens OX=9606 GN=GOLT1B PE=1 SV=1	1	4	4	4	4	0	2	3	2	2	4	0	2	3	2	2	4	0	2	3	2	2	26.8	26.8	26.8	15.425	138	138	0	42.667	By MS/MS		By MS/MS	By MS/MS	By MS/MS
RPL10	21.403	21.7232	23.1588	21.3333	23.3213	23.4565	P27635;Q96L21	P27635	6;2	6;2	6;2	60S ribosomal protein L10	RPL10	sp|P27635|RL10_HUMAN 60S ribosomal protein L10 OS=Homo sapiens OX=9606 GN=RPL10 PE=1 SV=5	2	6	6	6	5	1	2	3	2	2	5	1	2	3	2	2	5	1	2	3	2	2	34.6	34.6	34.6	24.577	214	214;214	0	45.678	By MS/MS	By MS/MS	By MS/MS	By MS/MS	By MS/MS
SLC25A1	25.7183	23.5919	24.5798	24.9611	23.9106	24.8154	P53007	P53007	12	12	12	Tricarboxylate transport protein, mitochondrial	SLC25A1	sp|P53007|TXTP_HUMAN Tricarboxylate transport protein, mitochondrial OS=Homo sapiens OX=9606 GN=SLC25A1 PE=1 SV=2	1	12	12	12	11	2	7	8	4	3	11	2	7	8	4	3	11	2	7	8	4	3	37.3	37.3	37.3	34.012	311	311	0	93.265	By MS/MS	By matching	By MS/MS	By MS/MS	By MS/MS
VIM	25.8523	23.747	25.2169	25.5142	24.9441	25.4207	P08670;P17661;P41219;Q16352;P07196;P07197	P08670	29;3;2;1;1;1	28;3;2;1;1;1	26;1;1;0;0;0	Vimentin	VIM	sp|P08670|VIME_HUMAN Vimentin OS=Homo sapiens OX=9606 GN=VIM PE=1 SV=4	6	29	28	26	23	5	18	22	14	16	22	5	17	21	14	16	21	4	16	20	13	15	69.5	68	64.4	53.651	466	466;470;470;499;543;916	0	276.98	By MS/MS	By MS/MS	By MS/MS	By MS/MS	By MS/MS
HK2	24.2198	22.4623	23.868	21.5073	24.3348	24.1745	P52789	P52789	8	6	6	Hexokinase-2	HK2	sp|P52789|HXK2_HUMAN Hexokinase-2 OS=Homo sapiens OX=9606 GN=HK2 PE=1 SV=2	1	8	6	6	6	1	5	3	4	4	4	1	5	1	4	4	4	1	5	1	4	4	10.7	8.6	8.6	102.38	917	917	0	41.292	By MS/MS	By matching	By MS/MS	By matching	By MS/MS
MTDH	25.1541	25.2212	25.8127	23.7516	25.2162	25.4743	Q86UE4	Q86UE4	19	19	19	Protein LYRIC	MTDH	sp|Q86UE4|LYRIC_HUMAN Protein LYRIC OS=Homo sapiens OX=9606 GN=MTDH PE=1 SV=2	1	19	19	19	11	5	16	10	16	17	11	5	16	10	16	17	11	5	16	10	16	17	44.3	44.3	44.3	63.836	582	582	0	150.47	By MS/MS	By MS/MS	By MS/MS	By MS/MS	By MS/MS
ATP6V1E1	22.4542	21.9588	22.6541	21.593	21.4789	21.7591	P36543	P36543	2	2	2	V-type proton ATPase subunit E 1	ATP6V1E1	sp|P36543|VATE1_HUMAN V-type proton ATPase subunit E 1 OS=Homo sapiens OX=9606 GN=ATP6V1E1 PE=1 SV=1	1	2	2	2	2	1	2	0	1	1	2	1	2	0	1	1	2	1	2	0	1	1	10.2	10.2	10.2	26.145	226	226	0	16.04	By MS/MS	By matching	By MS/MS		By MS/MS
DDOST	26.7065	23.4801	26.3317	26.3215	26.1661	26.1474	P39656	P39656	17	17	17	Dolichyl-diphosphooligosaccharide--protein glycosyltransferase 48 kDa subunit	DDOST	sp|P39656|OST48_HUMAN Dolichyl-diphosphooligosaccharide--protein glycosyltransferase 48 kDa subunit OS=Homo sapiens OX=9606 GN=DDOST PE=1 SV=4	1	17	17	17	14	4	12	11	12	13	14	4	12	11	12	13	14	4	12	11	12	13	59.4	59.4	59.4	50.8	456	456	0	304.87	By MS/MS	By MS/MS	By MS/MS	By MS/MS	By MS/MS
PIGS	23.8544	21.8283	23.258	23.4466	23.657	23.4769	Q96S52	Q96S52	4	4	4	GPI transamidase component PIG-S	PIGS	sp|Q96S52|PIGS_HUMAN GPI transamidase component PIG-S OS=Homo sapiens OX=9606 GN=PIGS PE=1 SV=3	1	4	4	4	3	0	2	4	2	2	3	0	2	4	2	2	3	0	2	4	2	2	13.3	13.3	13.3	61.655	555	555	0	40.424	By MS/MS		By MS/MS	By MS/MS	By MS/MS
RPL14	25.4434	26.9674	26.5965	25.4859	27.1341	26.8289	P50914	P50914	9	9	9	60S ribosomal protein L14	RPL14	sp|P50914|RL14_HUMAN 60S ribosomal protein L14 OS=Homo sapiens OX=9606 GN=RPL14 PE=1 SV=4	1	9	9	9	7	2	5	5	3	5	7	2	5	5	3	5	7	2	5	5	3	5	27.9	27.9	27.9	23.432	215	215	0	95.058	By MS/MS	By MS/MS	By MS/MS	By MS/MS	By MS/MS
SEC63	24.0929	24.1096	25.0705	23.4619	24.9008	24.5206	Q9UGP8	Q9UGP8	9	9	9	Translocation protein SEC63 homolog	SEC63	sp|Q9UGP8|SEC63_HUMAN Translocation protein SEC63 homolog OS=Homo sapiens OX=9606 GN=SEC63 PE=1 SV=2	1	9	9	9	6	2	8	3	5	7	6	2	8	3	5	7	6	2	8	3	5	7	13.8	13.8	13.8	87.996	760	760	0	70.423	By MS/MS	By MS/MS	By MS/MS	By MS/MS	By MS/MS
MDH2	28.3941	28	29.0522	27.6828	27.4285	28.4806	P40926	P40926	35	35	35	Malate dehydrogenase, mitochondrial	MDH2	sp|P40926|MDHM_HUMAN Malate dehydrogenase, mitochondrial OS=Homo sapiens OX=9606 GN=MDH2 PE=1 SV=3	1	35	35	35	32	10	20	27	15	18	32	10	20	27	15	18	32	10	20	27	15	18	75.7	75.7	75.7	35.503	338	338	0	323.31	By MS/MS	By MS/MS	By MS/MS	By MS/MS	By MS/MS
2023-09-15	23.4697	21.6492	23.9334	23.1964	22.7846	20.8552	O60613	O60613	4	4	4	15 kDa selenoprotein	2023-09-15	sp|O60613|SEP15_HUMAN Selenoprotein F OS=Homo sapiens OX=9606 GN=SELENOF PE=1 SV=4	1	4	4	4	3	0	3	3	2	1	3	0	3	3	2	1	3	0	3	3	2	1	27.3	27.3	27.3	18.092	165	165	0	33.722	By MS/MS		By MS/MS	By MS/MS	By MS/MS
EIF4E	21.9821	21.6526	23.0027	21.8093	22.6623	22.5373	P06730;A6NMX2	P06730;A6NMX2	2;1	2;1	2;1	Eukaryotic translation initiation factor 4E;Eukaryotic translation initiation factor 4E type 1B	EIF4E;EIF4E1B	sp|P06730|IF4E_HUMAN Eukaryotic translation initiation factor 4E OS=Homo sapiens OX=9606 GN=EIF4E PE=1 SV=2;sp|A6NMX2|I4E1B_HUMAN Eukaryotic translation initiation factor 4E type 1B OS=Homo sapiens OX=9606 GN=EIF4E1B PE=1 SV=3	2	2	2	2	1	0	2	0	2	2	1	0	2	0	2	2	1	0	2	0	2	2	9.7	9.7	9.7	25.097	217	217;242	0	14.41	By matching		By MS/MS		By MS/MS
MRPL15	26.1265	22.3514	25.966	24.975	25.1216	25.1949	Q9P015	Q9P015	18	18	18	39S ribosomal protein L15, mitochondrial	MRPL15	sp|Q9P015|RM15_HUMAN 39S ribosomal protein L15, mitochondrial OS=Homo sapiens OX=9606 GN=MRPL15 PE=1 SV=1	1	18	18	18	17	2	16	13	15	16	17	2	16	13	15	16	17	2	16	13	15	16	64.5	64.5	64.5	33.419	296	296	0	219.1	By MS/MS	By matching	By MS/MS	By MS/MS	By MS/MS
TDRKH	22.3465	22.1109	22.7262	21.1176	22.9084	22.9034	Q9Y2W6	Q9Y2W6	3	3	3	Tudor and KH domain-containing protein	TDRKH	sp|Q9Y2W6|TDRKH_HUMAN Tudor and KH domain-containing protein OS=Homo sapiens OX=9606 GN=TDRKH PE=1 SV=2	1	3	3	3	2	1	3	1	3	2	2	1	3	1	3	2	2	1	3	1	3	2	9.1	9.1	9.1	62.045	561	561	0	23.162	By MS/MS	By matching	By MS/MS	By MS/MS	By matching
CNPY2	21.3959	21.6484	24.3212	21.4632	23.0281	23.2733	Q9Y2B0	Q9Y2B0	4	4	4	Protein canopy homolog 2	CNPY2	sp|Q9Y2B0|CNPY2_HUMAN Protein canopy homolog 2 OS=Homo sapiens OX=9606 GN=CNPY2 PE=1 SV=1	1	4	4	4	1	1	4	0	3	3	1	1	4	0	3	3	1	1	4	0	3	3	25.3	25.3	25.3	20.652	182	182	0	29.367	By MS/MS	By matching	By MS/MS		By MS/MS
NDUFB4	26.458	21.5214	25.4537	25.9134	24.8761	24.9533	O95168	O95168	7	7	7	NADH dehydrogenase [ubiquinone] 1 beta subcomplex subunit 4	NDUFB4	sp|O95168|NDUB4_HUMAN NADH dehydrogenase [ubiquinone] 1 beta subcomplex subunit 4 OS=Homo sapiens OX=9606 GN=NDUFB4 PE=1 SV=3	1	7	7	7	6	1	6	5	5	5	6	1	6	5	5	5	6	1	6	5	5	5	53.5	53.5	53.5	15.208	129	129	0	54.202	By MS/MS	By matching	By MS/MS	By MS/MS	By MS/MS
CCDC47	25.3134	24.1218	26.1623	24.5143	25.4252	25.4334	Q96A33	Q96A33	21	21	21	Coiled-coil domain-containing protein 47	CCDC47	sp|Q96A33|CCD47_HUMAN PAT complex subunit CCDC47 OS=Homo sapiens OX=9606 GN=CCDC47 PE=1 SV=1	1	21	21	21	18	2	11	15	9	10	18	2	11	15	9	10	18	2	11	15	9	10	42.9	42.9	42.9	55.873	483	483	0	193.56	By MS/MS	By matching	By MS/MS	By MS/MS	By MS/MS
NDUFAF4	24.6683	22.1345	24.4636	24.2816	24.4232	24.3879	Q9P032	Q9P032	9	9	9	NADH dehydrogenase [ubiquinone] 1 alpha subcomplex assembly factor 4	NDUFAF4	sp|Q9P032|NDUF4_HUMAN NADH dehydrogenase [ubiquinone] 1 alpha subcomplex assembly factor 4 OS=Homo sapiens OX=9606 GN=NDUFAF4 PE=1 SV=1	1	9	9	9	6	1	7	3	5	5	6	1	7	3	5	5	6	1	7	3	5	5	48.6	48.6	48.6	20.266	175	175	0	68.008	By MS/MS	By matching	By MS/MS	By MS/MS	By MS/MS
SDHB	25.433	24.6598	24.8818	24.9035	24.0107	24.5881	P21912	P21912	9	9	9	Succinate dehydrogenase [ubiquinone] iron-sulfur subunit, mitochondrial	SDHB	sp|P21912|SDHB_HUMAN Succinate dehydrogenase [ubiquinone] iron-sulfur subunit, mitochondrial OS=Homo sapiens OX=9606 GN=SDHB PE=1 SV=3	1	9	9	9	7	3	4	6	4	4	7	3	4	6	4	4	7	3	4	6	4	4	26.1	26.1	26.1	31.629	280	280	0	68.535	By MS/MS	By MS/MS	By MS/MS	By MS/MS	By MS/MS
FKBP2	21.245	22.0211	23.5015	21.0015	22.8596	22.7557	P26885	P26885	3	3	3	Peptidyl-prolyl cis-trans isomerase FKBP2	FKBP2	sp|P26885|FKBP2_HUMAN Peptidyl-prolyl cis-trans isomerase FKBP2 OS=Homo sapiens OX=9606 GN=FKBP2 PE=1 SV=2	1	3	3	3	1	0	3	0	3	3	1	0	3	0	3	3	1	0	3	0	3	3	42.3	42.3	42.3	15.649	142	142	0	19.168	By matching		By MS/MS		By MS/MS
MRPS31	24.7835	24.1654	24.9249	23.5074	25.0852	24.7681	Q92665	Q92665	13	13	13	28S ribosomal protein S31, mitochondrial	MRPS31	sp|Q92665|RT31_HUMAN 28S ribosomal protein S31, mitochondrial OS=Homo sapiens OX=9606 GN=MRPS31 PE=1 SV=3	1	13	13	13	11	2	9	8	9	8	11	2	9	8	9	8	11	2	9	8	9	8	43	43	43	45.318	395	395	0	117.49	By MS/MS	By MS/MS	By MS/MS	By MS/MS	By MS/MS
EMD	23.6841	21.7977	23.7964	23.5222	23.9335	23.74	P50402	P50402	6	6	6	Emerin	EMD	sp|P50402|EMD_HUMAN Emerin OS=Homo sapiens OX=9606 GN=EMD PE=1 SV=1	1	6	6	6	6	1	3	3	3	3	6	1	3	3	3	3	6	1	3	3	3	3	39.4	39.4	39.4	28.994	254	254	0	71.171	By MS/MS	By matching	By MS/MS	By MS/MS	By MS/MS
ERP29	23.405	22.2862	25.4783	22.7252	24.2325	24.8102	P30040	P30040	5	5	5	Endoplasmic reticulum resident protein 29	ERP29	sp|P30040|ERP29_HUMAN Endoplasmic reticulum resident protein 29 OS=Homo sapiens OX=9606 GN=ERP29 PE=1 SV=4	1	5	5	5	3	1	5	2	3	5	3	1	5	2	3	5	3	1	5	2	3	5	25.3	25.3	25.3	28.993	261	261	0	34.489	By MS/MS	By matching	By MS/MS	By MS/MS	By MS/MS
ATP5C1	27.7075	27.5403	27.0758	26.9037	26.7501	27.2081	P36542	P36542	13	13	13	ATP synthase subunit gamma, mitochondrial	ATP5C1	sp|P36542|ATPG_HUMAN ATP synthase subunit gamma, mitochondrial OS=Homo sapiens OX=9606 GN=ATP5F1C PE=1 SV=1	1	13	13	13	10	4	9	11	9	9	10	4	9	11	9	9	10	4	9	11	9	9	35.6	35.6	35.6	32.996	298	298	0	252.12	By MS/MS	By MS/MS	By MS/MS	By MS/MS	By MS/MS
ABCB10	23.247	21.6677	23.0087	23.6663	22.4564	22.7091	Q9NRK6	Q9NRK6	9	9	9	ATP-binding cassette sub-family B member 10, mitochondrial	ABCB10	sp|Q9NRK6|ABCBA_HUMAN ATP-binding cassette sub-family B member 10, mitochondrial OS=Homo sapiens OX=9606 GN=ABCB10 PE=1 SV=2	1	9	9	9	9	1	7	7	5	6	9	1	7	7	5	6	9	1	7	7	5	6	15	15	15	79.147	738	738	0	62.091	By MS/MS	By matching	By MS/MS	By MS/MS	By MS/MS
SRPRB	25.3992	25.2451	25.2539	24.7673	25.465	25.3828	Q9Y5M8	Q9Y5M8	16	16	16	Signal recognition particle receptor subunit beta	SRPRB	sp|Q9Y5M8|SRPRB_HUMAN Signal recognition particle receptor subunit beta OS=Homo sapiens OX=9606 GN=SRPRB PE=1 SV=3	1	16	16	16	10	5	16	7	15	12	10	5	16	7	15	12	10	5	16	7	15	12	44.6	44.6	44.6	29.702	271	271	0	167.82	By MS/MS	By MS/MS	By MS/MS	By MS/MS	By MS/MS
MRPS22	24.3857	22.1485	24.5639	24.1012	24.4826	24.4334	P82650	P82650	18	18	18	28S ribosomal protein S22, mitochondrial	MRPS22	sp|P82650|RT22_HUMAN 28S ribosomal protein S22, mitochondrial OS=Homo sapiens OX=9606 GN=MRPS22 PE=1 SV=1	1	18	18	18	15	1	10	11	11	11	15	1	10	11	11	11	15	1	10	11	11	11	58.6	58.6	58.6	41.28	360	360	0	174.06	By MS/MS	By matching	By MS/MS	By MS/MS	By MS/MS
EMC3	24.2311	23.6988	23.3568	23.7461	23.1983	23.322	Q9P0I2	Q9P0I2	4	4	4	ER membrane protein complex subunit 3	EMC3	sp|Q9P0I2|EMC3_HUMAN ER membrane protein complex subunit 3 OS=Homo sapiens OX=9606 GN=EMC3 PE=1 SV=3	1	4	4	4	4	1	2	3	2	2	4	1	2	3	2	2	4	1	2	3	2	2	20.3	20.3	20.3	29.952	261	261	0	34.876	By MS/MS	By matching	By MS/MS	By MS/MS	By MS/MS
TBRG4	24.8194	21.6485	24.7501	24.117	24.8443	24.2083	Q969Z0	Q969Z0	10	10	10	Protein TBRG4	TBRG4	sp|Q969Z0|FAKD4_HUMAN FAST kinase domain-containing protein 4 OS=Homo sapiens OX=9606 GN=TBRG4 PE=1 SV=1	1	10	10	10	8	1	6	6	6	7	8	1	6	6	6	7	8	1	6	6	6	7	20	20	20	70.737	631	631	0	73.424	By MS/MS	By matching	By MS/MS	By MS/MS	By MS/MS
PGRMC1	26.1205	25.8441	24.8395	26.041	25.2451	24.9974	O00264	O00264	9	9	9	Membrane-associated progesterone receptor component 1	PGRMC1	sp|O00264|PGRC1_HUMAN Membrane-associated progesterone receptor component 1 OS=Homo sapiens OX=9606 GN=PGRMC1 PE=1 SV=3	1	9	9	9	9	2	5	5	4	5	9	2	5	5	4	5	9	2	5	5	4	5	21	21	21	21.671	195	195	0	68.911	By MS/MS	By MS/MS	By MS/MS	By MS/MS	By MS/MS
PRDX5	21.6421	22.0384	24.5024	20.5414	23.1181	23.3185	P30044	P30044	7	7	7	Peroxiredoxin-5, mitochondrial	PRDX5	sp|P30044|PRDX5_HUMAN Peroxiredoxin-5, mitochondrial OS=Homo sapiens OX=9606 GN=PRDX5 PE=1 SV=4	1	7	7	7	2	0	6	1	4	5	2	0	6	1	4	5	2	0	6	1	4	5	49.1	49.1	49.1	22.086	214	214	0	56.086	By MS/MS		By MS/MS	By matching	By MS/MS
SSR4	25.8578	22.4198	25.9638	25.5319	25.6355	25.5349	P51571	P51571	7	7	7	Translocon-associated protein subunit delta	SSR4	sp|P51571|SSRD_HUMAN Translocon-associated protein subunit delta OS=Homo sapiens OX=9606 GN=SSR4 PE=1 SV=1	1	7	7	7	7	1	4	7	4	3	7	1	4	7	4	3	7	1	4	7	4	3	40.5	40.5	40.5	18.998	173	173	0	72.151	By MS/MS	By MS/MS	By MS/MS	By MS/MS	By MS/MS
LIN7C	24.2271	21.4481	24.0893	23.9861	24.2568	23.901	Q9NUP9;O14910	Q9NUP9	7;3	7;3	7;3	Protein lin-7 homolog C	LIN7C	sp|Q9NUP9|LIN7C_HUMAN Protein lin-7 homolog C OS=Homo sapiens OX=9606 GN=LIN7C PE=1 SV=1	2	7	7	7	5	3	4	3	4	4	5	3	4	3	4	4	5	3	4	3	4	4	57.4	57.4	57.4	21.834	197	197;233	0	72.781	By MS/MS	By matching	By MS/MS	By MS/MS	By MS/MS
RAB21	23.4042	22.0524	23.0608	22.964	22.5378	22.8685	Q9UL25	Q9UL25	5	5	5	Ras-related protein Rab-21	RAB21	sp|Q9UL25|RAB21_HUMAN Ras-related protein Rab-21 OS=Homo sapiens OX=9606 GN=RAB21 PE=1 SV=3	1	5	5	5	5	0	4	4	3	4	5	0	4	4	3	4	5	0	4	4	3	4	25.3	25.3	25.3	24.347	225	225	0	59.06	By MS/MS		By MS/MS	By MS/MS	By MS/MS
SPTBN1	23.1424	23.126	24.0098	22.4389	23.5566	23.9835	Q01082;O15020	Q01082	18;1	18;1	18;1	Spectrin beta chain, non-erythrocytic 1	SPTBN1	sp|Q01082|SPTB2_HUMAN Spectrin beta chain, non-erythrocytic 1 OS=Homo sapiens OX=9606 GN=SPTBN1 PE=1 SV=2	2	18	18	18	10	3	13	5	12	14	10	3	13	5	12	14	10	3	13	5	12	14	10.5	10.5	10.5	274.61	2364	2364;2390	0	138.94	By MS/MS	By matching	By MS/MS	By MS/MS	By MS/MS
PNPT1	25.2378	22.9221	24.3836	24.3905	23.3226	24.0951	Q8TCS8	Q8TCS8	31	31	31	Polyribonucleotide nucleotidyltransferase 1, mitochondrial	PNPT1	sp|Q8TCS8|PNPT1_HUMAN Polyribonucleotide nucleotidyltransferase 1, mitochondrial OS=Homo sapiens OX=9606 GN=PNPT1 PE=1 SV=2	1	31	31	31	21	4	16	15	10	15	21	4	16	15	10	15	21	4	16	15	10	15	44.4	44.4	44.4	85.95	783	783	0	213.05	By MS/MS	By matching	By MS/MS	By MS/MS	By MS/MS
DNM2	22.1692	22.0553	23.3133	21.7909	22.2699	22.3255	P50570;Q9UQ16;Q05193	P50570;Q9UQ16	5;3;2	5;3;2	5;3;2	Dynamin-2;Dynamin-3	DNM2;DNM3	sp|P50570|DYN2_HUMAN Dynamin-2 OS=Homo sapiens OX=9606 GN=DNM2 PE=1 SV=2;sp|Q9UQ16|DYN3_HUMAN Dynamin-3 OS=Homo sapiens OX=9606 GN=DNM3 PE=1 SV=4	3	5	5	5	2	0	5	1	3	4	2	0	5	1	3	4	2	0	5	1	3	4	7.4	7.4	7.4	98.063	870	870;869;864	0	33.559	By MS/MS		By MS/MS	By matching	By MS/MS
OXA1L	23.3938	21.5739	22.9578	23.1547	23.1655	22.7461	Q15070	Q15070	5	5	5	Mitochondrial inner membrane protein OXA1L	OXA1L	sp|Q15070|OXA1L_HUMAN Mitochondrial inner membrane protein OXA1L OS=Homo sapiens OX=9606 GN=OXA1L PE=1 SV=3	1	5	5	5	4	1	3	5	2	2	4	1	3	5	2	2	4	1	3	5	2	2	11.5	11.5	11.5	48.547	435	435	0	34	By MS/MS	By matching	By MS/MS	By MS/MS	By MS/MS
ALYREF	21.4177	21.3498	23.6635	21.3267	24.6612	24.1729	Q86V81	Q86V81	4	4	4	THO complex subunit 4	ALYREF	sp|Q86V81|THOC4_HUMAN THO complex subunit 4 OS=Homo sapiens OX=9606 GN=ALYREF PE=1 SV=3	1	4	4	4	3	0	2	2	3	3	3	0	2	2	3	3	3	0	2	2	3	3	26.5	26.5	26.5	26.888	257	257	0	30.205	By MS/MS		By MS/MS	By MS/MS	By MS/MS
NDUFA6	25.3069	21.1221	25.7128	24.9341	25.2592	25.6482	P56556	P56556	4	4	4	NADH dehydrogenase [ubiquinone] 1 alpha subcomplex subunit 6	NDUFA6	sp|P56556|NDUA6_HUMAN NADH dehydrogenase [ubiquinone] 1 alpha subcomplex subunit 6 OS=Homo sapiens OX=9606 GN=NDUFA6 PE=1 SV=4	1	4	4	4	3	1	3	2	2	2	3	1	3	2	2	2	3	1	3	2	2	2	37.5	37.5	37.5	15.136	128	128	0	32.524	By MS/MS	By matching	By MS/MS	By MS/MS	By MS/MS
CS	27.4483	25.9495	26.7392	26.7029	25.3481	26.5772	O75390	O75390	16	16	16	Citrate synthase, mitochondrial	CS	sp|O75390|CISY_HUMAN Citrate synthase, mitochondrial OS=Homo sapiens OX=9606 GN=CS PE=1 SV=2	1	16	16	16	13	5	10	11	6	10	13	5	10	11	6	10	13	5	10	11	6	10	37.1	37.1	37.1	51.712	466	466	0	243.19	By MS/MS	By MS/MS	By MS/MS	By MS/MS	By MS/MS
SRC	22.5746	23.4068	23.5706	22.5108	22.4244	21.6963	P12931;P06239;P06241;P07947	P12931;P06239;P06241;P07947	2;1;1;1	2;1;1;1	2;1;1;1	Proto-oncogene tyrosine-protein kinase Src;Tyrosine-protein kinase Lck;Tyrosine-protein kinase Fyn;Tyrosine-protein kinase Yes	SRC;LCK;FYN;YES1	sp|P12931|SRC_HUMAN Proto-oncogene tyrosine-protein kinase Src OS=Homo sapiens OX=9606 GN=SRC PE=1 SV=3;sp|P06239|LCK_HUMAN Tyrosine-protein kinase Lck OS=Homo sapiens OX=9606 GN=LCK PE=1 SV=6;sp|P06241|FYN_HUMAN Tyrosine-protein kinase Fyn OS=Homo sapiens	4	2	2	2	2	2	2	2	2	1	2	2	2	2	2	1	2	2	2	2	2	1	3.4	3.4	3.4	59.834	536	536;509;537;543	0	13.362	By MS/MS	By MS/MS	By MS/MS	By MS/MS	By matching
MAN2B1	23.8122	21.8951	23.4041	23.6333	22.7076	22.9912	O00754	O00754	7	7	7	Lysosomal alpha-mannosidase;Lysosomal alpha-mannosidase A peptide;Lysosomal alpha-mannosidase B peptide;Lysosomal alpha-mannosidase C peptide;Lysosomal alpha-mannosidase D peptide;Lysosomal alpha-mannosidase E peptide	MAN2B1	sp|O00754|MA2B1_HUMAN Lysosomal alpha-mannosidase OS=Homo sapiens OX=9606 GN=MAN2B1 PE=1 SV=3	1	7	7	7	6	1	5	5	4	5	6	1	5	5	4	5	6	1	5	5	4	5	11.3	11.3	11.3	113.74	1011	1011	0	89.374	By MS/MS	By matching	By MS/MS	By MS/MS	By MS/MS
HSPE1	28.6623	27.7198	28.0904	28.1612	26.9805	27.8717	P61604	P61604	20	20	20	10 kDa heat shock protein, mitochondrial	HSPE1	sp|P61604|CH10_HUMAN 10 kDa heat shock protein, mitochondrial OS=Homo sapiens OX=9606 GN=HSPE1 PE=1 SV=2	1	20	20	20	17	7	13	17	10	11	17	7	13	17	10	11	17	7	13	17	10	11	99	99	99	10.932	102	102	0	206.48	By MS/MS	By MS/MS	By MS/MS	By MS/MS	By MS/MS
BCKDHB	22.9615	21.5031	23.7361	20.5817	22.5766	22.989	P21953	P21953	5	5	5	2-oxoisovalerate dehydrogenase subunit beta, mitochondrial	BCKDHB	sp|P21953|ODBB_HUMAN 2-oxoisovalerate dehydrogenase subunit beta, mitochondrial OS=Homo sapiens OX=9606 GN=BCKDHB PE=1 SV=2	1	5	5	5	3	0	5	0	4	5	3	0	5	0	4	5	3	0	5	0	4	5	30.4	30.4	30.4	43.122	392	392	0	30.602	By MS/MS		By MS/MS		By matching
SLC25A13	26.5169	22.3206	25.8288	26.1993	25.2049	25.6349	Q9UJS0	Q9UJS0	28	28	22	Calcium-binding mitochondrial carrier protein Aralar2	SLC25A13	sp|Q9UJS0|S2513_HUMAN Electrogenic aspartate/glutamate antiporter SLC25A13, mitochondrial OS=Homo sapiens OX=9606 GN=SLC25A13 PE=1 SV=2	1	28	28	22	26	3	17	23	16	17	26	3	17	23	16	17	20	1	12	17	12	13	52.7	52.7	45.3	74.175	675	675	0	323.31	By MS/MS	By matching	By MS/MS	By MS/MS	By MS/MS
DYNC1I2	24.4765	21.9949	24.597	24.544	24.7515	24.8928	Q13409	Q13409	7	7	7	Cytoplasmic dynein 1 intermediate chain 2	DYNC1I2	sp|Q13409|DC1I2_HUMAN Cytoplasmic dynein 1 intermediate chain 2 OS=Homo sapiens OX=9606 GN=DYNC1I2 PE=1 SV=3	1	7	7	7	5	1	6	5	5	5	5	1	6	5	5	5	5	1	6	5	5	5	23.5	23.5	23.5	71.456	638	638	0	51.987	By MS/MS	By matching	By MS/MS	By MS/MS	By MS/MS
GRPEL1	26.1537	25.3698	25.0015	26.2577	24.7721	25.3064	Q9HAV7	Q9HAV7	15	15	15	GrpE protein homolog 1, mitochondrial	GRPEL1	sp|Q9HAV7|GRPE1_HUMAN GrpE protein homolog 1, mitochondrial OS=Homo sapiens OX=9606 GN=GRPEL1 PE=1 SV=2	1	15	15	15	13	4	9	9	9	11	13	4	9	9	9	11	13	4	9	9	9	11	57.6	57.6	57.6	24.279	217	217	0	158.38	By MS/MS	By MS/MS	By MS/MS	By MS/MS	By MS/MS
MRPL43	24.3207	24.2144	23.9326	24.0131	23.6673	23.7537	Q8N983	Q8N983	7	7	7	39S ribosomal protein L43, mitochondrial	MRPL43	sp|Q8N983|RM43_HUMAN 39S ribosomal protein L43, mitochondrial OS=Homo sapiens OX=9606 GN=MRPL43 PE=1 SV=1	1	7	7	7	7	5	6	6	7	7	7	5	6	6	7	7	7	5	6	6	7	7	27.9	27.9	27.9	23.431	215	215	0	64.428	By MS/MS	By matching	By MS/MS	By MS/MS	By MS/MS
MRPL16	23.7459	21.4468	24.7461	24.0524	23.8474	24.3122	Q9NX20	Q9NX20	6	6	6	39S ribosomal protein L16, mitochondrial	MRPL16	sp|Q9NX20|RM16_HUMAN 39S ribosomal protein L16, mitochondrial OS=Homo sapiens OX=9606 GN=MRPL16 PE=1 SV=1	1	6	6	6	6	0	2	3	2	2	6	0	2	3	2	2	6	0	2	3	2	2	22.3	22.3	22.3	28.449	251	251	0	42.043	By MS/MS		By MS/MS	By MS/MS	By MS/MS
RARS	21.7575	21.7745	21.5063	20.7748	21.0218	21.7903	P54136	P54136	4	4	4	Arginine--tRNA ligase, cytoplasmic	RARS	sp|P54136|SYRC_HUMAN Arginine--tRNA ligase, cytoplasmic OS=Homo sapiens OX=9606 GN=RARS1 PE=1 SV=2	1	4	4	4	2	0	2	0	2	4	2	0	2	0	2	4	2	0	2	0	2	4	7.6	7.6	7.6	75.378	660	660	0	22.692	By MS/MS		By MS/MS		By matching
STRAP	23.3342	21.831	23.4674	20.6843	23.1398	23.321	Q9Y3F4	Q9Y3F4	5	5	5	Serine-threonine kinase receptor-associated protein	STRAP	sp|Q9Y3F4|STRAP_HUMAN Serine-threonine kinase receptor-associated protein OS=Homo sapiens OX=9606 GN=STRAP PE=1 SV=1	1	5	5	5	2	0	5	1	3	5	2	0	5	1	3	5	2	0	5	1	3	5	26.6	26.6	26.6	38.438	350	350	0	32.178	By MS/MS		By MS/MS	By MS/MS	By MS/MS
MRPL10	24.2601	25.4239	25.3353	23.9497	24.7713	24.648	Q7Z7H8	Q7Z7H8	5	5	5	39S ribosomal protein L10, mitochondrial	MRPL10	sp|Q7Z7H8|RM10_HUMAN 39S ribosomal protein L10, mitochondrial OS=Homo sapiens OX=9606 GN=MRPL10 PE=1 SV=3	1	5	5	5	3	3	4	3	4	4	3	3	4	3	4	4	3	3	4	3	4	4	27.2	27.2	27.2	29.282	261	261	0	47.636	By MS/MS	By MS/MS	By MS/MS	By MS/MS	By MS/MS
GFM1	25.063	24.0683	25.3613	24.5186	24.0325	24.7432	Q96RP9	Q96RP9	13	13	13	Elongation factor G, mitochondrial	GFM1	sp|Q96RP9|EFGM_HUMAN Elongation factor G, mitochondrial OS=Homo sapiens OX=9606 GN=GFM1 PE=1 SV=2	1	13	13	13	11	2	7	7	4	8	11	2	7	7	4	8	11	2	7	7	4	8	23.3	23.3	23.3	83.471	751	751	0	98.685	By MS/MS	By matching	By MS/MS	By MS/MS	By MS/MS
KARS	23.1454	22.6044	23.0239	22.5215	22.3606	22.6881	Q15046	Q15046	5	5	5	Lysine--tRNA ligase	KARS	sp|Q15046|SYK_HUMAN Lysine--tRNA ligase OS=Homo sapiens OX=9606 GN=KARS1 PE=1 SV=3	1	5	5	5	3	0	3	2	4	3	3	0	3	2	4	3	3	0	3	2	4	3	11.7	11.7	11.7	68.047	597	597	0	48.296	By MS/MS		By MS/MS	By matching	By MS/MS
PSMA7	21.9303	22.0317	21.413	20.7856	22.6625	23.0413	O14818;Q8TAA3	O14818;Q8TAA3	2;1	2;1	2;1	Proteasome subunit alpha type-7;Proteasome subunit alpha type-7-like	PSMA7;PSMA8	sp|O14818|PSA7_HUMAN Proteasome subunit alpha type-7 OS=Homo sapiens OX=9606 GN=PSMA7 PE=1 SV=1;sp|Q8TAA3|PSMA8_HUMAN Proteasome subunit alpha-type 8 OS=Homo sapiens OX=9606 GN=PSMA8 PE=2 SV=3	2	2	2	2	1	0	1	0	2	2	1	0	1	0	2	2	1	0	1	0	2	2	16.9	16.9	16.9	27.887	248	248;256	0.00068871	11.418	By matching		By matching		By MS/MS
ALCAM	23.8229	22.1309	21.8729	22.7532	21.0312	21.7809	Q13740	Q13740	6	6	6	CD166 antigen	ALCAM	sp|Q13740|CD166_HUMAN CD166 antigen OS=Homo sapiens OX=9606 GN=ALCAM PE=1 SV=2	1	6	6	6	5	0	3	1	1	3	5	0	3	1	1	3	5	0	3	1	1	3	18.7	18.7	18.7	65.102	583	583	0	41.552	By MS/MS		By MS/MS	By matching	By matching
ATP5I	26.376	24.5417	25.3909	26.6092	24.6843	25.1787	P56385	P56385	6	6	6	ATP synthase subunit e, mitochondrial	ATP5I	sp|P56385|ATP5I_HUMAN ATP synthase subunit e, mitochondrial OS=Homo sapiens OX=9606 GN=ATP5ME PE=1 SV=2	1	6	6	6	6	2	4	5	3	4	6	2	4	5	3	4	6	2	4	5	3	4	66.7	66.7	66.7	7.9331	69	69	0	51.939	By MS/MS	By MS/MS	By MS/MS	By MS/MS	By MS/MS
UQCRFS1	26.6791	23.4762	25.3842	26.1653	24.9979	25.27	P47985;P0C7P4	P47985;P0C7P4	14;10	14;10	14;10	Cytochrome b-c1 complex subunit Rieske, mitochondrial;Cytochrome b-c1 complex subunit 11;Putative cytochrome b-c1 complex subunit Rieske-like protein 1	UQCRFS1;UQCRFS1P1	sp|P47985|UCRI_HUMAN Cytochrome b-c1 complex subunit Rieske, mitochondrial OS=Homo sapiens OX=9606 GN=UQCRFS1 PE=1 SV=2;sp|P0C7P4|UCRIL_HUMAN Putative cytochrome b-c1 complex subunit Rieske-like protein 1 OS=Homo sapiens OX=9606 GN=UQCRFS1P1 PE=5 SV=1	2	14	14	14	13	4	10	11	9	8	13	4	10	11	9	8	13	4	10	11	9	8	60.6	60.6	60.6	29.668	274	274;283	0	223.85	By MS/MS	By matching	By MS/MS	By MS/MS	By MS/MS
PMPCA	24.4105	24.8347	25.0984	23.9691	23.9121	24.4027	Q10713	Q10713	16	16	16	Mitochondrial-processing peptidase subunit alpha	PMPCA	sp|Q10713|MPPA_HUMAN Mitochondrial-processing peptidase subunit alpha OS=Homo sapiens OX=9606 GN=PMPCA PE=1 SV=2	1	16	16	16	9	4	14	5	9	10	9	4	14	5	9	10	9	4	14	5	9	10	37	37	37	58.252	525	525	0	117.02	By MS/MS	By matching	By MS/MS	By MS/MS	By MS/MS
FDFT1	24.046	22.1654	23.5676	23.3022	24.0138	23.6221	P37268	P37268	7	7	7	Squalene synthase	FDFT1	sp|P37268|FDFT_HUMAN Squalene synthase OS=Homo sapiens OX=9606 GN=FDFT1 PE=1 SV=1	1	7	7	7	7	0	3	5	2	3	7	0	3	5	2	3	7	0	3	5	2	3	24.9	24.9	24.9	48.115	417	417	0	71.617	By MS/MS		By MS/MS	By MS/MS	By MS/MS
ALDH2	25.6692	22.756	24.9194	25.2126	23.258	24.3475	P05091	P05091	23	23	22	Aldehyde dehydrogenase, mitochondrial	ALDH2	sp|P05091|ALDH2_HUMAN Aldehyde dehydrogenase, mitochondrial OS=Homo sapiens OX=9606 GN=ALDH2 PE=1 SV=2	1	23	23	22	18	4	16	14	10	15	18	4	16	14	10	15	17	3	15	14	9	14	49.7	49.7	48.2	56.381	517	517	0	232.82	By MS/MS	By matching	By MS/MS	By MS/MS	By MS/MS
2023-03-01	23.7412	22.0008	24.3843	23.3707	24.068	23.9255	Q5VT66	Q5VT66	7	7	6	Mitochondrial amidoxime-reducing component 1	2023-03-01	sp|Q5VT66|MARC1_HUMAN Mitochondrial amidoxime-reducing component 1 OS=Homo sapiens OX=9606 GN=MTARC1 PE=1 SV=1	1	7	7	6	6	0	3	6	3	3	6	0	3	6	3	3	5	0	3	5	3	3	33.2	33.2	28.8	37.499	337	337	0	67.371	By MS/MS		By MS/MS	By MS/MS	By MS/MS
CTNNB1	22.7245	21.4076	22.9035	20.7584	22.545	22.5457	P35222	P35222	8	6	6	Catenin beta-1	CTNNB1	sp|P35222|CTNB1_HUMAN Catenin beta-1 OS=Homo sapiens OX=9606 GN=CTNNB1 PE=1 SV=1	1	8	6	6	5	1	6	4	5	5	4	1	5	2	3	4	4	1	5	2	3	4	17.2	13.7	13.7	85.496	781	781	0	44.747	By MS/MS	By matching	By MS/MS	By MS/MS	By matching
UBXN4	23.4481	22.0997	23.7706	20.8277	24.1035	23.622	Q92575	Q92575	5	5	5	UBX domain-containing protein 4	UBXN4	sp|Q92575|UBXN4_HUMAN UBX domain-containing protein 4 OS=Homo sapiens OX=9606 GN=UBXN4 PE=1 SV=2	1	5	5	5	4	0	3	1	3	2	4	0	3	1	3	2	4	0	3	1	3	2	18.1	18.1	18.1	56.777	508	508	0	33.539	By MS/MS		By MS/MS	By MS/MS	By MS/MS
API5	21.224	22.5709	23.0096	20.9486	23.263	22.5591	Q9BZZ5	Q9BZZ5	4	4	4	Apoptosis inhibitor 5	API5	sp|Q9BZZ5|API5_HUMAN Apoptosis inhibitor 5 OS=Homo sapiens OX=9606 GN=API5 PE=1 SV=3	1	4	4	4	1	0	3	0	4	3	1	0	3	0	4	3	1	0	3	0	4	3	11.8	11.8	11.8	59.004	524	524	0	23.713	By matching		By MS/MS		By MS/MS
DGKE	21.5405	21.9142	22.6028	20.6567	22.3418	22.3294	P52429	P52429	2	2	2	Diacylglycerol kinase epsilon	DGKE	sp|P52429|DGKE_HUMAN Diacylglycerol kinase epsilon OS=Homo sapiens OX=9606 GN=DGKE PE=1 SV=1	1	2	2	2	2	0	2	0	2	2	2	0	2	0	2	2	2	0	2	0	2	2	4.4	4.4	4.4	63.926	567	567	0	16.255	By MS/MS		By MS/MS		By MS/MS
MRPL41	24.6605	21.7736	24.8707	24.8667	24.7223	24.8828	Q8IXM3	Q8IXM3	7	7	7	39S ribosomal protein L41, mitochondrial	MRPL41	sp|Q8IXM3|RM41_HUMAN 39S ribosomal protein L41, mitochondrial OS=Homo sapiens OX=9606 GN=MRPL41 PE=1 SV=1	1	7	7	7	7	1	4	4	4	4	7	1	4	4	4	4	7	1	4	4	4	4	58.4	58.4	58.4	15.383	137	137	0	55.003	By MS/MS	By matching	By MS/MS	By MS/MS	By MS/MS
ATAD3B	21.0505	21.9716	25.8014	22.0518	26.0336	25.2958	Q5T9A4	Q5T9A4	38	12	9	ATPase family AAA domain-containing protein 3B	ATAD3B	sp|Q5T9A4|ATD3B_HUMAN ATPase family AAA domain-containing protein 3B OS=Homo sapiens OX=9606 GN=ATAD3B PE=1 SV=1	1	38	12	9	22	8	29	14	28	25	7	0	8	4	6	5	5	0	5	2	4	3	54.3	22.2	17	72.572	648	648	0	149.77	By MS/MS	By matching	By MS/MS	By MS/MS	By MS/MS
PDIA3	25.667	25.5203	26.0132	24.7578	24.9811	25.7321	P30101	P30101	32	32	32	Protein disulfide-isomerase A3	PDIA3	sp|P30101|PDIA3_HUMAN Protein disulfide-isomerase A3 OS=Homo sapiens OX=9606 GN=PDIA3 PE=1 SV=4	1	32	32	32	22	10	27	20	19	21	22	10	27	20	19	21	22	10	27	20	19	21	62.8	62.8	62.8	56.782	505	505	0	303.98	By MS/MS	By MS/MS	By MS/MS	By MS/MS	By MS/MS
TMPO	23.7348	24.3171	24.4671	20.7698	25.1553	24.3135	P42166	P42166	7	7	7	Lamina-associated polypeptide 2, isoform alpha;Thymopoietin;Thymopentin	TMPO	sp|P42166|LAP2A_HUMAN Lamina-associated polypeptide 2, isoform alpha OS=Homo sapiens OX=9606 GN=TMPO PE=1 SV=2	1	7	7	7	5	3	7	1	6	7	5	3	7	1	6	7	5	3	7	1	6	7	14	14	14	75.491	694	694	0	52.859	By MS/MS	By matching	By MS/MS	By matching	By MS/MS
HSD17B10	27.3356	26.2432	26.6266	27.0348	25.9011	26.4833	Q99714	Q99714	19	19	19	3-hydroxyacyl-CoA dehydrogenase type-2	HSD17B10	sp|Q99714|HCD2_HUMAN 3-hydroxyacyl-CoA dehydrogenase type-2 OS=Homo sapiens OX=9606 GN=HSD17B10 PE=1 SV=3	1	19	19	19	18	5	11	14	10	10	18	5	11	14	10	10	18	5	11	14	10	10	81.6	81.6	81.6	26.923	261	261	0	323.31	By MS/MS	By MS/MS	By MS/MS	By MS/MS	By MS/MS
CRTAP	23.7721	21.0532	23.5937	22.7005	23.9954	24.3835	O75718	O75718	5	5	5	Cartilage-associated protein	CRTAP	sp|O75718|CRTAP_HUMAN Cartilage-associated protein OS=Homo sapiens OX=9606 GN=CRTAP PE=1 SV=1	1	5	5	5	5	1	5	3	4	5	5	1	5	3	4	5	5	1	5	3	4	5	11.2	11.2	11.2	46.561	401	401	0	33.766	By MS/MS	By matching	By MS/MS	By MS/MS	By MS/MS
COX7A2L	24.5094	21.5055	24.8528	23.9483	24.3357	24.6449	O14548	O14548	3	3	3	Cytochrome c oxidase subunit 7A-related protein, mitochondrial	COX7A2L	sp|O14548|COX7R_HUMAN Cytochrome c oxidase subunit 7A-related protein, mitochondrial OS=Homo sapiens OX=9606 GN=COX7A2L PE=1 SV=2	1	3	3	3	3	1	3	3	2	3	3	1	3	3	2	3	3	1	3	3	2	3	46.5	46.5	46.5	12.615	114	114	0	24.799	By MS/MS	By matching	By MS/MS	By MS/MS	By MS/MS
IMMT	26.3965	25.8525	26.3686	26.0056	26.2931	26.2269	Q16891	Q16891	50	50	50	MICOS complex subunit MIC60	IMMT	sp|Q16891|MIC60_HUMAN MICOS complex subunit MIC60 OS=Homo sapiens OX=9606 GN=IMMT PE=1 SV=1	1	50	50	50	43	11	30	31	26	27	43	11	30	31	26	27	43	11	30	31	26	27	62.1	62.1	62.1	83.677	758	758	0	323.31	By MS/MS	By MS/MS	By MS/MS	By MS/MS	By MS/MS
TMED9	23.9972	21.661	24.016	23.7866	23.3732	23.6129	Q9BVK6	Q9BVK6	8	8	7	Transmembrane emp24 domain-containing protein 9	TMED9	sp|Q9BVK6|TMED9_HUMAN Transmembrane emp24 domain-containing protein 9 OS=Homo sapiens OX=9606 GN=TMED9 PE=1 SV=2	1	8	8	7	6	1	5	4	3	4	6	1	5	4	3	4	5	1	5	3	3	4	31.9	31.9	24.7	27.277	235	235	0	81.478	By MS/MS	By matching	By MS/MS	By MS/MS	By MS/MS
OGDH	25.4091	22.6243	24.8748	23.9697	24.5933	24.7878	Q02218;Q9ULD0	Q02218	21;3	21;3	21;3	2-oxoglutarate dehydrogenase, mitochondrial	OGDH	sp|Q02218|ODO1_HUMAN 2-oxoglutarate dehydrogenase complex component E1 OS=Homo sapiens OX=9606 GN=OGDH PE=1 SV=3	2	21	21	21	17	4	10	11	10	10	17	4	10	11	10	10	17	4	10	11	10	10	30.2	30.2	30.2	115.93	1023	1023;1010	0	293.03	By MS/MS	By matching	By MS/MS	By MS/MS	By MS/MS
MRPL44	25.1688	23.6229	24.2981	24.6021	23.8167	23.7483	Q9H9J2	Q9H9J2	11	11	11	39S ribosomal protein L44, mitochondrial	MRPL44	sp|Q9H9J2|RM44_HUMAN 39S ribosomal protein L44, mitochondrial OS=Homo sapiens OX=9606 GN=MRPL44 PE=1 SV=1	1	11	11	11	8	5	8	8	5	8	8	5	8	8	5	8	8	5	8	8	5	8	40.4	40.4	40.4	37.535	332	332	0	84.966	By MS/MS	By matching	By MS/MS	By MS/MS	By MS/MS
DLD	25.9954	26.0997	26.251	25.4969	25.6396	26.097	P09622	P09622	24	24	24	Dihydrolipoyl dehydrogenase, mitochondrial	DLD	sp|P09622|DLDH_HUMAN Dihydrolipoyl dehydrogenase, mitochondrial OS=Homo sapiens OX=9606 GN=DLD PE=1 SV=2	1	24	24	24	23	6	12	19	7	12	23	6	12	19	7	12	23	6	12	19	7	12	56	56	56	54.177	509	509	0	271.59	By MS/MS	By MS/MS	By MS/MS	By MS/MS	By MS/MS
LMNB1	23.589	20.9399	23.9617	23.938	25.1994	24.9722	P20700	P20700	11	11	9	Lamin-B1	LMNB1	sp|P20700|LMNB1_HUMAN Lamin-B1 OS=Homo sapiens OX=9606 GN=LMNB1 PE=1 SV=2	1	11	11	9	9	0	5	7	5	8	9	0	5	7	5	8	8	0	5	7	4	6	28.2	28.2	24.2	66.408	586	586	0	93.748	By MS/MS		By MS/MS	By MS/MS	By MS/MS
ARG2	21.6604	21.8574	23.5485	21.7988	22.2827	22.9571	P78540	P78540	2	2	2	Arginase-2, mitochondrial	ARG2	sp|P78540|ARGI2_HUMAN Arginase-2, mitochondrial OS=Homo sapiens OX=9606 GN=ARG2 PE=1 SV=1	1	2	2	2	1	0	2	1	2	2	1	0	2	1	2	2	1	0	2	1	2	2	9.3	9.3	9.3	38.577	354	354	0	22.533	By MS/MS		By MS/MS	By MS/MS	By matching
SOD2	24.752	21.4084	25.1321	24.5865	21.3633	24.4717	P04179	P04179	7	7	7	Superoxide dismutase [Mn], mitochondrial	SOD2	sp|P04179|SODM_HUMAN Superoxide dismutase [Mn], mitochondrial OS=Homo sapiens OX=9606 GN=SOD2 PE=1 SV=3	1	7	7	7	3	1	5	2	1	4	3	1	5	2	1	4	3	1	5	2	1	4	30.2	30.2	30.2	24.75	222	222	0	61.875	By MS/MS	By matching	By MS/MS	By MS/MS	By matching
PRKCSH	21.1806	25.5916	26.0565	21.7037	25.2207	25.7571	P14314	P14314	10	10	10	Glucosidase 2 subunit beta	PRKCSH	sp|P14314|GLU2B_HUMAN Glucosidase 2 subunit beta OS=Homo sapiens OX=9606 GN=PRKCSH PE=1 SV=2	1	10	10	10	7	2	3	6	2	3	7	2	3	6	2	3	7	2	3	6	2	3	23.9	23.9	23.9	59.425	528	528	0	146.65	By MS/MS	By MS/MS	By MS/MS	By MS/MS	By MS/MS
UQCRB	25.6588	21.5089	25.7221	25.9836	24.8734	25.3913	P14927	P14927	11	11	11	Cytochrome b-c1 complex subunit 7	UQCRB	sp|P14927|QCR7_HUMAN Cytochrome b-c1 complex subunit 7 OS=Homo sapiens OX=9606 GN=UQCRB PE=1 SV=2	1	11	11	11	10	1	7	7	6	7	10	1	7	7	6	7	10	1	7	7	6	7	68.5	68.5	68.5	13.53	111	111	0	104.8	By MS/MS	By matching	By MS/MS	By MS/MS	By MS/MS
ATP2A2	25.6961	22.8417	25.0787	25.1917	24.518	24.7439	P16615;O14983;Q93084	P16615	33;10;6	33;10;6	33;10;6	Sarcoplasmic/endoplasmic reticulum calcium ATPase 2	ATP2A2	sp|P16615|AT2A2_HUMAN Sarcoplasmic/endoplasmic reticulum calcium ATPase 2 OS=Homo sapiens OX=9606 GN=ATP2A2 PE=1 SV=1	3	33	33	33	26	4	18	22	12	14	26	4	18	22	12	14	26	4	18	22	12	14	34.9	34.9	34.9	114.76	1042	1042;1001;999	0	321.6	By MS/MS	By matching	By MS/MS	By MS/MS	By MS/MS
PDK1	24.4889	21.6152	23.5484	21.367	23.2262	22.9324	Q15118	Q15118	7	7	7	[Pyruvate dehydrogenase (acetyl-transferring)] kinase isozyme 1, mitochondrial	PDK1	sp|Q15118|PDK1_HUMAN [Pyruvate dehydrogenase (acetyl-transferring)] kinase isozyme 1, mitochondrial OS=Homo sapiens OX=9606 GN=PDK1 PE=1 SV=1	1	7	7	7	4	0	4	1	6	6	4	0	4	1	6	6	4	0	4	1	6	6	22.2	22.2	22.2	49.244	436	436	0	49.259	By MS/MS		By MS/MS	By MS/MS	By MS/MS
AMFR	22.4805	21.4693	21.8193	21.6967	22.5579	22.8547	Q9UKV5	Q9UKV5	2	2	2	E3 ubiquitin-protein ligase AMFR	AMFR	sp|Q9UKV5|AMFR_HUMAN E3 ubiquitin-protein ligase AMFR OS=Homo sapiens OX=9606 GN=AMFR PE=1 SV=2	1	2	2	2	2	0	2	2	2	2	2	0	2	2	2	2	2	0	2	2	2	2	5	5	5	72.995	643	643	0	13.773	By MS/MS		By MS/MS	By matching	By MS/MS
HACD3	25.5431	23.9137	24.4426	25.2637	24.5997	24.2878	Q9P035	Q9P035	9	9	9	Very-long-chain (3R)-3-hydroxyacyl-CoA dehydratase 3	HACD3	sp|Q9P035|HACD3_HUMAN Very-long-chain (3R)-3-hydroxyacyl-CoA dehydratase 3 OS=Homo sapiens OX=9606 GN=HACD3 PE=1 SV=2	1	9	9	9	9	2	6	7	7	7	9	2	6	7	7	7	9	2	6	7	7	7	27.6	27.6	27.6	43.159	362	362	0	97.766	By MS/MS	By matching	By MS/MS	By MS/MS	By MS/MS
SLC3A2	25.272	22.3447	25.1459	25.1834	24.5485	25.0195	P08195	P08195	17	17	17	4F2 cell-surface antigen heavy chain	SLC3A2	sp|P08195|4F2_HUMAN 4F2 cell-surface antigen heavy chain OS=Homo sapiens OX=9606 GN=SLC3A2 PE=1 SV=3	1	17	17	17	11	1	14	11	10	14	11	1	14	11	10	14	11	1	14	11	10	14	31.9	31.9	31.9	67.993	630	630	0	155.65	By MS/MS	By matching	By MS/MS	By MS/MS	By MS/MS
MRPL21	24.8536	21.8212	24.1327	24.5613	24.0223	24.0214	Q7Z2W9	Q7Z2W9	8	8	8	39S ribosomal protein L21, mitochondrial	MRPL21	sp|Q7Z2W9|RM21_HUMAN 39S ribosomal protein L21, mitochondrial OS=Homo sapiens OX=9606 GN=MRPL21 PE=1 SV=2	1	8	8	8	7	1	6	5	6	5	7	1	6	5	6	5	7	1	6	5	6	5	54.1	54.1	54.1	22.814	205	205	0	67.975	By MS/MS	By matching	By MS/MS	By MS/MS	By MS/MS
DAD1	23.8094	21.7462	23.4593	21.6409	23.356	23.0378	P61803	P61803	2	2	2	Dolichyl-diphosphooligosaccharide--protein glycosyltransferase subunit DAD1	DAD1	sp|P61803|DAD1_HUMAN Dolichyl-diphosphooligosaccharide--protein glycosyltransferase subunit DAD1 OS=Homo sapiens OX=9606 GN=DAD1 PE=1 SV=3	1	2	2	2	2	1	2	2	2	2	2	1	2	2	2	2	2	1	2	2	2	2	19.5	19.5	19.5	12.497	113	113	0	18.626	By MS/MS	By matching	By MS/MS	By MS/MS	By MS/MS
NDUFS3	26.1644	24.819	26.0774	25.6202	25.3108	25.4869	O75489	O75489	18	18	18	NADH dehydrogenase [ubiquinone] iron-sulfur protein 3, mitochondrial	NDUFS3	sp|O75489|NDUS3_HUMAN NADH dehydrogenase [ubiquinone] iron-sulfur protein 3, mitochondrial OS=Homo sapiens OX=9606 GN=NDUFS3 PE=1 SV=1	1	18	18	18	16	3	16	12	11	15	16	3	16	12	11	15	16	3	16	12	11	15	53.8	53.8	53.8	30.241	264	264	0	198.6	By MS/MS	By MS/MS	By MS/MS	By MS/MS	By MS/MS
MRPS17	26.1667	21.8437	26.1922	25.9542	26.021	26.0211	Q9Y2R5	Q9Y2R5	5	5	5	28S ribosomal protein S17, mitochondrial	MRPS17	sp|Q9Y2R5|RT17_HUMAN 28S ribosomal protein S17, mitochondrial OS=Homo sapiens OX=9606 GN=MRPS17 PE=1 SV=1	1	5	5	5	4	1	5	3	5	5	4	1	5	3	5	5	4	1	5	3	5	5	60	60	60	14.502	130	130	0	51.532	By MS/MS	By MS/MS	By MS/MS	By MS/MS	By MS/MS
SLC25A5	30.3494	27.6806	28.7818	29.7537	28.2916	28.4408	P05141	P05141	33	13	12	ADP/ATP translocase 2;ADP/ATP translocase 2, N-terminally processed	SLC25A5	sp|P05141|ADT2_HUMAN ADP/ATP translocase 2 OS=Homo sapiens OX=9606 GN=SLC25A5 PE=1 SV=7	1	33	13	12	32	11	19	31	17	17	12	3	6	11	5	5	12	3	5	11	4	4	67.4	34.9	29.2	32.852	298	298	0	212.13	By MS/MS	By MS/MS	By MS/MS	By MS/MS	By MS/MS
NDUFA11	24.9917	21.4652	23.0583	24.6733	20.9128	22.246	Q86Y39	Q86Y39	4	4	4	NADH dehydrogenase [ubiquinone] 1 alpha subcomplex subunit 11	NDUFA11	sp|Q86Y39|NDUAB_HUMAN NADH dehydrogenase [ubiquinone] 1 alpha subcomplex subunit 11 OS=Homo sapiens OX=9606 GN=NDUFA11 PE=1 SV=3	1	4	4	4	4	0	4	3	1	4	4	0	4	3	1	4	4	0	4	3	1	4	49.6	49.6	49.6	14.852	141	141	0	36.347	By MS/MS		By MS/MS	By MS/MS	By matching
ZMPSTE24	23.5291	22.0633	24.4105	23.6973	21.7376	21.943	O75844	O75844	7	7	7	CAAX prenyl protease 1 homolog	ZMPSTE24	sp|O75844|FACE1_HUMAN CAAX prenyl protease 1 homolog OS=Homo sapiens OX=9606 GN=ZMPSTE24 PE=1 SV=2	1	7	7	7	6	0	3	3	1	2	6	0	3	3	1	2	6	0	3	3	1	2	17.5	17.5	17.5	54.812	475	475	0	44.605	By MS/MS		By MS/MS	By MS/MS	By matching
ALDH7A1	23.9033	21.7135	23.8732	23.3065	22.8734	23.1984	P49419	P49419	8	8	8	Alpha-aminoadipic semialdehyde dehydrogenase	ALDH7A1	sp|P49419|AL7A1_HUMAN Alpha-aminoadipic semialdehyde dehydrogenase OS=Homo sapiens OX=9606 GN=ALDH7A1 PE=1 SV=5	1	8	8	8	5	0	5	2	2	3	5	0	5	2	2	3	5	0	5	2	2	3	26.3	26.3	26.3	58.486	539	539	0	58.42	By MS/MS		By MS/MS	By MS/MS	By MS/MS
EMC2	23.9928	23.9345	23.9015	23.7669	23.8121	23.6697	Q15006	Q15006	9	9	9	ER membrane protein complex subunit 2	EMC2	sp|Q15006|EMC2_HUMAN ER membrane protein complex subunit 2 OS=Homo sapiens OX=9606 GN=EMC2 PE=1 SV=1	1	9	9	9	8	2	4	7	4	5	8	2	4	7	4	5	8	2	4	7	4	5	36.7	36.7	36.7	34.833	297	297	0	75.741	By MS/MS	By matching	By MS/MS	By MS/MS	By MS/MS
CSDE1	22.0302	21.4946	23.525	20.9297	23.4317	23.4559	O75534	O75534	10	10	10	Cold shock domain-containing protein E1	CSDE1	sp|O75534|CSDE1_HUMAN Cold shock domain-containing protein E1 OS=Homo sapiens OX=9606 GN=CSDE1 PE=1 SV=2	1	10	10	10	2	1	9	0	6	8	2	1	9	0	6	8	2	1	9	0	6	8	18.4	18.4	18.4	88.884	798	798	0	72.143	By MS/MS	By matching	By MS/MS		By MS/MS
NDUFA4	25.6899	25.621	25.6782	24.7623	24.7398	25.2194	O00483	O00483	6	6	6	Cytochrome c oxidase subunit NDUFA4	NDUFA4	sp|O00483|NDUA4_HUMAN Cytochrome c oxidase subunit NDUFA4 OS=Homo sapiens OX=9606 GN=NDUFA4 PE=1 SV=1	1	6	6	6	4	2	4	5	4	4	4	2	4	5	4	4	4	2	4	5	4	4	55.6	55.6	55.6	9.3697	81	81	0	47.04	By MS/MS	By MS/MS	By MS/MS	By MS/MS	By MS/MS
ESYT1	25.3316	22.7715	25.1467	24.4951	24.3764	25.0391	Q9BSJ8	Q9BSJ8	24	24	24	Extended synaptotagmin-1	ESYT1	sp|Q9BSJ8|ESYT1_HUMAN Extended synaptotagmin-1 OS=Homo sapiens OX=9606 GN=ESYT1 PE=1 SV=1	1	24	24	24	19	4	16	14	16	19	19	4	16	14	16	19	19	4	16	14	16	19	29.3	29.3	29.3	122.85	1104	1104	0	220.38	By MS/MS	By matching	By MS/MS	By MS/MS	By MS/MS
MTHFD1L	25.5563	23.6159	24.8663	24.2691	24.1946	24.4466	Q6UB35	Q6UB35	27	27	26	Monofunctional C1-tetrahydrofolate synthase, mitochondrial	MTHFD1L	sp|Q6UB35|C1TM_HUMAN Monofunctional C1-tetrahydrofolate synthase, mitochondrial OS=Homo sapiens OX=9606 GN=MTHFD1L PE=1 SV=1	1	27	27	26	16	8	22	12	15	20	16	8	22	12	15	20	15	8	21	12	15	19	44.6	44.6	43.6	105.79	978	978	0	207.61	By MS/MS	By matching	By MS/MS	By MS/MS	By MS/MS
LAMP1	23.8225	21.9295	23.3979	23.8472	22.5778	23.4901	P11279	P11279	6	6	6	Lysosome-associated membrane glycoprotein 1	LAMP1	sp|P11279|LAMP1_HUMAN Lysosome-associated membrane glycoprotein 1 OS=Homo sapiens OX=9606 GN=LAMP1 PE=1 SV=3	1	6	6	6	5	2	5	5	5	5	5	2	5	5	5	5	5	2	5	5	5	5	15.1	15.1	15.1	44.882	417	417	0	42.182	By MS/MS	By matching	By MS/MS	By MS/MS	By MS/MS
PLD3	24.1069	23.7721	23.6502	23.9536	22.6678	23.2691	Q8IV08	Q8IV08	5	5	5	Phospholipase D3	PLD3	sp|Q8IV08|PLD3_HUMAN 5-3 exonuclease PLD3 OS=Homo sapiens OX=9606 GN=PLD3 PE=1 SV=1	1	5	5	5	4	2	5	3	4	5	4	2	5	3	4	5	4	2	5	3	4	5	17.3	17.3	17.3	54.705	490	490	0	39.603	By MS/MS	By matching	By MS/MS	By MS/MS	By MS/MS
NDUFB5	24.9387	22.3415	23.4956	24.5858	23.5541	23.7033	O43674	O43674	7	7	7	NADH dehydrogenase [ubiquinone] 1 beta subcomplex subunit 5, mitochondrial	NDUFB5	sp|O43674|NDUB5_HUMAN NADH dehydrogenase [ubiquinone] 1 beta subcomplex subunit 5, mitochondrial OS=Homo sapiens OX=9606 GN=NDUFB5 PE=1 SV=1	1	7	7	7	7	1	2	4	3	2	7	1	2	4	3	2	7	1	2	4	3	2	33.9	33.9	33.9	21.75	189	189	0	66.083	By MS/MS	By matching	By MS/MS	By MS/MS	By MS/MS
HSP90B1	28.3595	27.1776	28.2347	27.79	27.1839	27.8371	P14625;Q58FF3	P14625	46;5	46;5	44;5	Endoplasmin	HSP90B1	sp|P14625|ENPL_HUMAN Endoplasmin OS=Homo sapiens OX=9606 GN=HSP90B1 PE=1 SV=1	2	46	46	44	41	16	33	38	33	34	41	16	33	38	33	34	39	16	31	37	31	32	54	54	52.3	92.468	803	803;399	0	323.31	By MS/MS	By MS/MS	By MS/MS	By MS/MS	By MS/MS
ALDH5A1	24.7686	23.3477	23.7446	24.2945	23.1169	23.9396	P51649	P51649	13	13	13	Succinate-semialdehyde dehydrogenase, mitochondrial	ALDH5A1	sp|P51649|SSDH_HUMAN Succinate-semialdehyde dehydrogenase, mitochondrial OS=Homo sapiens OX=9606 GN=ALDH5A1 PE=1 SV=2	1	13	13	13	9	2	4	7	3	5	9	2	4	7	3	5	9	2	4	7	3	5	31.4	31.4	31.4	57.214	535	535	0	130.17	By MS/MS	By matching	By MS/MS	By MS/MS	By MS/MS
UGT8	22.1153	21.6382	22.4966	21.6516	23.0238	20.811	Q16880	Q16880	3	3	3	2-hydroxyacylsphingosine 1-beta-galactosyltransferase	UGT8	sp|Q16880|CGT_HUMAN 2-hydroxyacylsphingosine 1-beta-galactosyltransferase OS=Homo sapiens OX=9606 GN=UGT8 PE=1 SV=2	1	3	3	3	3	0	2	1	2	1	3	0	2	1	2	1	3	0	2	1	2	1	6.1	6.1	6.1	61.437	541	541	0	20.252	By MS/MS		By MS/MS	By matching	By MS/MS
ATP1A1	26.3882	25.29	25.6835	25.831	25.0279	25.6671	P05023;P13637;Q13733;P54707;P20648	P05023	38;17;10;3;2	38;17;10;3;2	25;5;1;0;0	Sodium/potassium-transporting ATPase subunit alpha-1	ATP1A1	sp|P05023|AT1A1_HUMAN Sodium/potassium-transporting ATPase subunit alpha-1 OS=Homo sapiens OX=9606 GN=ATP1A1 PE=1 SV=1	5	38	38	25	35	12	23	29	20	21	35	12	23	29	20	21	24	7	15	19	13	14	40.4	40.4	29.6	112.89	1023	1023;1013;1029;1039;1035	0	323.31	By MS/MS	By MS/MS	By MS/MS	By MS/MS	By MS/MS
UQCRC2	27.2352	26.1289	27.2753	26.7551	26.3537	26.6812	P22695	P22695	25	25	25	Cytochrome b-c1 complex subunit 2, mitochondrial	UQCRC2	sp|P22695|QCR2_HUMAN Cytochrome b-c1 complex subunit 2, mitochondrial OS=Homo sapiens OX=9606 GN=UQCRC2 PE=1 SV=3	1	25	25	25	24	5	14	17	13	13	24	5	14	17	13	13	24	5	14	17	13	13	69.3	69.3	69.3	48.442	453	453	0	323.31	By MS/MS	By MS/MS	By MS/MS	By MS/MS	By MS/MS
MRPL19	25.6054	23.1542	24.4292	24.877	24.4439	24.3828	P49406	P49406	12	12	12	39S ribosomal protein L19, mitochondrial	MRPL19	sp|P49406|RM19_HUMAN 39S ribosomal protein L19, mitochondrial OS=Homo sapiens OX=9606 GN=MRPL19 PE=1 SV=2	1	12	12	12	11	2	11	10	10	10	11	2	11	10	10	10	11	2	11	10	10	10	46.6	46.6	46.6	33.535	292	292	0	130.67	By MS/MS	By matching	By MS/MS	By MS/MS	By MS/MS
MTX1	25.1223	24.6868	24.2928	24.2815	24.1009	24.2695	Q13505	Q13505	8	8	8	Metaxin-1	MTX1	sp|Q13505|MTX1_HUMAN Metaxin-1 OS=Homo sapiens OX=9606 GN=MTX1 PE=1 SV=3	1	8	8	8	6	3	6	3	6	7	6	3	6	3	6	7	6	3	6	3	6	7	23.8	23.8	23.8	51.462	466	466	0	60.016	By MS/MS	By matching	By MS/MS	By MS/MS	By MS/MS
NCLN	25.376	22.1928	24.6262	25.1247	24.0168	24.534	Q969V3	Q969V3	17	17	17	Nicalin	NCLN	sp|Q969V3|NCLN_HUMAN Nicalin OS=Homo sapiens OX=9606 GN=NCLN PE=1 SV=2	1	17	17	17	17	2	9	12	9	9	17	2	9	12	9	9	17	2	9	12	9	9	42.6	42.6	42.6	62.974	563	563	0	183.81	By MS/MS	By matching	By MS/MS	By MS/MS	By MS/MS
ACO2	25.156	24.1254	25.2131	24.5639	23.7177	24.6875	Q99798	Q99798	25	25	25	Aconitate hydratase, mitochondrial	ACO2	sp|Q99798|ACON_HUMAN Aconitate hydratase, mitochondrial OS=Homo sapiens OX=9606 GN=ACO2 PE=1 SV=2	1	25	25	25	17	3	20	11	12	17	17	3	20	11	12	17	17	3	20	11	12	17	47.9	47.9	47.9	85.424	780	780	0	272.5	By MS/MS	By MS/MS	By MS/MS	By MS/MS	By MS/MS
ACAD11	24.3007	22.6552	22.7375	22.8312	22.487	23.2207	Q709F0	Q709F0	7	7	7	Acyl-CoA dehydrogenase family member 11	ACAD11	sp|Q709F0|ACD11_HUMAN Acyl-CoA dehydrogenase family member 11 OS=Homo sapiens OX=9606 GN=ACAD11 PE=1 SV=3	1	7	7	7	5	1	5	2	5	4	5	1	5	2	5	4	5	1	5	2	5	4	15.9	15.9	15.9	87.263	780	780	0	42.37	By MS/MS	By matching	By MS/MS	By MS/MS	By matching
ATP5A1	29.5243	28.4555	29.0856	28.7386	28.4068	28.9886	P25705	P25705	53	53	53	ATP synthase subunit alpha, mitochondrial	ATP5A1	sp|P25705|ATPA_HUMAN ATP synthase subunit alpha, mitochondrial OS=Homo sapiens OX=9606 GN=ATP5F1A PE=1 SV=1	1	53	53	53	49	16	30	45	28	30	49	16	30	45	28	30	49	16	30	45	28	30	73.6	73.6	73.6	59.75	553	553	0	323.31	By MS/MS	By MS/MS	By MS/MS	By MS/MS	By MS/MS
FXR1	21.5201	24.9912	23.7695	22.6646	24.4638	24.6158	P51114	P51114	7	7	4	Fragile X mental retardation syndrome-related protein 1	FXR1	sp|P51114|FXR1_HUMAN RNA-binding protein FXR1 OS=Homo sapiens OX=9606 GN=FXR1 PE=1 SV=3	1	7	7	4	2	5	5	0	6	5	2	5	5	0	6	5	1	3	3	0	4	3	11.3	11.3	7.9	69.72	621	621	0	51.052	By matching	By matching	By MS/MS		By MS/MS
PDHB	27.3552	26.5539	27.2121	26.3205	26.5902	26.6509	P11177	P11177	19	19	19	Pyruvate dehydrogenase E1 component subunit beta, mitochondrial	PDHB	sp|P11177|ODPB_HUMAN Pyruvate dehydrogenase E1 component subunit beta, mitochondrial OS=Homo sapiens OX=9606 GN=PDHB PE=1 SV=3	1	19	19	19	19	4	11	16	10	11	19	4	11	16	10	11	19	4	11	16	10	11	56.3	56.3	56.3	39.233	359	359	0	276.38	By MS/MS	By MS/MS	By MS/MS	By MS/MS	By MS/MS
HADHA	25.9537	25.4236	25.7809	25.688	25.5455	25.7151	P40939	P40939	47	47	47	Trifunctional enzyme subunit alpha, mitochondrial;Long-chain enoyl-CoA hydratase;Long chain 3-hydroxyacyl-CoA dehydrogenase	HADHA	sp|P40939|ECHA_HUMAN Trifunctional enzyme subunit alpha, mitochondrial OS=Homo sapiens OX=9606 GN=HADHA PE=1 SV=2	1	47	47	47	34	12	31	32	29	28	34	12	31	32	29	28	34	12	31	32	29	28	66.4	66.4	66.4	82.999	763	763	0	323.31	By MS/MS	By MS/MS	By MS/MS	By MS/MS	By MS/MS
CKMT1A	25.454	21.1772	25.846	25.5961	24.7325	25.3504	P12532;P17540	P12532	16;1	16;1	16;1	Creatine kinase U-type, mitochondrial	CKMT1A	sp|P12532|KCRU_HUMAN Creatine kinase U-type, mitochondrial OS=Homo sapiens OX=9606 GN=CKMT1B PE=1 SV=1	2	16	16	16	13	2	10	9	8	9	13	2	10	9	8	9	13	2	10	9	8	9	49.2	49.2	49.2	47.036	417	417;419	0	298.6	By MS/MS	By MS/MS	By MS/MS	By MS/MS	By MS/MS
CALR	27.6617	26.8086	27.6	27.0091	26.1113	27.1747	P27797	P27797	18	18	18	Calreticulin	CALR	sp|P27797|CALR_HUMAN Calreticulin OS=Homo sapiens OX=9606 GN=CALR PE=1 SV=1	1	18	18	18	14	2	13	14	9	11	14	2	13	14	9	11	14	2	13	14	9	11	54.7	54.7	54.7	48.141	417	417	0	323.31	By MS/MS	By MS/MS	By MS/MS	By MS/MS	By MS/MS
FECH	25.3062	25.2584	25.6922	24.3735	25.8149	25.2136	P22830	P22830	16	16	16	Ferrochelatase, mitochondrial	FECH	sp|P22830|HEMH_HUMAN Ferrochelatase, mitochondrial OS=Homo sapiens OX=9606 GN=FECH PE=1 SV=2	1	16	16	16	12	6	10	7	9	6	12	6	10	7	9	6	12	6	10	7	9	6	48.2	48.2	48.2	47.862	423	423	0	142.22	By MS/MS	By matching	By MS/MS	By MS/MS	By MS/MS
HYOU1	26.0167	21.6702	25.4263	24.7615	23.8703	24.4248	Q9Y4L1	Q9Y4L1	27	27	27	Hypoxia up-regulated protein 1	HYOU1	sp|Q9Y4L1|HYOU1_HUMAN Hypoxia up-regulated protein 1 OS=Homo sapiens OX=9606 GN=HYOU1 PE=1 SV=1	1	27	27	27	24	2	15	16	9	10	24	2	15	16	9	10	24	2	15	16	9	10	33.8	33.8	33.8	111.33	999	999	0	290.46	By MS/MS	By matching	By MS/MS	By MS/MS	By MS/MS
SDHA	26.6373	24.6996	25.8179	26.2621	25.0143	25.6735	P31040	P31040	22	22	22	Succinate dehydrogenase [ubiquinone] flavoprotein subunit, mitochondrial	SDHA	sp|P31040|SDHA_HUMAN Succinate dehydrogenase [ubiquinone] flavoprotein subunit, mitochondrial OS=Homo sapiens OX=9606 GN=SDHA PE=1 SV=2	1	22	22	22	20	5	14	18	10	9	20	5	14	18	10	9	20	5	14	18	10	9	42.9	42.9	42.9	72.691	664	664	0	323.31	By MS/MS	By MS/MS	By MS/MS	By MS/MS	By MS/MS
MT-CO2	28.349	26.7674	27.4605	27.6934	26.8931	27.4282	P00403	P00403	6	6	6	Cytochrome c oxidase subunit 2	MT-CO2	sp|P00403|COX2_HUMAN Cytochrome c oxidase subunit 2 OS=Homo sapiens OX=9606 GN=MT-CO2 PE=1 SV=1	1	6	6	6	6	3	4	6	2	3	6	3	4	6	2	3	6	3	4	6	2	3	26.4	26.4	26.4	25.565	227	227	0	160.93	By MS/MS	By MS/MS	By MS/MS	By MS/MS	By MS/MS
SDR39U1	23.358	22.2069	22.4088	22.7834	22.1493	22.2614	Q9NRG7	Q9NRG7	3	3	3	Epimerase family protein SDR39U1	SDR39U1	sp|Q9NRG7|D39U1_HUMAN Epimerase family protein SDR39U1 OS=Homo sapiens OX=9606 GN=SDR39U1 PE=1 SV=3	1	3	3	3	2	0	3	2	3	3	2	0	3	2	3	3	2	0	3	2	3	3	23.2	23.2	23.2	31.076	293	293	0	23.434	By MS/MS		By MS/MS	By MS/MS	By matching
VPS35	25.2011	21.4404	24.1399	24.8898	23.3314	23.9235	Q96QK1	Q96QK1	7	7	7	Vacuolar protein sorting-associated protein 35	VPS35	sp|Q96QK1|VPS35_HUMAN Vacuolar protein sorting-associated protein 35 OS=Homo sapiens OX=9606 GN=VPS35 PE=1 SV=2	1	7	7	7	5	1	7	2	3	4	5	1	7	2	3	4	5	1	7	2	3	4	12.6	12.6	12.6	91.706	796	796	0	57.636	By MS/MS	By matching	By MS/MS	By MS/MS	By MS/MS
MRPL18	24.6347	21.1236	24.0744	24.072	20.791	24.1503	Q9H0U6	Q9H0U6	6	6	6	39S ribosomal protein L18, mitochondrial	MRPL18	sp|Q9H0U6|RM18_HUMAN 39S ribosomal protein L18, mitochondrial OS=Homo sapiens OX=9606 GN=MRPL18 PE=1 SV=1	1	6	6	6	6	1	2	6	1	2	6	1	2	6	1	2	6	1	2	6	1	2	26.7	26.7	26.7	20.576	180	180	0	43.68	By MS/MS	By matching	By MS/MS	By MS/MS	By MS/MS
NDUFA13	26.9853	25.9281	26.6595	26.6906	25.8869	26.162	Q9P0J0	Q9P0J0	7	7	7	NADH dehydrogenase [ubiquinone] 1 alpha subcomplex subunit 13	NDUFA13	sp|Q9P0J0|NDUAD_HUMAN NADH dehydrogenase [ubiquinone] 1 alpha subcomplex subunit 13 OS=Homo sapiens OX=9606 GN=NDUFA13 PE=1 SV=3	1	7	7	7	6	2	4	5	4	4	6	2	4	5	4	4	6	2	4	5	4	4	54.9	54.9	54.9	16.698	144	144	0	83.014	By MS/MS	By MS/MS	By MS/MS	By MS/MS	By MS/MS
IDH3B	23.5966	22.0415	23.483	22.9024	23.9099	23.4702	O43837	O43837	10	10	10	Isocitrate dehydrogenase [NAD] subunit beta, mitochondrial	IDH3B	sp|O43837|IDH3B_HUMAN Isocitrate dehydrogenase [NAD] subunit beta, mitochondrial OS=Homo sapiens OX=9606 GN=IDH3B PE=1 SV=2	1	10	10	10	7	1	5	4	4	4	7	1	5	4	4	4	7	1	5	4	4	4	24.9	24.9	24.9	42.183	385	385	0	68.896	By MS/MS	By matching	By MS/MS	By MS/MS	By MS/MS
GNAI2	23.6254	23.3218	23.0085	22.6692	21.1466	22.3208	P04899;P09471;P11488;P19087;A8MTJ3	P04899	7;2;1;1;1	7;2;1;1;1	5;0;0;0;0	Guanine nucleotide-binding protein G(i) subunit alpha-2	GNAI2	sp|P04899|GNAI2_HUMAN Guanine nucleotide-binding protein G(i) subunit alpha-2 OS=Homo sapiens OX=9606 GN=GNAI2 PE=1 SV=3	5	7	7	5	5	1	4	3	2	4	5	1	4	3	2	4	4	0	2	2	1	3	27.3	27.3	20.8	40.45	355	355;354;350;354;354	0	53.159	By MS/MS	By matching	By MS/MS	By MS/MS	By matching
CD81	24.9646	21.5215	23.6883	23.9893	23.1969	23.5724	P60033	P60033	2	2	2	CD81 antigen	CD81	sp|P60033|CD81_HUMAN CD81 antigen OS=Homo sapiens OX=9606 GN=CD81 PE=1 SV=1	1	2	2	2	1	0	1	1	1	2	1	0	1	1	1	2	1	0	1	1	1	2	18.2	18.2	18.2	25.809	236	236	0	108.78	By MS/MS		By MS/MS	By MS/MS	By matching
ACADM	25.2097	22.5528	25.0262	23.9889	24.2362	24.185	P11310	P11310	16	16	16	Medium-chain specific acyl-CoA dehydrogenase, mitochondrial	ACADM	sp|P11310|ACADM_HUMAN Medium-chain specific acyl-CoA dehydrogenase, mitochondrial OS=Homo sapiens OX=9606 GN=ACADM PE=1 SV=1	1	16	16	16	13	3	11	11	12	11	13	3	11	11	12	11	13	3	11	11	12	11	47.5	47.5	47.5	46.588	421	421	0	152.59	By MS/MS	By matching	By MS/MS	By MS/MS	By MS/MS
AIFM1	26.0723	24.5358	25.7904	25.52	25.0745	25.6296	O95831	O95831	27	27	27	Apoptosis-inducing factor 1, mitochondrial	AIFM1	sp|O95831|AIFM1_HUMAN Apoptosis-inducing factor 1, mitochondrial OS=Homo sapiens OX=9606 GN=AIFM1 PE=1 SV=1	1	27	27	27	24	7	18	19	18	19	24	7	18	19	18	19	24	7	18	19	18	19	53.3	53.3	53.3	66.9	613	613	0	257.7	By MS/MS	By MS/MS	By MS/MS	By MS/MS	By MS/MS
NDUFA9	26.1412	24.3648	25.5397	25.4438	25.0105	25.0349	Q16795	Q16795	14	14	14	NADH dehydrogenase [ubiquinone] 1 alpha subcomplex subunit 9, mitochondrial	NDUFA9	sp|Q16795|NDUA9_HUMAN NADH dehydrogenase [ubiquinone] 1 alpha subcomplex subunit 9, mitochondrial OS=Homo sapiens OX=9606 GN=NDUFA9 PE=1 SV=2	1	14	14	14	14	3	11	11	9	11	14	3	11	11	9	11	14	3	11	11	9	11	45.1	45.1	45.1	42.509	377	377	0	138.93	By MS/MS	By MS/MS	By MS/MS	By MS/MS	By MS/MS
PITRM1	24.66	22.0957	24.7114	23.2342	23.1948	23.9657	Q5JRX3	Q5JRX3	24	24	24	Presequence protease, mitochondrial	PITRM1	sp|Q5JRX3|PREP_HUMAN Presequence protease, mitochondrial OS=Homo sapiens OX=9606 GN=PITRM1 PE=1 SV=3	1	24	24	24	19	2	16	11	12	11	19	2	16	11	12	11	19	2	16	11	12	11	38.2	38.2	38.2	117.41	1037	1037	0	224.4	By MS/MS	By matching	By MS/MS	By MS/MS	By MS/MS
SSR3	20.7646	21.7427	25.432	21.3478	24.8777	24.8649	Q9UNL2	Q9UNL2	2	2	2	Translocon-associated protein subunit gamma	SSR3	sp|Q9UNL2|SSRG_HUMAN Translocon-associated protein subunit gamma OS=Homo sapiens OX=9606 GN=SSR3 PE=1 SV=1	1	2	2	2	2	1	1	2	1	1	2	1	1	2	1	1	2	1	1	2	1	1	13	13	13	21.08	185	185	0	41.242	By MS/MS	By MS/MS	By MS/MS	By MS/MS	By MS/MS
MRPS28	25.3502	23.5705	24.6416	25.2748	24.7332	24.6015	Q9Y2Q9	Q9Y2Q9	8	8	8	28S ribosomal protein S28, mitochondrial	MRPS28	sp|Q9Y2Q9|RT28_HUMAN 28S ribosomal protein S28, mitochondrial OS=Homo sapiens OX=9606 GN=MRPS28 PE=1 SV=1	1	8	8	8	7	2	5	5	5	5	7	2	5	5	5	5	7	2	5	5	5	5	45.5	45.5	45.5	20.843	187	187	0	131	By MS/MS	By matching	By MS/MS	By MS/MS	By MS/MS
CYB5B	26.2536	22.1266	25.5984	26.367	25.5295	25.4808	O43169	O43169	5	5	5	Cytochrome b5 type B	CYB5B	sp|O43169|CYB5B_HUMAN Cytochrome b5 type B OS=Homo sapiens OX=9606 GN=CYB5B PE=1 SV=3	1	5	5	5	3	1	4	3	3	3	3	1	4	3	3	3	3	1	4	3	3	3	53.3	53.3	53.3	16.694	150	150	0	105.88	By MS/MS	By matching	By MS/MS	By MS/MS	By MS/MS
SYNJ2BP	25.7284	21.7668	25.2998	25.2711	25.0772	25.1151	P57105	P57105	8	8	8	Synaptojanin-2-binding protein	SYNJ2BP	sp|P57105|SYJ2B_HUMAN Synaptojanin-2-binding protein OS=Homo sapiens OX=9606 GN=SYNJ2BP PE=1 SV=2	1	8	8	8	8	0	5	7	5	5	8	0	5	7	5	5	8	0	5	7	5	5	73.1	73.1	73.1	15.928	145	145	0	103.61	By MS/MS		By MS/MS	By MS/MS	By MS/MS
FAM162A	24.8135	21.7932	24.2738	24.9295	20.4784	24.2794	Q96A26	Q96A26	5	5	5	Protein FAM162A	FAM162A	sp|Q96A26|F162A_HUMAN Protein FAM162A OS=Homo sapiens OX=9606 GN=FAM162A PE=1 SV=2	1	5	5	5	5	0	3	5	2	3	5	0	3	5	2	3	5	0	3	5	2	3	26	26	26	17.342	154	154	0	45.458	By MS/MS		By MS/MS	By MS/MS	By MS/MS
PTRH2	24.8648	21.3216	23.6675	25.2395	23.7962	24.235	Q9Y3E5	Q9Y3E5	6	6	6	Peptidyl-tRNA hydrolase 2, mitochondrial	PTRH2	sp|Q9Y3E5|PTH2_HUMAN Peptidyl-tRNA hydrolase 2, mitochondrial OS=Homo sapiens OX=9606 GN=PTRH2 PE=1 SV=1	1	6	6	6	6	0	4	5	5	4	6	0	4	5	5	4	6	0	4	5	5	4	46.4	46.4	46.4	19.193	179	179	0	65.793	By MS/MS		By MS/MS	By MS/MS	By MS/MS
RPS17	20.8968	21.7557	22.9913	20.8355	22.6126	22.845	P08708	P08708	5	5	5	40S ribosomal protein S17	RPS17	sp|P08708|RS17_HUMAN 40S ribosomal protein S17 OS=Homo sapiens OX=9606 GN=RPS17 PE=1 SV=2	1	5	5	5	1	1	4	1	3	4	1	1	4	1	3	4	1	1	4	1	3	4	28.9	28.9	28.9	15.55	135	135	0	39.17	By MS/MS	By matching	By MS/MS	By MS/MS	By MS/MS
SLC25A3	27.4689	25.4285	25.5174	26.7943	24.123	25.7925	Q00325	Q00325	18	18	18	Phosphate carrier protein, mitochondrial	SLC25A3	sp|Q00325|MPCP_HUMAN Phosphate carrier protein, mitochondrial OS=Homo sapiens OX=9606 GN=SLC25A3 PE=1 SV=2	1	18	18	18	15	2	9	14	4	7	15	2	9	14	4	7	15	2	9	14	4	7	36.5	36.5	36.5	40.094	362	362	0	163.57	By MS/MS	By MS/MS	By MS/MS	By MS/MS	By MS/MS
NDUFA12	25.2582	21.2555	25.7917	24.4789	25.8848	25.7842	Q9UI09	Q9UI09	10	10	10	NADH dehydrogenase [ubiquinone] 1 alpha subcomplex subunit 12	NDUFA12	sp|Q9UI09|NDUAC_HUMAN NADH dehydrogenase [ubiquinone] 1 alpha subcomplex subunit 12 OS=Homo sapiens OX=9606 GN=NDUFA12 PE=1 SV=1	1	10	10	10	7	1	6	5	5	6	7	1	6	5	5	6	7	1	6	5	5	6	59.3	59.3	59.3	17.114	145	145	0	80.407	By MS/MS	By matching	By MS/MS	By MS/MS	By MS/MS
RAB11B	26.245	24.8047	25.0575	25.7786	24.7137	25.1604	Q15907;P62491;P57735	Q15907;P62491	9;9;1	9;9;1	9;9;1	Ras-related protein Rab-11B;Ras-related protein Rab-11A	RAB11B;RAB11A	sp|Q15907|RB11B_HUMAN Ras-related protein Rab-11B OS=Homo sapiens OX=9606 GN=RAB11B PE=1 SV=4;sp|P62491|RB11A_HUMAN Ras-related protein Rab-11A OS=Homo sapiens OX=9606 GN=RAB11A PE=1 SV=3	3	9	9	9	8	5	7	7	7	7	8	5	7	7	7	7	8	5	7	7	7	7	37.6	37.6	37.6	24.488	218	218;216;213	0	76.11	By MS/MS	By matching	By MS/MS	By MS/MS	By MS/MS
ECHS1	25.6456	22.1024	26.188	25.4909	25.3325	26.1363	P30084	P30084	15	15	15	Enoyl-CoA hydratase, mitochondrial	ECHS1	sp|P30084|ECHM_HUMAN Enoyl-CoA hydratase, mitochondrial OS=Homo sapiens OX=9606 GN=ECHS1 PE=1 SV=4	1	15	15	15	13	0	7	9	6	7	13	0	7	9	6	7	13	0	7	9	6	7	54.1	54.1	54.1	31.387	290	290	0	216.48	By MS/MS		By MS/MS	By MS/MS	By MS/MS
DDRGK1	25.6197	24.7817	25.5686	24.0428	25.2417	25.0423	Q96HY6	Q96HY6	10	10	10	DDRGK domain-containing protein 1	DDRGK1	sp|Q96HY6|DDRGK_HUMAN DDRGK domain-containing protein 1 OS=Homo sapiens OX=9606 GN=DDRGK1 PE=1 SV=2	1	10	10	10	7	2	10	3	8	9	7	2	10	3	8	9	7	2	10	3	8	9	45.5	45.5	45.5	35.61	314	314	0	127.38	By MS/MS	By MS/MS	By MS/MS	By MS/MS	By MS/MS
SPTLC1	24.8604	21.7712	23.7881	24.8047	23.5247	23.3476	O15269	O15269	12	12	12	Serine palmitoyltransferase 1	SPTLC1	sp|O15269|SPTC1_HUMAN Serine palmitoyltransferase 1 OS=Homo sapiens OX=9606 GN=SPTLC1 PE=1 SV=1	1	12	12	12	11	0	5	8	4	5	11	0	5	8	4	5	11	0	5	8	4	5	34.7	34.7	34.7	52.743	473	473	0	120.59	By MS/MS		By MS/MS	By MS/MS	By MS/MS
AFG3L2	24.4751	23.1175	24.5835	24.2481	24.0721	24.3894	Q9Y4W6	Q9Y4W6	14	14	14	AFG3-like protein 2	AFG3L2	sp|Q9Y4W6|AFG32_HUMAN AFG3-like protein 2 OS=Homo sapiens OX=9606 GN=AFG3L2 PE=1 SV=2	1	14	14	14	7	0	10	6	11	9	7	0	10	6	11	9	7	0	10	6	11	9	23.1	23.1	23.1	88.583	797	797	0	105.39	By MS/MS		By MS/MS	By MS/MS	By MS/MS
ALDH18A1	26.9122	21.7955	26.0722	26.3514	24.5229	24.9975	P54886	P54886	38	38	38	Delta-1-pyrroline-5-carboxylate synthase;Glutamate 5-kinase;Gamma-glutamyl phosphate reductase	ALDH18A1	sp|P54886|P5CS_HUMAN Delta-1-pyrroline-5-carboxylate synthase OS=Homo sapiens OX=9606 GN=ALDH18A1 PE=1 SV=2	1	38	38	38	33	3	25	28	16	17	33	3	25	28	16	17	33	3	25	28	16	17	56.9	56.9	56.9	87.301	795	795	0	323.31	By MS/MS	By matching	By MS/MS	By MS/MS	By MS/MS
PLOD1	24.5578	22.7652	25.0019	24.3696	23.9981	24.2845	Q02809	Q02809	21	21	21	Procollagen-lysine,2-oxoglutarate 5-dioxygenase 1	PLOD1	sp|Q02809|PLOD1_HUMAN Procollagen-lysine,2-oxoglutarate 5-dioxygenase 1 OS=Homo sapiens OX=9606 GN=PLOD1 PE=1 SV=2	1	21	21	21	14	2	15	8	11	12	14	2	15	8	11	12	14	2	15	8	11	12	37.3	37.3	37.3	83.549	727	727	0	185.73	By MS/MS	By matching	By MS/MS	By MS/MS	By MS/MS
SUCLG2	24.9415	21.0293	24.5945	24.2147	23.4522	24.1973	Q96I99	Q96I99	11	11	11	Succinyl-CoA ligase [GDP-forming] subunit beta, mitochondrial	SUCLG2	sp|Q96I99|SUCB2_HUMAN Succinate--CoA ligase [GDP-forming] subunit beta, mitochondrial OS=Homo sapiens OX=9606 GN=SUCLG2 PE=1 SV=2	1	11	11	11	7	1	9	7	6	7	7	1	9	7	6	7	7	1	9	7	6	7	34	34	34	46.51	432	432	0	79.849	By MS/MS	By matching	By MS/MS	By MS/MS	By MS/MS
FUCA1	23.0061	21.8921	22.367	20.7994	20.7176	21.854	P04066	P04066	5	5	5	Tissue alpha-L-fucosidase	FUCA1	sp|P04066|FUCO_HUMAN Tissue alpha-L-fucosidase OS=Homo sapiens OX=9606 GN=FUCA1 PE=1 SV=4	1	5	5	5	4	0	3	1	2	4	4	0	3	1	2	4	4	0	3	1	2	4	18.2	18.2	18.2	53.688	466	466	0	31.756	By MS/MS		By MS/MS	By MS/MS	By matching
ACADSB	23.9562	22.0528	24.4663	23.4067	23.8628	23.9097	P45954	P45954	4	4	4	Short/branched chain specific acyl-CoA dehydrogenase, mitochondrial	ACADSB	sp|P45954|ACDSB_HUMAN Short/branched chain specific acyl-CoA dehydrogenase, mitochondrial OS=Homo sapiens OX=9606 GN=ACADSB PE=1 SV=1	1	4	4	4	4	0	3	2	4	2	4	0	3	2	4	2	4	0	3	2	4	2	15.5	15.5	15.5	47.485	432	432	0	43.323	By MS/MS		By MS/MS	By MS/MS	By MS/MS
PPIF	21.1859	25.6464	25.8878	21.6309	24.8207	25.6921	P30405	P30405	4	4	4	Peptidyl-prolyl cis-trans isomerase F, mitochondrial	PPIF	sp|P30405|PPIF_HUMAN Peptidyl-prolyl cis-trans isomerase F, mitochondrial OS=Homo sapiens OX=9606 GN=PPIF PE=1 SV=1	1	4	4	4	1	2	4	0	3	4	1	2	4	0	3	4	1	2	4	0	3	4	30	30	30	22.04	207	207	0	49.486	By matching	By MS/MS	By MS/MS		By MS/MS
TSFM	24.3725	21.4912	24.2238	23.6292	23.4772	23.7698	P43897	P43897	5	5	5	Elongation factor Ts, mitochondrial	TSFM	sp|P43897|EFTS_HUMAN Elongation factor Ts, mitochondrial OS=Homo sapiens OX=9606 GN=TSFM PE=1 SV=2	1	5	5	5	3	1	3	2	3	3	3	1	3	2	3	3	3	1	3	2	3	3	31.1	31.1	31.1	35.39	325	325	0	43.667	By MS/MS	By matching	By MS/MS	By MS/MS	By MS/MS
RAB7A	26.2487	24.8607	26.0557	26.0918	25.4965	25.8068	P51149	P51149	18	18	18	Ras-related protein Rab-7a	RAB7A	sp|P51149|RAB7A_HUMAN Ras-related protein Rab-7a OS=Homo sapiens OX=9606 GN=RAB7A PE=1 SV=1	1	18	18	18	16	4	13	12	12	11	16	4	13	12	12	11	16	4	13	12	12	11	83.6	83.6	83.6	23.489	207	207	0	295.21	By MS/MS	By MS/MS	By MS/MS	By MS/MS	By MS/MS
HIGD1A	25.4342	21.5207	21.2884	24.8474	21.5924	23.6626	Q9Y241	Q9Y241	3	3	3	HIG1 domain family member 1A, mitochondrial	HIGD1A	sp|Q9Y241|HIG1A_HUMAN HIG1 domain family member 1A, mitochondrial OS=Homo sapiens OX=9606 GN=HIGD1A PE=1 SV=1	1	3	3	3	3	0	1	3	0	2	3	0	1	3	0	2	3	0	1	3	0	2	23.7	23.7	23.7	10.143	93	93	0	48.16	By MS/MS		By MS/MS	By MS/MS
PDF	23.4735	23.4081	23.2236	22.8233	22.576	23.3316	Q9HBH1	Q9HBH1	5	5	5	Peptide deformylase, mitochondrial	PDF	sp|Q9HBH1|DEFM_HUMAN Peptide deformylase, mitochondrial OS=Homo sapiens OX=9606 GN=PDF PE=1 SV=1	1	5	5	5	4	2	5	2	4	5	4	2	5	2	4	5	4	2	5	2	4	5	32.5	32.5	32.5	27.013	243	243	0	40.445	By MS/MS	By matching	By MS/MS	By MS/MS	By MS/MS
ACOT1	22.5223	22.1675	24.3396	21.4153	21.2299	23.8958	Q86TX2;P49753;Q3I5F7	Q86TX2;P49753	6;5;2	6;5;2	6;5;2	Acyl-coenzyme A thioesterase 1;Acyl-coenzyme A thioesterase 2, mitochondrial	ACOT1;ACOT2	sp|Q86TX2|ACOT1_HUMAN Acyl-coenzyme A thioesterase 1 OS=Homo sapiens OX=9606 GN=ACOT1 PE=1 SV=1;sp|P49753|ACOT2_HUMAN Acyl-coenzyme A thioesterase 2, mitochondrial OS=Homo sapiens OX=9606 GN=ACOT2 PE=1 SV=6	3	6	6	6	3	0	5	0	2	5	3	0	5	0	2	5	3	0	5	0	2	5	21.4	21.4	21.4	46.277	421	421;483;421	0	44.443	By MS/MS		By MS/MS		By matching
PDIA4	25.8573	25.8656	26.1899	24.8065	24.8764	25.6912	P13667	P13667	37	37	37	Protein disulfide-isomerase A4	PDIA4	sp|P13667|PDIA4_HUMAN Protein disulfide-isomerase A4 OS=Homo sapiens OX=9606 GN=PDIA4 PE=1 SV=2	1	37	37	37	29	7	25	20	20	24	29	7	25	20	20	24	29	7	25	20	20	24	58.4	58.4	58.4	72.932	645	645	0	298.05	By MS/MS	By MS/MS	By MS/MS	By MS/MS	By MS/MS
RAB8A	25.194	21.4944	24.0037	24.2684	23.9892	24.051	P61006;Q92930;P59190;P20337;Q96E17	P61006	7;3;1;1;1	4;0;0;0;0	4;0;0;0;0	Ras-related protein Rab-8A	RAB8A	sp|P61006|RAB8A_HUMAN Ras-related protein Rab-8A OS=Homo sapiens OX=9606 GN=RAB8A PE=1 SV=1	5	7	4	4	7	2	3	6	4	4	4	1	2	3	2	2	4	1	2	3	2	2	27.1	17.9	17.9	23.668	207	207;207;212;219;227	0	45.204	By MS/MS	By matching	By MS/MS	By MS/MS	By MS/MS
PYCR1	25.763	25.3395	25.1234	25.0844	25.4984	24.0983	P32322	P32322	12	11	11	Pyrroline-5-carboxylate reductase 1, mitochondrial	PYCR1	sp|P32322|P5CR1_HUMAN Pyrroline-5-carboxylate reductase 1, mitochondrial OS=Homo sapiens OX=9606 GN=PYCR1 PE=1 SV=2	1	12	11	11	12	4	6	6	6	4	11	3	5	5	5	3	11	3	5	5	5	3	48.9	44.8	44.8	33.36	319	319	0	114.06	By MS/MS	By MS/MS	By MS/MS	By MS/MS	By MS/MS
USP10	21.7182	21.941	25.3164	21.5326	23.6201	23.1753	Q14694	Q14694	16	16	16	Ubiquitin carboxyl-terminal hydrolase 10	USP10	sp|Q14694|UBP10_HUMAN Ubiquitin carboxyl-terminal hydrolase 10 OS=Homo sapiens OX=9606 GN=USP10 PE=1 SV=2	1	16	16	16	2	0	15	0	12	7	2	0	15	0	12	7	2	0	15	0	12	7	33.7	33.7	33.7	87.133	798	798	0	133.19	By MS/MS		By MS/MS		By MS/MS
COQ3	21.2302	21.6602	22.4107	20.7889	21.4942	21.8415	Q9NZJ6	Q9NZJ6	2	2	2	Ubiquinone biosynthesis O-methyltransferase, mitochondrial	COQ3	sp|Q9NZJ6|COQ3_HUMAN Ubiquinone biosynthesis O-methyltransferase, mitochondrial OS=Homo sapiens OX=9606 GN=COQ3 PE=1 SV=3	1	2	2	2	1	0	2	0	2	2	1	0	2	0	2	2	1	0	2	0	2	2	8.9	8.9	8.9	41.054	369	369	0.00069589	11.648	By matching		By MS/MS		By matching
NUP210	24.4553	21.9918	23.8393	23.6855	22.9199	23.3938	Q8TEM1	Q8TEM1	15	15	15	Nuclear pore membrane glycoprotein 210	NUP210	sp|Q8TEM1|PO210_HUMAN Nuclear pore membrane glycoprotein 210 OS=Homo sapiens OX=9606 GN=NUP210 PE=1 SV=3	1	15	15	15	13	3	10	7	9	12	13	3	10	7	9	12	13	3	10	7	9	12	10.4	10.4	10.4	205.11	1887	1887	0	118.31	By MS/MS	By matching	By MS/MS	By MS/MS	By MS/MS
GATB	23.6363	22.1396	23.364	20.138	21.4035	23.4289	O75879	O75879	4	4	4	Glutamyl-tRNA(Gln) amidotransferase subunit B, mitochondrial	GATB	sp|O75879|GATB_HUMAN Glutamyl-tRNA(Gln) amidotransferase subunit B, mitochondrial OS=Homo sapiens OX=9606 GN=GATB PE=1 SV=1	1	4	4	4	3	1	2	2	2	2	3	1	2	2	2	2	3	1	2	2	2	2	10.8	10.8	10.8	61.863	557	557	0	42.916	By MS/MS	By matching	By MS/MS	By MS/MS	By MS/MS
PCYOX1	24.35	21.5343	23.0985	24.1922	23.1153	23.0604	Q9UHG3	Q9UHG3	6	6	6	Prenylcysteine oxidase 1	PCYOX1	sp|Q9UHG3|PCYOX_HUMAN Prenylcysteine oxidase 1 OS=Homo sapiens OX=9606 GN=PCYOX1 PE=1 SV=3	1	6	6	6	5	0	4	3	4	4	5	0	4	3	4	4	5	0	4	3	4	4	19	19	19	56.639	505	505	0	44.474	By MS/MS		By MS/MS	By MS/MS	By MS/MS
ATP6V1B2	24.9316	22.6072	24.2114	24.5173	23.5504	23.9718	P21281;P15313	P21281	19;6	19;6	19;6	V-type proton ATPase subunit B, brain isoform	ATP6V1B2	sp|P21281|VATB2_HUMAN V-type proton ATPase subunit B, brain isoform OS=Homo sapiens OX=9606 GN=ATP6V1B2 PE=1 SV=3	2	19	19	19	15	4	14	11	9	11	15	4	14	11	9	11	15	4	14	11	9	11	57.9	57.9	57.9	56.5	511	511;513	0	167.93	By MS/MS	By matching	By MS/MS	By MS/MS	By MS/MS
SLC2A1	22.3328	21.567	21.5757	21.2168	20.8827	20.8779	P11166	P11166	4	4	4	Solute carrier family 2, facilitated glucose transporter member 1	SLC2A1	sp|P11166|GTR1_HUMAN Solute carrier family 2, facilitated glucose transporter member 1 OS=Homo sapiens OX=9606 GN=SLC2A1 PE=1 SV=2	1	4	4	4	3	0	2	2	2	2	3	0	2	2	2	2	3	0	2	2	2	2	9.3	9.3	9.3	54.083	492	492	0	26.69	By MS/MS		By MS/MS	By MS/MS	By matching
NDUFV1	25.3829	24.1275	24.9065	24.6405	23.8626	24.3391	P49821	P49821	18	18	18	NADH dehydrogenase [ubiquinone] flavoprotein 1, mitochondrial	NDUFV1	sp|P49821|NDUV1_HUMAN NADH dehydrogenase [ubiquinone] flavoprotein 1, mitochondrial OS=Homo sapiens OX=9606 GN=NDUFV1 PE=1 SV=4	1	18	18	18	16	5	15	11	12	14	16	5	15	11	12	14	16	5	15	11	12	14	46.3	46.3	46.3	50.817	464	464	0	170.38	By MS/MS	By matching	By MS/MS	By MS/MS	By MS/MS
NDUFC2	23.9329	23.126	22.9882	23.3847	22.7967	23.1821	O95298;E9PQ53	O95298;E9PQ53	4;2	4;2	4;2	NADH dehydrogenase [ubiquinone] 1 subunit C2;NADH dehydrogenase [ubiquinone] 1 subunit C2, isoform 2	NDUFC2;NDUFC2-KCTD14	sp|O95298|NDUC2_HUMAN NADH dehydrogenase [ubiquinone] 1 subunit C2 OS=Homo sapiens OX=9606 GN=NDUFC2 PE=1 SV=1;sp|E9PQ53|NDUCR_HUMAN NADH dehydrogenase [ubiquinone] 1 subunit C2, isoform 2 OS=Homo sapiens OX=9606 GN=NDUFC2-KCTD14 PE=1 SV=1	2	4	4	4	3	3	4	2	3	4	3	3	4	2	3	4	3	3	4	2	3	4	29.4	29.4	29.4	14.187	119	119;114	0	27.648	By MS/MS	By matching	By MS/MS	By MS/MS	By MS/MS
ERO1L	23.5094	23.1991	24.1645	22.9642	22.8543	23.252	Q96HE7	Q96HE7	8	8	8	ERO1-like protein alpha	ERO1L	sp|Q96HE7|ERO1A_HUMAN ERO1-like protein alpha OS=Homo sapiens OX=9606 GN=ERO1A PE=1 SV=2	1	8	8	8	4	3	8	4	5	7	4	3	8	4	5	7	4	3	8	4	5	7	24.6	24.6	24.6	54.392	468	468	0	60.675	By MS/MS	By matching	By MS/MS	By MS/MS	By MS/MS
SCAMP3	24.2725	22.1144	23.8939	21.2057	23.2466	23.9018	O14828	O14828	6	6	6	Secretory carrier-associated membrane protein 3	SCAMP3	sp|O14828|SCAM3_HUMAN Secretory carrier-associated membrane protein 3 OS=Homo sapiens OX=9606 GN=SCAMP3 PE=1 SV=3	1	6	6	6	6	0	4	2	3	4	6	0	4	2	3	4	6	0	4	2	3	4	28.2	28.2	28.2	38.287	347	347	0	62.455	By MS/MS		By MS/MS	By matching	By MS/MS
COX5B	24.5092	21.863	23.8379	22.9358	21.341	23.3464	P10606	P10606	5	5	5	Cytochrome c oxidase subunit 5B, mitochondrial	COX5B	sp|P10606|COX5B_HUMAN Cytochrome c oxidase subunit 5B, mitochondrial OS=Homo sapiens OX=9606 GN=COX5B PE=1 SV=2	1	5	5	5	3	1	4	2	1	4	3	1	4	2	1	4	3	1	4	2	1	4	51.2	51.2	51.2	13.696	129	129	0	38.75	By MS/MS	By matching	By MS/MS	By MS/MS	By MS/MS
RPN2	26.641	24.6818	26.5497	26.0656	26.3969	26.398	P04844	P04844	23	23	23	Dolichyl-diphosphooligosaccharide--protein glycosyltransferase subunit 2	RPN2	sp|P04844|RPN2_HUMAN Dolichyl-diphosphooligosaccharide--protein glycosyltransferase subunit 2 OS=Homo sapiens OX=9606 GN=RPN2 PE=1 SV=3	1	23	23	23	19	4	17	10	16	16	19	4	17	10	16	16	19	4	17	10	16	16	48	48	48	69.283	631	631	0	323.31	By MS/MS	By MS/MS	By MS/MS	By MS/MS	By MS/MS
LETM1	25.5576	23.2128	25.4484	25.6325	25.7222	25.2773	O95202	O95202	28	28	28	LETM1 and EF-hand domain-containing protein 1, mitochondrial	LETM1	sp|O95202|LETM1_HUMAN Mitochondrial proton/calcium exchanger protein OS=Homo sapiens OX=9606 GN=LETM1 PE=1 SV=1	1	28	28	28	20	4	15	16	14	14	20	4	15	16	14	14	20	4	15	16	14	14	41.8	41.8	41.8	83.353	739	739	0	287.72	By MS/MS	By matching	By MS/MS	By MS/MS	By MS/MS
MRPL4	25.0772	21.6531	25.611	24.4028	24.9492	25.4349	Q9BYD3	Q9BYD3	8	8	8	39S ribosomal protein L4, mitochondrial	MRPL4	sp|Q9BYD3|RM04_HUMAN 39S ribosomal protein L4, mitochondrial OS=Homo sapiens OX=9606 GN=MRPL4 PE=1 SV=1	1	8	8	8	5	0	4	6	4	3	5	0	4	6	4	3	5	0	4	6	4	3	52.4	52.4	52.4	34.919	311	311	0	99.599	By MS/MS		By MS/MS	By MS/MS	By MS/MS
LARS2	23.3122	22.6124	23.0344	22.8293	22.6565	23.3067	Q15031	Q15031	7	7	7	Probable leucine--tRNA ligase, mitochondrial	LARS2	sp|Q15031|SYLM_HUMAN Leucine--tRNA ligase, mitochondrial OS=Homo sapiens OX=9606 GN=LARS2 PE=1 SV=2	1	7	7	7	7	0	3	4	3	2	7	0	3	4	3	2	7	0	3	4	3	2	14.2	14.2	14.2	101.97	903	903	0	47.93	By MS/MS		By MS/MS	By MS/MS	By MS/MS
MLEC	24.8043	24.1692	24.2534	24.3675	24.1217	23.8442	Q14165	Q14165	5	5	5	Malectin	MLEC	sp|Q14165|MLEC_HUMAN Malectin OS=Homo sapiens OX=9606 GN=MLEC PE=1 SV=1	1	5	5	5	4	2	4	4	3	3	4	2	4	4	3	3	4	2	4	4	3	3	22.9	22.9	22.9	32.233	292	292	0	43.599	By MS/MS	By matching	By MS/MS	By MS/MS	By MS/MS
MGME1	20.3465	22.2246	22.7354	21.6346	22.8261	22.4288	Q9BQP7	Q9BQP7	2	2	2	Mitochondrial genome maintenance exonuclease 1	MGME1	sp|Q9BQP7|MGME1_HUMAN Mitochondrial genome maintenance exonuclease 1 OS=Homo sapiens OX=9606 GN=MGME1 PE=1 SV=1	1	2	2	2	1	0	2	0	2	2	1	0	2	0	2	2	1	0	2	0	2	2	12.2	12.2	12.2	39.42	344	344	0.00068446	11.287	By MS/MS		By MS/MS		By MS/MS
DHCR24	23.3369	21.681	23.3814	23.6866	24.1963	21.5266	Q15392	Q15392	4	4	4	Delta(24)-sterol reductase	DHCR24	sp|Q15392|DHC24_HUMAN Delta(24)-sterol reductase OS=Homo sapiens OX=9606 GN=DHCR24 PE=1 SV=2	1	4	4	4	4	0	2	2	2	2	4	0	2	2	2	2	4	0	2	2	2	2	9.7	9.7	9.7	60.101	516	516	0	43.368	By MS/MS		By MS/MS	By MS/MS	By MS/MS
RAB5C	25.394	21.4474	24.6054	24.7283	24.4493	24.636	P51148	P51148	11	11	8	Ras-related protein Rab-5C	RAB5C	sp|P51148|RAB5C_HUMAN Ras-related protein Rab-5C OS=Homo sapiens OX=9606 GN=RAB5C PE=1 SV=2	1	11	11	8	10	2	5	9	3	4	10	2	5	9	3	4	8	1	3	7	3	3	62	62	47.2	23.482	216	216	0	143.09	By MS/MS	By matching	By MS/MS	By MS/MS	By MS/MS
MRPS5	24.7275	24.3714	23.9825	24.2959	23.7212	23.7838	P82675	P82675	11	11	11	28S ribosomal protein S5, mitochondrial	MRPS5	sp|P82675|RT05_HUMAN 28S ribosomal protein S5, mitochondrial OS=Homo sapiens OX=9606 GN=MRPS5 PE=1 SV=2	1	11	11	11	9	2	5	7	4	5	9	2	5	7	4	5	9	2	5	7	4	5	28.6	28.6	28.6	48.006	430	430	0	106.67	By MS/MS	By matching	By MS/MS	By MS/MS	By MS/MS
C2orf47	24.4807	21.4567	23.0496	23.4636	21.9017	23.0406	Q8WWC4	Q8WWC4	3	3	3	Uncharacterized protein C2orf47, mitochondrial	C2orf47	sp|Q8WWC4|MAIP1_HUMAN m-AAA protease-interacting protein 1, mitochondrial OS=Homo sapiens OX=9606 GN=MAIP1 PE=1 SV=1	1	3	3	3	3	0	2	3	1	2	3	0	2	3	1	2	3	0	2	3	1	2	13.4	13.4	13.4	32.544	291	291	0	32.141	By MS/MS		By MS/MS	By MS/MS	By MS/MS
RDH11	23.8788	24.1088	23.6551	23.607	23.3731	23.4753	Q8TC12;Q96NR8	Q8TC12	8;1	8;1	8;1	Retinol dehydrogenase 11	RDH11	sp|Q8TC12|RDH11_HUMAN Retinol dehydrogenase 11 OS=Homo sapiens OX=9606 GN=RDH11 PE=1 SV=2	2	8	8	8	8	2	5	4	5	5	8	2	5	4	5	5	8	2	5	4	5	5	27.4	27.4	27.4	35.386	318	318;316	0	74.301	By MS/MS	By matching	By MS/MS	By MS/MS	By MS/MS
ISOC2	25.6304	22.015	24.9774	24.4865	23.8001	24.0562	Q96AB3	Q96AB3	8	8	8	Isochorismatase domain-containing protein 2, mitochondrial	ISOC2	sp|Q96AB3|ISOC2_HUMAN Isochorismatase domain-containing protein 2 OS=Homo sapiens OX=9606 GN=ISOC2 PE=1 SV=1	1	8	8	8	7	1	3	3	2	3	7	1	3	3	2	3	7	1	3	3	2	3	72.7	72.7	72.7	22.337	205	205	0	61.112	By MS/MS	By matching	By MS/MS	By MS/MS	By MS/MS
ATP13A1	24.4002	20.6686	23.6183	24.2513	22.9249	23.2909	Q9HD20	Q9HD20	10	10	10	Manganese-transporting ATPase 13A1	ATP13A1	sp|Q9HD20|AT131_HUMAN Endoplasmic reticulum transmembrane helix translocase OS=Homo sapiens OX=9606 GN=ATP13A1 PE=1 SV=2	1	10	10	10	7	0	8	5	6	7	7	0	8	5	6	7	7	0	8	5	6	7	13.4	13.4	13.4	132.95	1204	1204	0	79.886	By MS/MS		By MS/MS	By MS/MS	By MS/MS
TFAM	24.317	23.8562	23.4751	23.1574	23.0312	23.3439	Q00059	Q00059	8	8	8	Transcription factor A, mitochondrial	TFAM	sp|Q00059|TFAM_HUMAN Transcription factor A, mitochondrial OS=Homo sapiens OX=9606 GN=TFAM PE=1 SV=1	1	8	8	8	7	2	5	4	2	4	7	2	5	4	2	4	7	2	5	4	2	4	24	24	24	29.096	246	246	0	50.421	By MS/MS	By matching	By MS/MS	By MS/MS	By matching
LPCAT1	22.7167	21.6287	22.6952	22.7358	22.7419	22.5224	Q8NF37	Q8NF37	5	5	5	Lysophosphatidylcholine acyltransferase 1	LPCAT1	sp|Q8NF37|PCAT1_HUMAN Lysophosphatidylcholine acyltransferase 1 OS=Homo sapiens OX=9606 GN=LPCAT1 PE=1 SV=2	1	5	5	5	4	0	3	2	2	2	4	0	3	2	2	2	4	0	3	2	2	2	18.9	18.9	18.9	59.151	534	534	0	33.014	By MS/MS		By MS/MS	By MS/MS	By MS/MS
CPOX	24.3675	22.6815	24.3558	23.1922	23.6667	24.17	P36551	P36551	13	13	13	Oxygen-dependent coproporphyrinogen-III oxidase, mitochondrial	CPOX	sp|P36551|HEM6_HUMAN Oxygen-dependent coproporphyrinogen-III oxidase, mitochondrial OS=Homo sapiens OX=9606 GN=CPOX PE=1 SV=3	1	13	13	13	13	0	9	7	8	10	13	0	9	7	8	10	13	0	9	7	8	10	28.9	28.9	28.9	50.151	454	454	0	109.82	By MS/MS		By MS/MS	By MS/MS	By MS/MS
DLG1	23.6007	21.4843	23.6645	22.8583	23.5876	23.0294	Q12959;P78352;Q15700	Q12959	5;1;1	5;1;1	5;1;1	Disks large homolog 1	DLG1	sp|Q12959|DLG1_HUMAN Disks large homolog 1 OS=Homo sapiens OX=9606 GN=DLG1 PE=1 SV=2	3	5	5	5	3	0	4	3	4	2	3	0	4	3	4	2	3	0	4	3	4	2	10.4	10.4	10.4	100.45	904	904;724;870	0	28.381	By MS/MS		By MS/MS	By MS/MS	By MS/MS
SLC25A22	24.4823	22.2965	23.8382	24.1612	23.435	23.9908	Q9H936;Q9H1K4	Q9H936	7;3	7;3	7;3	Mitochondrial glutamate carrier 1	SLC25A22	sp|Q9H936|GHC1_HUMAN Mitochondrial glutamate carrier 1 OS=Homo sapiens OX=9606 GN=SLC25A22 PE=1 SV=1	2	7	7	7	6	1	4	6	3	4	6	1	4	6	3	4	6	1	4	6	3	4	32.5	32.5	32.5	34.47	323	323;315	0	55.362	By MS/MS	By matching	By MS/MS	By MS/MS	By matching
TMX1	24.1176	24.2473	24.3869	23.7423	24.1015	24.1595	Q9H3N1	Q9H3N1	6	6	6	Thioredoxin-related transmembrane protein 1	TMX1	sp|Q9H3N1|TMX1_HUMAN Thioredoxin-related transmembrane protein 1 OS=Homo sapiens OX=9606 GN=TMX1 PE=1 SV=1	1	6	6	6	5	4	5	3	6	5	5	4	5	3	6	5	5	4	5	3	6	5	21.1	21.1	21.1	31.791	280	280	0	44.174	By MS/MS	By MS/MS	By MS/MS	By MS/MS	By MS/MS
RPL30	25.8184	26.2937	26.3071	25.3784	26.1374	26.4445	P62888	P62888	8	8	8	60S ribosomal protein L30	RPL30	sp|P62888|RL30_HUMAN 60S ribosomal protein L30 OS=Homo sapiens OX=9606 GN=RPL30 PE=1 SV=2	1	8	8	8	6	3	5	4	6	6	6	3	5	4	6	6	6	3	5	4	6	6	60.9	60.9	60.9	12.784	115	115	0	90.143	By MS/MS	By MS/MS	By MS/MS	By MS/MS	By MS/MS
NDUFA10	26.2868	26.222	26.685	26.2849	25.7162	25.7355	O95299	O95299	14	14	14	NADH dehydrogenase [ubiquinone] 1 alpha subcomplex subunit 10, mitochondrial	NDUFA10	sp|O95299|NDUAA_HUMAN NADH dehydrogenase [ubiquinone] 1 alpha subcomplex subunit 10, mitochondrial OS=Homo sapiens OX=9606 GN=NDUFA10 PE=1 SV=1	1	14	14	14	11	4	11	6	10	10	11	4	11	6	10	10	11	4	11	6	10	10	49	49	49	40.75	355	355	0	177.29	By MS/MS	By MS/MS	By MS/MS	By MS/MS	By MS/MS
IVD	21.2736	23.636	23.8405	21.5429	23.0704	23.4486	P26440	P26440	8	8	8	Isovaleryl-CoA dehydrogenase, mitochondrial	IVD	sp|P26440|IVD_HUMAN Isovaleryl-CoA dehydrogenase, mitochondrial OS=Homo sapiens OX=9606 GN=IVD PE=1 SV=2	1	8	8	8	5	2	6	2	3	5	5	2	6	2	3	5	5	2	6	2	3	5	24.2	24.2	24.2	46.65	426	426	0	72.458	By MS/MS	By matching	By MS/MS	By MS/MS	By MS/MS
DNAJA3	23.4289	23.154	24.9657	21.8038	25.0781	25.3234	Q96EY1	Q96EY1	15	15	15	DnaJ homolog subfamily A member 3, mitochondrial	DNAJA3	sp|Q96EY1|DNJA3_HUMAN DnaJ homolog subfamily A member 3, mitochondrial OS=Homo sapiens OX=9606 GN=DNAJA3 PE=1 SV=2	1	15	15	15	9	4	12	1	11	9	9	4	12	1	11	9	9	4	12	1	11	9	30.6	30.6	30.6	52.488	480	480	0	112.34	By MS/MS	By matching	By MS/MS	By MS/MS	By MS/MS
APOOL	23.0586	21.5782	22.8395	22.6213	21.1788	21.0421	Q6UXV4	Q6UXV4	7	7	7	MICOS complex subunit MIC27	APOOL	sp|Q6UXV4|MIC27_HUMAN MICOS complex subunit MIC27 OS=Homo sapiens OX=9606 GN=APOOL PE=1 SV=1	1	7	7	7	7	1	3	3	2	2	7	1	3	3	2	2	7	1	3	3	2	2	38.1	38.1	38.1	29.159	268	268	0	45.159	By MS/MS	By matching	By MS/MS	By MS/MS	By MS/MS
MRPS14	25.9258	21.631	25.2451	25.1821	24.5229	24.8251	O60783	O60783	2	2	2	28S ribosomal protein S14, mitochondrial	MRPS14	sp|O60783|RT14_HUMAN 28S ribosomal protein S14, mitochondrial OS=Homo sapiens OX=9606 GN=MRPS14 PE=1 SV=1	1	2	2	2	2	0	2	2	1	1	2	0	2	2	1	1	2	0	2	2	1	1	21.9	21.9	21.9	15.139	128	128	0	23.758	By MS/MS		By MS/MS	By MS/MS	By MS/MS
ABHD10	23.7979	21.6943	24.3116	21.197	23.1833	24.1091	Q9NUJ1	Q9NUJ1	5	5	5	Mycophenolic acid acyl-glucuronide esterase, mitochondrial	ABHD10	sp|Q9NUJ1|ABHDA_HUMAN Palmitoyl-protein thioesterase ABHD10, mitochondrial OS=Homo sapiens OX=9606 GN=ABHD10 PE=1 SV=1	1	5	5	5	2	0	5	1	5	4	2	0	5	1	5	4	2	0	5	1	5	4	19.6	19.6	19.6	33.932	306	306	0	35.266	By MS/MS		By MS/MS	By MS/MS	By MS/MS
ERLIN2	26.6514	27.0912	26.3277	25.6407	26.2439	26.0452	O94905	O94905	14	14	11	Erlin-2	ERLIN2	sp|O94905|ERLN2_HUMAN Erlin-2 OS=Homo sapiens OX=9606 GN=ERLIN2 PE=1 SV=1	1	14	14	11	13	4	8	8	8	8	13	4	8	8	8	8	10	2	5	5	5	5	47.5	47.5	41.9	37.839	339	339	0	196.91	By MS/MS	By MS/MS	By MS/MS	By MS/MS	By MS/MS
HINT2	23.3805	21.8874	24.9177	21.9462	23.5724	24.1825	Q9BX68	Q9BX68	3	3	3	Histidine triad nucleotide-binding protein 2, mitochondrial	HINT2	sp|Q9BX68|HINT2_HUMAN Adenosine 5-monophosphoramidase HINT2 OS=Homo sapiens OX=9606 GN=HINT2 PE=1 SV=1	1	3	3	3	2	1	3	0	3	3	2	1	3	0	3	3	2	1	3	0	3	3	31.3	31.3	31.3	17.162	163	163	0	24.023	By MS/MS	By matching	By MS/MS		By MS/MS
DARS2	24.9709	21.4182	24.4654	24.1038	23.6122	23.9126	Q6PI48	Q6PI48	12	12	12	Aspartate--tRNA ligase, mitochondrial	DARS2	sp|Q6PI48|SYDM_HUMAN Aspartate--tRNA ligase, mitochondrial OS=Homo sapiens OX=9606 GN=DARS2 PE=1 SV=1	1	12	12	12	10	0	8	8	5	9	10	0	8	8	5	9	10	0	8	8	5	9	24.7	24.7	24.7	73.562	645	645	0	133.67	By MS/MS		By MS/MS	By MS/MS	By MS/MS
SRSF7	21.403	21.7271	23.9242	21.3859	23.4037	23.4798	Q16629	Q16629	3	3	3	Serine/arginine-rich splicing factor 7	SRSF7	sp|Q16629|SRSF7_HUMAN Serine/arginine-rich splicing factor 7 OS=Homo sapiens OX=9606 GN=SRSF7 PE=1 SV=1	1	3	3	3	2	1	2	2	2	2	2	1	2	2	2	2	2	1	2	2	2	2	16	16	16	27.366	238	238	0	19.154	By matching	By matching	By MS/MS	By MS/MS	By MS/MS
PPP1CA	21.9598	21.447	23.2208	22.2254	23.8667	23.3554	P62136	P62136	8	8	3	Serine/threonine-protein phosphatase PP1-alpha catalytic subunit	PPP1CA	sp|P62136|PP1A_HUMAN Serine/threonine-protein phosphatase PP1-alpha catalytic subunit OS=Homo sapiens OX=9606 GN=PPP1CA PE=1 SV=1	1	8	8	3	1	1	7	1	7	7	1	1	7	1	7	7	1	1	3	1	2	2	30	30	12.7	37.512	330	330	0	54.656	By MS/MS	By matching	By MS/MS	By matching	By MS/MS
NT5DC2	24.5363	22.1437	24.8907	23.5721	24.2271	24.018	Q9H857	Q9H857	11	11	11	5-nucleotidase domain-containing protein 2	NT5DC2	sp|Q9H857|NT5D2_HUMAN 5-nucleotidase domain-containing protein 2 OS=Homo sapiens OX=9606 GN=NT5DC2 PE=1 SV=1	1	11	11	11	8	1	7	5	6	7	8	1	7	5	6	7	8	1	7	5	6	7	28.5	28.5	28.5	60.718	520	520	0	103.96	By MS/MS	By matching	By MS/MS	By MS/MS	By MS/MS
NAPA	22.3823	22.9965	22.6612	21.816	22.7269	22.2354	P54920	P54920	4	4	4	Alpha-soluble NSF attachment protein	NAPA	sp|P54920|SNAA_HUMAN Alpha-soluble NSF attachment protein OS=Homo sapiens OX=9606 GN=NAPA PE=1 SV=3	1	4	4	4	2	2	3	0	2	2	2	2	3	0	2	2	2	2	3	0	2	2	18.3	18.3	18.3	33.232	295	295	0	30.991	By MS/MS	By matching	By MS/MS		By MS/MS
P4HB	26.8671	25.8847	27.0784	25.895	26.1445	26.6421	P07237	P07237	37	37	37	Protein disulfide-isomerase	P4HB	sp|P07237|PDIA1_HUMAN Protein disulfide-isomerase OS=Homo sapiens OX=9606 GN=P4HB PE=1 SV=3	1	37	37	37	30	9	29	25	23	25	30	9	29	25	23	25	30	9	29	25	23	25	73.4	73.4	73.4	57.116	508	508	0	323.31	By MS/MS	By MS/MS	By MS/MS	By MS/MS	By MS/MS
ECH1	27.7196	24.8125	26.1526	27.1649	26.0175	25.6398	Q13011	Q13011	20	20	20	Delta(3,5)-Delta(2,4)-dienoyl-CoA isomerase, mitochondrial	ECH1	sp|Q13011|ECH1_HUMAN Delta(3,5)-Delta(2,4)-dienoyl-CoA isomerase, mitochondrial OS=Homo sapiens OX=9606 GN=ECH1 PE=1 SV=2	1	20	20	20	19	3	10	19	11	9	19	3	10	19	11	9	19	3	10	19	11	9	76.8	76.8	76.8	35.816	328	328	0	323.31	By MS/MS	By MS/MS	By MS/MS	By MS/MS	By MS/MS
COX6C	26.6672	25.0258	25.4158	25.2695	24.6891	25.1896	P09669	P09669	7	7	7	Cytochrome c oxidase subunit 6C	COX6C	sp|P09669|COX6C_HUMAN Cytochrome c oxidase subunit 6C OS=Homo sapiens OX=9606 GN=COX6C PE=1 SV=2	1	7	7	7	7	2	2	5	2	2	7	2	2	5	2	2	7	2	2	5	2	2	53.3	53.3	53.3	8.7813	75	75	0	64.367	By MS/MS	By MS/MS	By MS/MS	By MS/MS	By MS/MS
RAB2A	25.3473	21.4026	23.9558	24.7722	23.6117	24.5397	P61019;Q8WUD1	P61019;Q8WUD1	9;6	9;6	9;6	Ras-related protein Rab-2A;Ras-related protein Rab-2B	RAB2A;RAB2B	sp|P61019|RAB2A_HUMAN Ras-related protein Rab-2A OS=Homo sapiens OX=9606 GN=RAB2A PE=1 SV=1;sp|Q8WUD1|RAB2B_HUMAN Ras-related protein Rab-2B OS=Homo sapiens OX=9606 GN=RAB2B PE=1 SV=1	2	9	9	9	8	0	7	6	6	7	8	0	7	6	6	7	8	0	7	6	6	7	54.2	54.2	54.2	23.545	212	212;216	0	113.28	By MS/MS		By MS/MS	By MS/MS	By MS/MS
AP2M1	23.7299	21.1977	23.0946	22.9509	22.7042	23.2541	Q96CW1	Q96CW1	8	8	8	AP-2 complex subunit mu	AP2M1	sp|Q96CW1|AP2M1_HUMAN AP-2 complex subunit mu OS=Homo sapiens OX=9606 GN=AP2M1 PE=1 SV=2	1	8	8	8	6	0	4	5	4	4	6	0	4	5	4	4	6	0	4	5	4	4	23	23	23	49.654	435	435	0	54.471	By MS/MS		By MS/MS	By MS/MS	By matching
FAF2	21.2304	21.962	22.9997	20.4257	22.8112	23.1754	Q96CS3	Q96CS3	9	9	9	FAS-associated factor 2	FAF2	sp|Q96CS3|FAF2_HUMAN FAS-associated factor 2 OS=Homo sapiens OX=9606 GN=FAF2 PE=1 SV=2	1	9	9	9	5	0	4	3	3	4	5	0	4	3	3	4	5	0	4	3	3	4	30.1	30.1	30.1	52.623	445	445	0	87.889	By MS/MS		By MS/MS	By MS/MS	By MS/MS
MRPL47	24.906	21.6174	24.4246	24.0773	24.049	24.3955	Q9HD33	Q9HD33	11	11	11	39S ribosomal protein L47, mitochondrial	MRPL47	sp|Q9HD33|RM47_HUMAN 39S ribosomal protein L47, mitochondrial OS=Homo sapiens OX=9606 GN=MRPL47 PE=1 SV=2	1	11	11	11	8	1	6	4	5	5	8	1	6	4	5	5	8	1	6	4	5	5	40	40	40	29.45	250	250	0	90.138	By MS/MS	By matching	By MS/MS	By MS/MS	By MS/MS
SHMT2	27.6625	26.1158	27.4318	26.9807	26.0741	27.1194	P34897;P34896	P34897	35;1	35;1	35;1	Serine hydroxymethyltransferase, mitochondrial	SHMT2	sp|P34897|GLYM_HUMAN Serine hydroxymethyltransferase, mitochondrial OS=Homo sapiens OX=9606 GN=SHMT2 PE=1 SV=3	2	35	35	35	32	9	25	28	19	22	32	9	25	28	19	22	32	9	25	28	19	22	70	70	70	55.992	504	504;483	0	323.31	By MS/MS	By MS/MS	By MS/MS	By MS/MS	By MS/MS
ITGB1	24.4039	21.8584	24.4252	23.9492	23.7462	23.7441	P05556	P05556	9	9	9	Integrin beta-1	ITGB1	sp|P05556|ITB1_HUMAN Integrin beta-1 OS=Homo sapiens OX=9606 GN=ITGB1 PE=1 SV=2	1	9	9	9	7	1	5	4	4	5	7	1	5	4	4	5	7	1	5	4	4	5	15.9	15.9	15.9	88.414	798	798	0	59.653	By MS/MS	By matching	By MS/MS	By MS/MS	By MS/MS
GNB1	25.8984	21.5364	25.5421	25.7792	24.6773	24.7966	P62873;P16520	P62873	10;1	10;1	8;0	Guanine nucleotide-binding protein G(I)/G(S)/G(T) subunit beta-1	GNB1	sp|P62873|GBB1_HUMAN Guanine nucleotide-binding protein G(I)/G(S)/G(T) subunit beta-1 OS=Homo sapiens OX=9606 GN=GNB1 PE=1 SV=3	2	10	10	8	9	2	8	6	4	9	9	2	8	6	4	9	7	1	8	4	4	8	34.4	34.4	24.7	37.377	340	340;340	0	161.3	By MS/MS	By matching	By MS/MS	By MS/MS	By MS/MS
ETFB	25.5036	24.9132	24.9299	24.72	24.0077	24.4914	P38117	P38117	17	17	17	Electron transfer flavoprotein subunit beta	ETFB	sp|P38117|ETFB_HUMAN Electron transfer flavoprotein subunit beta OS=Homo sapiens OX=9606 GN=ETFB PE=1 SV=3	1	17	17	17	11	6	12	11	8	10	11	6	12	11	8	10	11	6	12	11	8	10	58	58	58	27.843	255	255	0	151.08	By MS/MS	By MS/MS	By MS/MS	By MS/MS	By MS/MS
CPT2	24.8331	22.1028	24.1717	24.149	23.9895	23.9284	P23786	P23786	17	17	17	Carnitine O-palmitoyltransferase 2, mitochondrial	CPT2	sp|P23786|CPT2_HUMAN Carnitine O-palmitoyltransferase 2, mitochondrial OS=Homo sapiens OX=9606 GN=CPT2 PE=1 SV=2	1	17	17	17	14	2	9	9	7	8	14	2	9	9	7	8	14	2	9	9	7	8	30.1	30.1	30.1	73.776	658	658	0	128.09	By MS/MS	By matching	By MS/MS	By MS/MS	By MS/MS
NDUFS8	24.8621	21.7255	25.5378	23.6471	24.2426	24.3223	O00217	O00217	5	5	5	NADH dehydrogenase [ubiquinone] iron-sulfur protein 8, mitochondrial	NDUFS8	sp|O00217|NDUS8_HUMAN NADH dehydrogenase [ubiquinone] iron-sulfur protein 8, mitochondrial OS=Homo sapiens OX=9606 GN=NDUFS8 PE=1 SV=1	1	5	5	5	3	1	4	3	4	2	3	1	4	3	4	2	3	1	4	3	4	2	47.6	47.6	47.6	23.705	210	210	0	45.321	By MS/MS	By matching	By MS/MS	By MS/MS	By MS/MS
RAB13	24.0955	21.8614	25.2839	24.6114	24.9553	24.865	P51153	P51153	8	7	5	Ras-related protein Rab-13	RAB13	sp|P51153|RAB13_HUMAN Ras-related protein Rab-13 OS=Homo sapiens OX=9606 GN=RAB13 PE=1 SV=1	1	8	7	5	7	3	5	6	6	6	6	3	4	5	5	5	5	1	3	3	3	3	43.8	38.4	31	22.774	203	203	0	65.619	By MS/MS	By matching	By MS/MS	By MS/MS	By MS/MS
ATP5B	30.5169	28.1508	29.8117	29.8289	29.0799	29.706	P06576	P06576	35	35	35	ATP synthase subunit beta, mitochondrial	ATP5B	sp|P06576|ATPB_HUMAN ATP synthase subunit beta, mitochondrial OS=Homo sapiens OX=9606 GN=ATP5F1B PE=1 SV=3	1	35	35	35	33	11	18	29	14	15	33	11	18	29	14	15	33	11	18	29	14	15	77.1	77.1	77.1	56.559	529	529	0	323.31	By MS/MS	By MS/MS	By MS/MS	By MS/MS	By MS/MS
PCMT1	27.9501	27.4092	27.3351	26.2013	26.6967	26.5846	P22061	P22061	12	12	12	Protein-L-isoaspartate(D-aspartate) O-methyltransferase	PCMT1	sp|P22061|PIMT_HUMAN Protein-L-isoaspartate(D-aspartate) O-methyltransferase OS=Homo sapiens OX=9606 GN=PCMT1 PE=1 SV=4	1	12	12	12	12	4	5	6	5	6	12	4	5	6	5	6	12	4	5	6	5	6	64.3	64.3	64.3	24.636	227	227	0	165.73	By MS/MS	By MS/MS	By MS/MS	By MS/MS	By MS/MS
MRPL55	23.9842	21.8128	23.2768	22.9079	23.2215	23.4875	Q7Z7F7	Q7Z7F7	3	3	3	39S ribosomal protein L55, mitochondrial	MRPL55	sp|Q7Z7F7|RM55_HUMAN 39S ribosomal protein L55, mitochondrial OS=Homo sapiens OX=9606 GN=MRPL55 PE=1 SV=1	1	3	3	3	3	0	3	2	3	3	3	0	3	2	3	3	3	0	3	2	3	3	18	18	18	15.128	128	128	0	21.445	By MS/MS		By MS/MS	By MS/MS	By MS/MS
COX7A2	26.9435	21.2055	26.6088	26.1972	25.5398	26.0205	P14406	P14406	4	4	4	Cytochrome c oxidase subunit 7A2, mitochondrial	COX7A2	sp|P14406|CX7A2_HUMAN Cytochrome c oxidase subunit 7A2, mitochondrial OS=Homo sapiens OX=9606 GN=COX7A2 PE=1 SV=1	1	4	4	4	4	1	3	4	2	2	4	1	3	4	2	2	4	1	3	4	2	2	30.1	30.1	30.1	9.3959	83	83	0	45.924	By MS/MS	By MS/MS	By MS/MS	By MS/MS	By MS/MS
LRPPRC	29.0784	27.1189	27.8535	28.3796	27.1461	27.3207	P42704;Q9NP80	P42704	101;1	101;1	101;1	Leucine-rich PPR motif-containing protein, mitochondrial	LRPPRC	sp|P42704|LPPRC_HUMAN Leucine-rich PPR motif-containing protein, mitochondrial OS=Homo sapiens OX=9606 GN=LRPPRC PE=1 SV=3	2	101	101	101	91	24	68	78	62	62	91	24	68	78	62	62	91	24	68	78	62	62	67.6	67.6	67.6	157.9	1394	1394;782	0	323.31	By MS/MS	By MS/MS	By MS/MS	By MS/MS	By MS/MS
OAT	26.6529	23.0913	26.287	25.9814	24.8275	26.0854	P04181	P04181	27	27	27	Ornithine aminotransferase, mitochondrial;Ornithine aminotransferase, hepatic form;Ornithine aminotransferase, renal form	OAT	sp|P04181|OAT_HUMAN Ornithine aminotransferase, mitochondrial OS=Homo sapiens OX=9606 GN=OAT PE=1 SV=1	1	27	27	27	24	4	22	16	15	21	24	4	22	16	15	21	24	4	22	16	15	21	69.5	69.5	69.5	48.534	439	439	0	270.99	By MS/MS	By MS/MS	By MS/MS	By MS/MS	By MS/MS
ALDH3A2	25.0431	23.0664	24.026	24.1287	24.199	24.0695	P51648	P51648	9	9	9	Fatty aldehyde dehydrogenase	ALDH3A2	sp|P51648|AL3A2_HUMAN Aldehyde dehydrogenase family 3 member A2 OS=Homo sapiens OX=9606 GN=ALDH3A2 PE=1 SV=1	1	9	9	9	8	3	3	5	4	4	8	3	3	5	4	4	8	3	3	5	4	4	16.5	16.5	16.5	54.847	485	485	0	72.704	By MS/MS	By matching	By MS/MS	By MS/MS	By MS/MS
NDUFV2	25.4984	21.3852	25.6326	24.4234	25.1497	25.3647	P19404	P19404	9	9	9	NADH dehydrogenase [ubiquinone] flavoprotein 2, mitochondrial	NDUFV2	sp|P19404|NDUV2_HUMAN NADH dehydrogenase [ubiquinone] flavoprotein 2, mitochondrial OS=Homo sapiens OX=9606 GN=NDUFV2 PE=1 SV=2	1	9	9	9	7	1	7	5	6	7	7	1	7	5	6	7	7	1	7	5	6	7	42.2	42.2	42.2	27.391	249	249	0	76.319	By MS/MS	By MS/MS	By MS/MS	By MS/MS	By MS/MS
DLST	26.0171	24.7495	25.4793	25.6484	25.1429	25.3713	P36957	P36957	17	17	17	Dihydrolipoyllysine-residue succinyltransferase component of 2-oxoglutarate dehydrogenase complex, mitochondrial	DLST	sp|P36957|ODO2_HUMAN Dihydrolipoyllysine-residue succinyltransferase component of 2-oxoglutarate dehydrogenase complex, mitochondrial OS=Homo sapiens OX=9606 GN=DLST PE=1 SV=4	1	17	17	17	13	4	12	12	12	12	13	4	12	12	12	12	13	4	12	12	12	12	39.1	39.1	39.1	48.755	453	453	0	241.78	By MS/MS	By matching	By MS/MS	By MS/MS	By MS/MS
ACOT9	25.0412	21.35	26.2246	21.1043	26.3905	25.5148	Q9Y305	Q9Y305	11	11	11	Acyl-coenzyme A thioesterase 9, mitochondrial	ACOT9	sp|Q9Y305|ACOT9_HUMAN Acyl-coenzyme A thioesterase 9, mitochondrial OS=Homo sapiens OX=9606 GN=ACOT9 PE=1 SV=2	1	11	11	11	9	1	7	3	6	6	9	1	7	3	6	6	9	1	7	3	6	6	30.1	30.1	30.1	49.901	439	439	0	80.664	By MS/MS	By MS/MS	By MS/MS	By MS/MS	By MS/MS
CYC1	27.0704	25.1039	27.0695	26.2479	26.4842	26.5522	P08574	P08574	8	8	8	Cytochrome c1, heme protein, mitochondrial	CYC1	sp|P08574|CY1_HUMAN Cytochrome c1, heme protein, mitochondrial OS=Homo sapiens OX=9606 GN=CYC1 PE=1 SV=3	1	8	8	8	7	2	7	6	7	7	7	2	7	6	7	7	7	2	7	6	7	7	25.8	25.8	25.8	35.422	325	325	0	105.36	By MS/MS	By MS/MS	By MS/MS	By MS/MS	By MS/MS
NDUFB9	26.2227	21.7947	26.3374	25.4347	25.2145	25.3539	Q9Y6M9	Q9Y6M9	7	7	7	NADH dehydrogenase [ubiquinone] 1 beta subcomplex subunit 9	NDUFB9	sp|Q9Y6M9|NDUB9_HUMAN NADH dehydrogenase [ubiquinone] 1 beta subcomplex subunit 9 OS=Homo sapiens OX=9606 GN=NDUFB9 PE=1 SV=3	1	7	7	7	7	1	6	6	5	6	7	1	6	6	5	6	7	1	6	6	5	6	53.1	53.1	53.1	21.831	179	179	0	70.348	By MS/MS	By MS/MS	By MS/MS	By MS/MS	By MS/MS
YBX1	21.3881	21.1495	27.8558	20.5653	27.5179	27.7626	P67809;Q9Y2T7	P67809	8;3	8;3	3;0	Nuclease-sensitive element-binding protein 1	YBX1	sp|P67809|YBOX1_HUMAN Y-box-binding protein 1 OS=Homo sapiens OX=9606 GN=YBX1 PE=1 SV=3	2	8	8	3	5	2	7	3	6	7	5	2	7	3	6	7	2	0	2	1	2	2	24.7	24.7	17.3	35.924	324	324;364	0	98.281	By MS/MS	By matching	By MS/MS	By MS/MS	By MS/MS
POR	24.1926	21.7473	23.6465	23.7799	23.2741	23.7051	P16435	P16435	22	22	22	NADPH--cytochrome P450 reductase	POR	sp|P16435|NCPR_HUMAN NADPH--cytochrome P450 reductase OS=Homo sapiens OX=9606 GN=POR PE=1 SV=2	1	22	22	22	17	1	13	8	8	10	17	1	13	8	8	10	17	1	13	8	8	10	36.3	36.3	36.3	76.689	677	677	0	185.11	By MS/MS	By matching	By MS/MS	By MS/MS	By MS/MS
DNAJB11	24.7743	22.0854	24.1966	24.4237	23.5552	24.1042	Q9UBS4	Q9UBS4	6	6	6	DnaJ homolog subfamily B member 11	DNAJB11	sp|Q9UBS4|DJB11_HUMAN DnaJ homolog subfamily B member 11 OS=Homo sapiens OX=9606 GN=DNAJB11 PE=1 SV=1	1	6	6	6	5	0	4	4	4	4	5	0	4	4	4	4	5	0	4	4	4	4	22.6	22.6	22.6	40.513	358	358	0	104.46	By MS/MS		By MS/MS	By MS/MS	By MS/MS
ATP6V1G1	23.7717	23.7154	23.5774	20.8725	21.1832	23.1976	O75348;O95670	O75348;O95670	4;2	4;2	4;2	V-type proton ATPase subunit G 1;V-type proton ATPase subunit G 2	ATP6V1G1;ATP6V1G2	sp|O75348|VATG1_HUMAN V-type proton ATPase subunit G 1 OS=Homo sapiens OX=9606 GN=ATP6V1G1 PE=1 SV=3;sp|O95670|VATG2_HUMAN V-type proton ATPase subunit G 2 OS=Homo sapiens OX=9606 GN=ATP6V1G2 PE=1 SV=1	2	4	4	4	2	2	3	1	2	2	2	2	3	1	2	2	2	2	3	1	2	2	30.5	30.5	30.5	13.757	118	118;118	0	57.442	By MS/MS	By matching	By MS/MS	By matching	By matching
HEXA	24.0686	21.3896	23.8549	23.8662	20.9141	23.5775	P06865	P06865	6	6	6	Beta-hexosaminidase subunit alpha	HEXA	sp|P06865|HEXA_HUMAN Beta-hexosaminidase subunit alpha OS=Homo sapiens OX=9606 GN=HEXA PE=1 SV=2	1	6	6	6	6	1	4	2	0	4	6	1	4	2	0	4	6	1	4	2	0	4	14.6	14.6	14.6	60.702	529	529	0	46.264	By MS/MS	By matching	By MS/MS	By MS/MS
SEC22B	26.0986	21.9583	24.4472	25.2069	24.6243	24.5017	O75396	O75396	13	13	13	Vesicle-trafficking protein SEC22b	SEC22B	sp|O75396|SC22B_HUMAN Vesicle-trafficking protein SEC22b OS=Homo sapiens OX=9606 GN=SEC22B PE=1 SV=5	1	13	13	13	8	1	7	8	4	4	8	1	7	8	4	4	8	1	7	8	4	4	57.2	57.2	57.2	24.74	215	215	0	169.8	By MS/MS	By matching	By MS/MS	By MS/MS	By MS/MS
COLGALT1	25.5556	22.5473	25.1409	24.7077	24.0886	24.4648	Q8NBJ5	Q8NBJ5	15	15	15	Procollagen galactosyltransferase 1	COLGALT1	sp|Q8NBJ5|GT251_HUMAN Procollagen galactosyltransferase 1 OS=Homo sapiens OX=9606 GN=COLGALT1 PE=1 SV=1	1	15	15	15	13	3	11	9	9	11	13	3	11	9	9	11	13	3	11	9	9	11	27.3	27.3	27.3	71.635	622	622	0	172.68	By MS/MS	By matching	By MS/MS	By MS/MS	By MS/MS
MUT	24.8115	23.6935	24.6907	23.4269	24.1267	24.2705	P22033	P22033	14	14	14	Methylmalonyl-CoA mutase, mitochondrial	MUT	sp|P22033|MUTA_HUMAN Methylmalonyl-CoA mutase, mitochondrial OS=Homo sapiens OX=9606 GN=MMUT PE=1 SV=4	1	14	14	14	11	3	10	7	9	9	11	3	10	7	9	9	11	3	10	7	9	9	26.8	26.8	26.8	83.134	750	750	0	126.02	By MS/MS	By matching	By MS/MS	By MS/MS	By MS/MS
ECSIT	24.5986	22.1446	24.2707	24.2079	24.045	24.2695	Q9BQ95	Q9BQ95	10	10	10	Evolutionarily conserved signaling intermediate in Toll pathway, mitochondrial	ECSIT	sp|Q9BQ95|ECSIT_HUMAN Evolutionarily conserved signaling intermediate in Toll pathway, mitochondrial OS=Homo sapiens OX=9606 GN=ECSIT PE=1 SV=1	1	10	10	10	7	0	7	4	6	7	7	0	7	4	6	7	7	0	7	4	6	7	35.3	35.3	35.3	49.148	431	431	0	78.944	By MS/MS		By MS/MS	By MS/MS	By MS/MS
NDUFS4	24.0377	23.8752	24.2242	22.102	23.801	23.2611	O43181	O43181	4	4	4	NADH dehydrogenase [ubiquinone] iron-sulfur protein 4, mitochondrial	NDUFS4	sp|O43181|NDUS4_HUMAN NADH dehydrogenase [ubiquinone] iron-sulfur protein 4, mitochondrial OS=Homo sapiens OX=9606 GN=NDUFS4 PE=1 SV=1	1	4	4	4	3	2	2	1	4	4	3	2	2	1	4	4	3	2	2	1	4	4	25.7	25.7	25.7	20.108	175	175	0	29.069	By MS/MS	By matching	By MS/MS	By MS/MS	By MS/MS
HADH	24.1349	24.1022	24.1583	23.2023	23.1856	23.9057	Q16836	Q16836	9	9	9	Hydroxyacyl-coenzyme A dehydrogenase, mitochondrial	HADH	sp|Q16836|HCDH_HUMAN Hydroxyacyl-coenzyme A dehydrogenase, mitochondrial OS=Homo sapiens OX=9606 GN=HADH PE=1 SV=3	1	9	9	9	7	2	5	4	4	4	7	2	5	4	4	4	7	2	5	4	4	4	45.5	45.5	45.5	34.293	314	314	0	72.249	By MS/MS	By matching	By MS/MS	By MS/MS	By MS/MS
GPAA1	23.9064	21.9717	23.2459	23.3416	22.7493	22.8855	O43292	O43292	3	3	3	Glycosylphosphatidylinositol anchor attachment 1 protein	GPAA1	sp|O43292|GPAA1_HUMAN Glycosylphosphatidylinositol anchor attachment 1 protein OS=Homo sapiens OX=9606 GN=GPAA1 PE=1 SV=3	1	3	3	3	3	0	3	2	2	3	3	0	3	2	2	3	3	0	3	2	2	3	5.6	5.6	5.6	67.622	621	621	0	41.378	By MS/MS		By matching	By MS/MS	By matching
MRPL48	24.1444	21.6415	24.2152	23.8278	24.1139	24.0041	Q96GC5	Q96GC5	5	5	5	39S ribosomal protein L48, mitochondrial	MRPL48	sp|Q96GC5|RM48_HUMAN 39S ribosomal protein L48, mitochondrial OS=Homo sapiens OX=9606 GN=MRPL48 PE=1 SV=2	1	5	5	5	4	1	2	4	2	3	4	1	2	4	2	3	4	1	2	4	2	3	24.5	24.5	24.5	23.934	212	212	0	62.981	By MS/MS	By matching	By MS/MS	By MS/MS	By MS/MS
MRPL46	24.483	21.3822	24.4301	23.9484	24.2992	24.3394	Q9H2W6	Q9H2W6	7	7	7	39S ribosomal protein L46, mitochondrial	MRPL46	sp|Q9H2W6|RM46_HUMAN 39S ribosomal protein L46, mitochondrial OS=Homo sapiens OX=9606 GN=MRPL46 PE=1 SV=1	1	7	7	7	4	0	5	2	4	5	4	0	5	2	4	5	4	0	5	2	4	5	34.1	34.1	34.1	31.705	279	279	0	67.326	By MS/MS		By MS/MS	By MS/MS	By MS/MS
ATP5O	26.907	26.0694	26.4244	26.4021	25.8203	26.2295	P48047	P48047	12	12	12	ATP synthase subunit O, mitochondrial	ATP5O	sp|P48047|ATPO_HUMAN ATP synthase subunit O, mitochondrial OS=Homo sapiens OX=9606 GN=ATP5PO PE=1 SV=1	1	12	12	12	11	5	8	10	9	9	11	5	8	10	9	9	11	5	8	10	9	9	50.2	50.2	50.2	23.277	213	213	0	140.64	By MS/MS	By MS/MS	By MS/MS	By MS/MS	By MS/MS
MRPL40	25.2248	21.69	25.4725	24.5262	25.2254	25.2214	Q9NQ50	Q9NQ50	6	6	6	39S ribosomal protein L40, mitochondrial	MRPL40	sp|Q9NQ50|RM40_HUMAN 39S ribosomal protein L40, mitochondrial OS=Homo sapiens OX=9606 GN=MRPL40 PE=1 SV=1	1	6	6	6	5	1	5	5	3	5	5	1	5	5	3	5	5	1	5	5	3	5	42.2	42.2	42.2	24.49	206	206	0	81.844	By MS/MS	By MS/MS	By MS/MS	By MS/MS	By MS/MS
PTPN1	24.378	23.4711	23.4986	23.9584	23.9346	23.8227	P18031	P18031	7	7	7	Tyrosine-protein phosphatase non-receptor type 1	PTPN1	sp|P18031|PTN1_HUMAN Tyrosine-protein phosphatase non-receptor type 1 OS=Homo sapiens OX=9606 GN=PTPN1 PE=1 SV=1	1	7	7	7	5	2	4	4	4	4	5	2	4	4	4	4	5	2	4	4	4	4	21.1	21.1	21.1	49.966	435	435	0	102.72	By MS/MS	By matching	By MS/MS	By MS/MS	By MS/MS
AASS	23.8133	22.3822	23.1835	23.0904	22.3352	22.4919	Q9UDR5	Q9UDR5	12	12	12	Alpha-aminoadipic semialdehyde synthase, mitochondrial;Lysine ketoglutarate reductase;Saccharopine dehydrogenase	AASS	sp|Q9UDR5|AASS_HUMAN Alpha-aminoadipic semialdehyde synthase, mitochondrial OS=Homo sapiens OX=9606 GN=AASS PE=1 SV=1	1	12	12	12	10	1	5	8	4	3	10	1	5	8	4	3	10	1	5	8	4	3	18.5	18.5	18.5	102.13	926	926	0	86.047	By MS/MS	By matching	By MS/MS	By MS/MS	By MS/MS
SEC62	22.3976	21.1719	21.9031	21.8878	21.89	21.7787	Q99442	Q99442	3	3	3	Translocation protein SEC62	SEC62	sp|Q99442|SEC62_HUMAN Translocation protein SEC62 OS=Homo sapiens OX=9606 GN=SEC62 PE=1 SV=1	1	3	3	3	3	1	2	2	2	2	3	1	2	2	2	2	3	1	2	2	2	2	7.8	7.8	7.8	45.861	399	399	0	19.822	By MS/MS	By matching	By MS/MS	By MS/MS	By MS/MS
SLC25A24	24.8665	21.9077	22.8101	23.1395	22.7278	22.4405	Q6NUK1	Q6NUK1	9	9	9	Calcium-binding mitochondrial carrier protein SCaMC-1	SLC25A24	sp|Q6NUK1|SCMC1_HUMAN Calcium-binding mitochondrial carrier protein SCaMC-1 OS=Homo sapiens OX=9606 GN=SLC25A24 PE=1 SV=2	1	9	9	9	9	1	2	7	3	2	9	1	2	7	3	2	9	1	2	7	3	2	24.1	24.1	24.1	53.354	477	477	0	65.662	By MS/MS	By MS/MS	By MS/MS	By MS/MS	By MS/MS
CPVL	23.9063	23.6417	23.9832	23.12	23.6975	23.5721	Q9H3G5	Q9H3G5	10	10	10	Probable serine carboxypeptidase CPVL	CPVL	sp|Q9H3G5|CPVL_HUMAN Probable serine carboxypeptidase CPVL OS=Homo sapiens OX=9606 GN=CPVL PE=1 SV=2	1	10	10	10	6	2	6	6	5	6	6	2	6	6	5	6	6	2	6	6	5	6	20.8	20.8	20.8	54.163	476	476	0	74.69	By MS/MS	By matching	By MS/MS	By MS/MS	By MS/MS
GNA11	24.1905	21.7631	23.3407	22.0129	20.5042	20.0098	P29992;O95837	P29992;O95837	6;5	6;5	4;3	Guanine nucleotide-binding protein subunit alpha-11;Guanine nucleotide-binding protein subunit alpha-14	GNA11;GNA14	sp|P29992|GNA11_HUMAN Guanine nucleotide-binding protein subunit alpha-11 OS=Homo sapiens OX=9606 GN=GNA11 PE=1 SV=2;sp|O95837|GNA14_HUMAN Guanine nucleotide-binding protein subunit alpha-14 OS=Homo sapiens OX=9606 GN=GNA14 PE=1 SV=1	2	6	6	4	5	0	4	2	2	2	5	0	4	2	2	2	4	0	3	1	1	1	17	17	12.5	42.123	359	359;355	0	40.679	By MS/MS		By MS/MS	By MS/MS	By matching
UFL1	23.9822	23.5913	24.4249	23.3496	24.137	24.0483	O94874	O94874	26	26	26	E3 UFM1-protein ligase 1	UFL1	sp|O94874|UFL1_HUMAN E3 UFM1-protein ligase 1 OS=Homo sapiens OX=9606 GN=UFL1 PE=1 SV=2	1	26	26	26	16	7	22	5	19	17	16	7	22	5	19	17	16	7	22	5	19	17	32.7	32.7	32.7	89.594	794	794	0	176.13	By MS/MS	By matching	By MS/MS	By MS/MS	By MS/MS
CYB5R3	27.0829	21.9956	26.1443	26.6221	26.0962	26.4643	P00387	P00387	11	11	11	NADH-cytochrome b5 reductase 3;NADH-cytochrome b5 reductase 3 membrane-bound form;NADH-cytochrome b5 reductase 3 soluble form	CYB5R3	sp|P00387|NB5R3_HUMAN NADH-cytochrome b5 reductase 3 OS=Homo sapiens OX=9606 GN=CYB5R3 PE=1 SV=3	1	11	11	11	10	1	8	9	7	8	10	1	8	9	7	8	10	1	8	9	7	8	48.5	48.5	48.5	34.234	301	301	0	262.07	By MS/MS	By matching	By MS/MS	By MS/MS	By MS/MS
UGGT1	24.4651	22.2524	24.3361	24.3721	23.307	23.6639	Q9NYU2;Q9NYU1	Q9NYU2	26;1	26;1	26;1	UDP-glucose:glycoprotein glucosyltransferase 1	UGGT1	sp|Q9NYU2|UGGG1_HUMAN UDP-glucose:glycoprotein glucosyltransferase 1 OS=Homo sapiens OX=9606 GN=UGGT1 PE=1 SV=3	2	26	26	26	21	1	16	15	12	14	21	1	16	15	12	14	21	1	16	15	12	14	30	30	30	177.19	1555	1555;1516	0	213.15	By MS/MS	By matching	By MS/MS	By MS/MS	By MS/MS
UQCRC1	26.7786	25.8451	26.6147	26.0213	25.7941	26.1961	P31930	P31930	31	31	30	Cytochrome b-c1 complex subunit 1, mitochondrial	UQCRC1	sp|P31930|QCR1_HUMAN Cytochrome b-c1 complex subunit 1, mitochondrial OS=Homo sapiens OX=9606 GN=UQCRC1 PE=1 SV=3	1	31	31	30	27	6	22	25	17	20	27	6	22	25	17	20	26	5	21	24	16	19	67.7	67.7	66.2	52.645	480	480	0	323.31	By MS/MS	By MS/MS	By MS/MS	By MS/MS	By MS/MS
DLAT	27.9709	27.1133	27.2536	26.8208	26.8315	26.9858	P10515	P10515	28	28	28	Dihydrolipoyllysine-residue acetyltransferase component of pyruvate dehydrogenase complex, mitochondrial	DLAT	sp|P10515|ODP2_HUMAN Dihydrolipoyllysine-residue acetyltransferase component of pyruvate dehydrogenase complex, mitochondrial OS=Homo sapiens OX=9606 GN=DLAT PE=1 SV=3	1	28	28	28	24	10	18	17	14	18	24	10	18	17	14	18	24	10	18	17	14	18	45.3	45.3	45.3	68.996	647	647	0	295.53	By MS/MS	By MS/MS	By MS/MS	By MS/MS	By MS/MS
IDH3A	25.1591	24.372	25.3004	24.4966	24.4434	24.9422	P50213	P50213	10	10	10	Isocitrate dehydrogenase [NAD] subunit alpha, mitochondrial	IDH3A	sp|P50213|IDH3A_HUMAN Isocitrate dehydrogenase [NAD] subunit alpha, mitochondrial OS=Homo sapiens OX=9606 GN=IDH3A PE=1 SV=1	1	10	10	10	6	2	9	4	6	7	6	2	9	4	6	7	6	2	9	4	6	7	33.1	33.1	33.1	39.591	366	366	0	76.196	By MS/MS	By matching	By MS/MS	By MS/MS	By MS/MS
AP2B1	24.1244	22.3622	23.3593	23.5063	22.9507	23.184	P63010;Q10567	P63010	12;3	12;3	12;3	AP-2 complex subunit beta	AP2B1	sp|P63010|AP2B1_HUMAN AP-2 complex subunit beta OS=Homo sapiens OX=9606 GN=AP2B1 PE=1 SV=1	2	12	12	12	11	2	8	9	7	7	11	2	8	9	7	7	11	2	8	9	7	7	14.5	14.5	14.5	104.55	937	937;949	0	87.35	By MS/MS	By matching	By MS/MS	By MS/MS	By MS/MS
ATP5H	26.9499	25.2661	26.3027	26.3431	25.9666	26.1862	O75947	O75947	13	13	13	ATP synthase subunit d, mitochondrial	ATP5H	sp|O75947|ATP5H_HUMAN ATP synthase subunit d, mitochondrial OS=Homo sapiens OX=9606 GN=ATP5PD PE=1 SV=3	1	13	13	13	11	4	10	11	7	8	11	4	10	11	7	8	11	4	10	11	7	8	83.9	83.9	83.9	18.491	161	161	0	169.81	By MS/MS	By MS/MS	By MS/MS	By MS/MS	By MS/MS
MRPS2	23.3737	21.5364	23.1716	23.8685	22.9102	23.0744	Q9Y399	Q9Y399	10	10	10	28S ribosomal protein S2, mitochondrial	MRPS2	sp|Q9Y399|RT02_HUMAN 28S ribosomal protein S2, mitochondrial OS=Homo sapiens OX=9606 GN=MRPS2 PE=1 SV=1	1	10	10	10	10	1	6	6	6	5	10	1	6	6	6	5	10	1	6	6	6	5	34.5	34.5	34.5	33.249	296	296	0	65.102	By MS/MS	By matching	By MS/MS	By MS/MS	By MS/MS
GOT2	27.206	26.1037	27.2815	26.7773	25.9842	26.8053	P00505	P00505	21	21	21	Aspartate aminotransferase, mitochondrial	GOT2	sp|P00505|AATM_HUMAN Aspartate aminotransferase, mitochondrial OS=Homo sapiens OX=9606 GN=GOT2 PE=1 SV=3	1	21	21	21	20	7	12	16	11	12	20	7	12	16	11	12	20	7	12	16	11	12	50.9	50.9	50.9	47.517	430	430	0	323.31	By MS/MS	By MS/MS	By MS/MS	By MS/MS	By MS/MS
TMED10	26.089	21.466	23.9345	25.0102	23.2066	23.3944	P49755	P49755	10	10	10	Transmembrane emp24 domain-containing protein 10	TMED10	sp|P49755|TMEDA_HUMAN Transmembrane emp24 domain-containing protein 10 OS=Homo sapiens OX=9606 GN=TMED10 PE=1 SV=2	1	10	10	10	10	0	5	6	3	4	10	0	5	6	3	4	10	0	5	6	3	4	44.3	44.3	44.3	24.976	219	219	0	98.365	By MS/MS		By MS/MS	By MS/MS	By MS/MS
MTHFD1	23.2671	23.3975	25.322	21.0012	23.7421	25.0378	P11586	P11586	21	20	20	C-1-tetrahydrofolate synthase, cytoplasmic;Methylenetetrahydrofolate dehydrogenase;Methenyltetrahydrofolate cyclohydrolase;Formyltetrahydrofolate synthetase;C-1-tetrahydrofolate synthase, cytoplasmic, N-terminally processed	MTHFD1	sp|P11586|C1TC_HUMAN C-1-tetrahydrofolate synthase, cytoplasmic OS=Homo sapiens OX=9606 GN=MTHFD1 PE=1 SV=4	1	21	20	20	10	6	20	2	12	17	9	6	19	2	12	16	9	6	19	2	12	16	26.2	25.1	25.1	101.53	935	935	0	142.53	By MS/MS	By matching	By MS/MS	By matching	By MS/MS
PLS3	23.8705	23.0113	25.2552	23.9293	23.8173	24.8435	P13797;Q14651	P13797	17;2	17;2	16;2	Plastin-3	PLS3	sp|P13797|PLST_HUMAN Plastin-3 OS=Homo sapiens OX=9606 GN=PLS3 PE=1 SV=4	2	17	17	16	11	3	12	8	9	12	11	3	12	8	9	12	11	3	11	8	9	11	41.1	41.1	39.7	70.81	630	630;629	0	177.47	By MS/MS	By matching	By MS/MS	By MS/MS	By MS/MS
TRAP1	26.011	25.4016	26.24	24.7311	25.235	25.9402	Q12931	Q12931	33	33	33	Heat shock protein 75 kDa, mitochondrial	TRAP1	sp|Q12931|TRAP1_HUMAN Heat shock protein 75 kDa, mitochondrial OS=Homo sapiens OX=9606 GN=TRAP1 PE=1 SV=3	1	33	33	33	29	11	21	23	19	20	29	11	21	23	19	20	29	11	21	23	19	20	52.1	52.1	52.1	80.109	704	704	0	323.31	By MS/MS	By MS/MS	By MS/MS	By MS/MS	By MS/MS
TIMM44	23.8562	22.068	25.1554	23.474	24.9146	25.0993	O43615	O43615	13	13	13	Mitochondrial import inner membrane translocase subunit TIM44	TIMM44	sp|O43615|TIM44_HUMAN Mitochondrial import inner membrane translocase subunit TIM44 OS=Homo sapiens OX=9606 GN=TIMM44 PE=1 SV=2	1	13	13	13	6	2	11	4	10	10	6	2	11	4	10	10	6	2	11	4	10	10	27.9	27.9	27.9	51.355	452	452	0	101.62	By MS/MS	By matching	By MS/MS	By MS/MS	By MS/MS
MIA3	23.1233	21.9409	23.8389	21.4584	23.3013	23.6475	Q5JRA6	Q5JRA6	7	7	7	Melanoma inhibitory activity protein 3	MIA3	sp|Q5JRA6|TGO1_HUMAN Transport and Golgi organization protein 1 homolog OS=Homo sapiens OX=9606 GN=MIA3 PE=1 SV=1	1	7	7	7	2	0	7	0	6	4	2	0	7	0	6	4	2	0	7	0	6	4	5.1	5.1	5.1	213.7	1907	1907	0	46.623	By MS/MS		By MS/MS		By MS/MS
EPB41L3	23.6691	24.1755	22.9521	21.066	22.7089	23.0058	Q9Y2J2	Q9Y2J2	10	9	9	Band 4.1-like protein 3;Band 4.1-like protein 3, N-terminally processed	EPB41L3	sp|Q9Y2J2|E41L3_HUMAN Band 4.1-like protein 3 OS=Homo sapiens OX=9606 GN=EPB41L3 PE=1 SV=2	1	10	9	9	6	4	9	1	7	6	6	3	8	1	7	6	6	3	8	1	7	6	14.5	13.9	13.9	120.68	1087	1087	0	66.367	By MS/MS	By MS/MS	By MS/MS	By MS/MS	By MS/MS
MRPL27	24.8749	22.4512	23.7506	23.8238	23.791	24.112	Q9P0M9	Q9P0M9	5	5	5	39S ribosomal protein L27, mitochondrial	MRPL27	sp|Q9P0M9|RM27_HUMAN 39S ribosomal protein L27, mitochondrial OS=Homo sapiens OX=9606 GN=MRPL27 PE=1 SV=1	1	5	5	5	4	1	3	3	3	2	4	1	3	3	3	2	4	1	3	3	3	2	37.2	37.2	37.2	16.073	148	148	0	61.053	By MS/MS	By matching	By MS/MS	By MS/MS	By MS/MS
PRAF2	24.6336	20.7469	22.7851	23.5925	21.275	23.063	O60831	O60831	4	4	4	PRA1 family protein 2	PRAF2	sp|O60831|PRAF2_HUMAN PRA1 family protein 2 OS=Homo sapiens OX=9606 GN=PRAF2 PE=1 SV=1	1	4	4	4	4	0	2	2	1	2	4	0	2	2	1	2	4	0	2	2	1	2	21.9	21.9	21.9	19.258	178	178	0	26.643	By MS/MS		By MS/MS	By MS/MS	By matching
CLPP	25.8549	21.5389	25.0722	25.0291	24.6298	24.3242	Q16740	Q16740	7	7	7	ATP-dependent Clp protease proteolytic subunit, mitochondrial	CLPP	sp|Q16740|CLPP_HUMAN ATP-dependent Clp protease proteolytic subunit, mitochondrial OS=Homo sapiens OX=9606 GN=CLPP PE=1 SV=1	1	7	7	7	7	1	2	6	1	2	7	1	2	6	1	2	7	1	2	6	1	2	35	35	35	30.18	277	277	0	101.37	By MS/MS	By matching	By MS/MS	By MS/MS	By MS/MS
NAT14	22.9867	21.7396	21.8136	22.663	22.4167	21.0673	Q8WUY8	Q8WUY8	3	3	3	N-acetyltransferase 14	NAT14	sp|Q8WUY8|NAT14_HUMAN Probable N-acetyltransferase 14 OS=Homo sapiens OX=9606 GN=NAT14 PE=1 SV=1	1	3	3	3	3	0	1	2	2	1	3	0	1	2	2	1	3	0	1	2	2	1	26.7	26.7	26.7	21.65	206	206	0	21.384	By MS/MS		By MS/MS	By MS/MS	By MS/MS
PDHA1	26.4978	24.4857	25.4565	25.2281	25.3006	25.1365	P08559;P29803	P08559	31;4	31;4	31;4	Pyruvate dehydrogenase E1 component subunit alpha, somatic form, mitochondrial	PDHA1	sp|P08559|ODPA_HUMAN Pyruvate dehydrogenase E1 component subunit alpha, somatic form, mitochondrial OS=Homo sapiens OX=9606 GN=PDHA1 PE=1 SV=3	2	31	31	31	29	5	16	26	13	15	29	5	16	26	13	15	29	5	16	26	13	15	62.8	62.8	62.8	43.295	390	390;388	0	295.77	By MS/MS	By MS/MS	By MS/MS	By MS/MS	By MS/MS
DSG2	24.6577	22.383	24.0246	24.4552	24.5068	24.7978	Q14126	Q14126	12	12	12	Desmoglein-2	DSG2	sp|Q14126|DSG2_HUMAN Desmoglein-2 OS=Homo sapiens OX=9606 GN=DSG2 PE=1 SV=2	1	12	12	12	9	1	5	8	6	5	9	1	5	8	6	5	9	1	5	8	6	5	19.3	19.3	19.3	122.29	1118	1118	0	122.64	By MS/MS	By matching	By MS/MS	By MS/MS	By MS/MS
IARS2	24.1089	22.6632	25.0599	23.4259	23.3534	24.1546	Q9NSE4	Q9NSE4	20	20	20	Isoleucine--tRNA ligase, mitochondrial	IARS2	sp|Q9NSE4|SYIM_HUMAN Isoleucine--tRNA ligase, mitochondrial OS=Homo sapiens OX=9606 GN=IARS2 PE=1 SV=2	1	20	20	20	14	2	16	7	11	13	14	2	16	7	11	13	14	2	16	7	11	13	27.4	27.4	27.4	113.79	1012	1012	0	145.46	By MS/MS	By matching	By MS/MS	By MS/MS	By MS/MS
FH	25.19	24.5647	24.4785	24.8979	23.9674	24.0279	P07954	P07954	11	11	11	Fumarate hydratase, mitochondrial	FH	sp|P07954|FUMH_HUMAN Fumarate hydratase, mitochondrial OS=Homo sapiens OX=9606 GN=FH PE=1 SV=3	1	11	11	11	7	2	7	5	3	7	7	2	7	5	3	7	7	2	7	5	3	7	40.4	40.4	40.4	54.636	510	510	0	104.26	By MS/MS	By matching	By MS/MS	By MS/MS	By MS/MS
NDUFA7	24.3354	24.0604	24.2303	23.1847	23.1601	23.6379	O95182	O95182	9	9	9	NADH dehydrogenase [ubiquinone] 1 alpha subcomplex subunit 7	NDUFA7	sp|O95182|NDUA7_HUMAN NADH dehydrogenase [ubiquinone] 1 alpha subcomplex subunit 7 OS=Homo sapiens OX=9606 GN=NDUFA7 PE=1 SV=3	1	9	9	9	8	2	4	5	3	4	8	2	4	5	3	4	8	2	4	5	3	4	77.9	77.9	77.9	12.551	113	113	0	63.989	By MS/MS	By matching	By MS/MS	By MS/MS	By MS/MS
SUCLG1	23.1871	21.285	23.3112	21.7648	22.9758	23.2483	P53597	P53597	4	4	4	Succinyl-CoA ligase [ADP/GDP-forming] subunit alpha, mitochondrial	SUCLG1	sp|P53597|SUCA_HUMAN Succinate--CoA ligase [ADP/GDP-forming] subunit alpha, mitochondrial OS=Homo sapiens OX=9606 GN=SUCLG1 PE=1 SV=4	1	4	4	4	3	2	3	2	3	3	3	2	3	2	3	3	3	2	3	2	3	3	13.9	13.9	13.9	36.249	346	346	0	26.563	By MS/MS	By matching	By MS/MS	By MS/MS	By matching
STX7	24.7439	24.2282	24.1365	23.8944	23.4744	24.3352	O15400	O15400	7	7	7	Syntaxin-7	STX7	sp|O15400|STX7_HUMAN Syntaxin-7 OS=Homo sapiens OX=9606 GN=STX7 PE=1 SV=4	1	7	7	7	5	2	5	2	3	4	5	2	5	2	3	4	5	2	5	2	3	4	36.8	36.8	36.8	29.815	261	261	0	64.895	By MS/MS	By matching	By MS/MS	By MS/MS	By MS/MS
SCFD1	24.3163	21.5947	24.3852	23.8516	24.2132	23.8303	Q8WVM8	Q8WVM8	8	8	8	Sec1 family domain-containing protein 1	SCFD1	sp|Q8WVM8|SCFD1_HUMAN Sec1 family domain-containing protein 1 OS=Homo sapiens OX=9606 GN=SCFD1 PE=1 SV=4	1	8	8	8	5	0	6	2	5	5	5	0	6	2	5	5	5	0	6	2	5	5	20.4	20.4	20.4	72.379	642	642	0	91.944	By MS/MS		By MS/MS	By MS/MS	By MS/MS
ATP5F1	24.5589	21.696	24.7265	24.1734	24.1589	24.8426	P24539	P24539	10	10	10	ATP synthase F(0) complex subunit B1, mitochondrial	ATP5F1	sp|P24539|AT5F1_HUMAN ATP synthase F(0) complex subunit B1, mitochondrial OS=Homo sapiens OX=9606 GN=ATP5PB PE=1 SV=2	1	10	10	10	10	1	5	7	5	7	10	1	5	7	5	7	10	1	5	7	5	7	40.2	40.2	40.2	28.908	256	256	0	90.409	By MS/MS	By MS/MS	By MS/MS	By MS/MS	By MS/MS
ATP5J2	27.0009	25.148	25.444	25.9376	24.9288	25.1634	P56134	P56134	4	4	4	ATP synthase subunit f, mitochondrial	ATP5J2	sp|P56134|ATPK_HUMAN ATP synthase subunit f, mitochondrial OS=Homo sapiens OX=9606 GN=ATP5MF PE=1 SV=3	1	4	4	4	4	2	3	3	2	2	4	2	3	3	2	2	4	2	3	3	2	2	52.1	52.1	52.1	10.918	94	94	0	35.803	By MS/MS	By MS/MS	By MS/MS	By MS/MS	By MS/MS
MTERF3	21.2018	22.1076	22.818	21.4812	22.0827	22.0272	Q96E29	Q96E29	3	3	3	Transcription termination factor 3, mitochondrial	MTERF3	sp|Q96E29|MTEF3_HUMAN Transcription termination factor 3, mitochondrial OS=Homo sapiens OX=9606 GN=MTERF3 PE=1 SV=2	1	3	3	3	1	0	2	0	3	3	1	0	2	0	3	3	1	0	2	0	3	3	8.9	8.9	8.9	47.971	417	417	0	18.957	By matching		By MS/MS		By MS/MS
APMAP	25.6382	21.306	24.0292	24.5556	23.1211	23.4288	Q9HDC9	Q9HDC9	16	16	16	Adipocyte plasma membrane-associated protein	APMAP	sp|Q9HDC9|APMAP_HUMAN Adipocyte plasma membrane-associated protein OS=Homo sapiens OX=9606 GN=APMAP PE=1 SV=2	1	16	16	16	15	3	5	10	3	4	15	3	5	10	3	4	15	3	5	10	3	4	51.4	51.4	51.4	46.48	416	416	0	185.69	By MS/MS	By matching	By MS/MS	By MS/MS	By MS/MS
RTCB	23.8683	21.9665	24.0418	20.8528	23.9986	24.0372	Q9Y3I0	Q9Y3I0	5	5	5	tRNA-splicing ligase RtcB homolog	RTCB	sp|Q9Y3I0|RTCB_HUMAN RNA-splicing ligase RtcB homolog OS=Homo sapiens OX=9606 GN=RTCB PE=1 SV=1	1	5	5	5	3	0	4	1	3	3	3	0	4	1	3	3	3	0	4	1	3	3	19.4	19.4	19.4	55.21	505	505	0	42.346	By MS/MS		By MS/MS	By matching	By MS/MS
TXNDC5	23.6005	22.6465	25.649	21.282	23.7088	24.8071	Q8NBS9	Q8NBS9	10	10	10	Thioredoxin domain-containing protein 5	TXNDC5	sp|Q8NBS9|TXND5_HUMAN Thioredoxin domain-containing protein 5 OS=Homo sapiens OX=9606 GN=TXNDC5 PE=1 SV=2	1	10	10	10	5	2	10	1	6	9	5	2	10	1	6	9	5	2	10	1	6	9	26.2	26.2	26.2	47.628	432	432	0	81.625	By MS/MS	By matching	By MS/MS	By matching	By MS/MS
NDUFA5	24.8723	24.8945	25.221	24.262	24.3641	24.5372	Q16718	Q16718	8	8	8	NADH dehydrogenase [ubiquinone] 1 alpha subcomplex subunit 5	NDUFA5	sp|Q16718|NDUA5_HUMAN NADH dehydrogenase [ubiquinone] 1 alpha subcomplex subunit 5 OS=Homo sapiens OX=9606 GN=NDUFA5 PE=1 SV=3	1	8	8	8	7	2	7	5	4	7	7	2	7	5	4	7	7	2	7	5	4	7	72.4	72.4	72.4	13.459	116	116	0	124.93	By MS/MS	By matching	By MS/MS	By MS/MS	By MS/MS
COX4I1	26.6644	21.9341	24.4788	25.5547	23.9782	24.5401	P13073	P13073	9	9	9	Cytochrome c oxidase subunit 4 isoform 1, mitochondrial	COX4I1	sp|P13073|COX41_HUMAN Cytochrome c oxidase subunit 4 isoform 1, mitochondrial OS=Homo sapiens OX=9606 GN=COX4I1 PE=1 SV=1	1	9	9	9	9	1	2	8	2	2	9	1	2	8	2	2	9	1	2	8	2	2	45	45	45	19.576	169	169	0	116.66	By MS/MS	By MS/MS	By MS/MS	By MS/MS	By MS/MS
NDUFAF3	24.221	20.8635	24.677	24.0325	24.1939	24.6107	Q9BU61	Q9BU61	7	7	7	NADH dehydrogenase [ubiquinone] 1 alpha subcomplex assembly factor 3	NDUFAF3	sp|Q9BU61|NDUF3_HUMAN NADH dehydrogenase [ubiquinone] 1 alpha subcomplex assembly factor 3 OS=Homo sapiens OX=9606 GN=NDUFAF3 PE=1 SV=1	1	7	7	7	6	1	4	5	4	4	6	1	4	5	4	4	6	1	4	5	4	4	56.5	56.5	56.5	20.35	184	184	0	74.922	By MS/MS	By matching	By MS/MS	By MS/MS	By MS/MS
GAA	23.8655	21.971	22.7122	23.2826	22.444	22.3782	P10253	P10253	6	6	6	Lysosomal alpha-glucosidase;76 kDa lysosomal alpha-glucosidase;70 kDa lysosomal alpha-glucosidase	GAA	sp|P10253|LYAG_HUMAN Lysosomal alpha-glucosidase OS=Homo sapiens OX=9606 GN=GAA PE=1 SV=4	1	6	6	6	6	0	5	3	2	4	6	0	5	3	2	4	6	0	5	3	2	4	9.3	9.3	9.3	105.32	952	952	0	44.748	By MS/MS		By MS/MS	By MS/MS	By matching
MRPL24	24.7572	24.3537	24.0512	24.1872	24.1768	24.1279	Q96A35	Q96A35	12	12	12	39S ribosomal protein L24, mitochondrial	MRPL24	sp|Q96A35|RM24_HUMAN 39S ribosomal protein L24, mitochondrial OS=Homo sapiens OX=9606 GN=MRPL24 PE=1 SV=1	1	12	12	12	10	2	5	7	4	2	10	2	5	7	4	2	10	2	5	7	4	2	56.5	56.5	56.5	24.915	216	216	0	106.72	By MS/MS	By matching	By MS/MS	By MS/MS	By MS/MS
NDC1	23.6227	21.8431	22.2558	23.5846	23.4207	21.7022	Q9BTX1	Q9BTX1	7	7	7	Nucleoporin NDC1	NDC1	sp|Q9BTX1|NDC1_HUMAN Nucleoporin NDC1 OS=Homo sapiens OX=9606 GN=NDC1 PE=1 SV=2	1	7	7	7	7	1	3	4	4	3	7	1	3	4	4	3	7	1	3	4	4	3	15.6	15.6	15.6	76.304	674	674	0	58.293	By MS/MS	By matching	By MS/MS	By MS/MS	By MS/MS
UQCRQ	24.7363	22.2127	23.9511	25.1491	23.9898	24.1259	O14949	O14949	7	7	7	Cytochrome b-c1 complex subunit 8	UQCRQ	sp|O14949|QCR8_HUMAN Cytochrome b-c1 complex subunit 8 OS=Homo sapiens OX=9606 GN=UQCRQ PE=1 SV=4	1	7	7	7	7	1	5	4	4	4	7	1	5	4	4	4	7	1	5	4	4	4	57.3	57.3	57.3	9.9062	82	82	0	58.088	By MS/MS	By matching	By MS/MS	By MS/MS	By MS/MS
EPB41	23.6406	24.3296	23.2285	21.3454	23.2637	23.5807	P11171	P11171	6	6	6	Protein 4.1	EPB41	sp|P11171|EPB41_HUMAN Protein 4.1 OS=Homo sapiens OX=9606 GN=EPB41 PE=1 SV=4	1	6	6	6	5	2	5	2	2	4	5	2	5	2	2	4	5	2	5	2	2	4	13.3	13.3	13.3	97.016	864	864	0	40.711	By MS/MS	By matching	By MS/MS	By matching	By MS/MS
GANAB	27.4385	23.2387	26.5024	27.0388	25.482	26.2614	Q14697	Q14697	39	39	39	Neutral alpha-glucosidase AB	GANAB	sp|Q14697|GANAB_HUMAN Neutral alpha-glucosidase AB OS=Homo sapiens OX=9606 GN=GANAB PE=1 SV=3	1	39	39	39	31	5	27	26	21	21	31	5	27	26	21	21	31	5	27	26	21	21	50.7	50.7	50.7	106.87	944	944	0	323.31	By MS/MS	By MS/MS	By MS/MS	By MS/MS	By MS/MS
SLC12A2	23.5733	22.2528	21.1492	22.7135	20.5908	22.7574	P55011	P55011	4	4	4	Solute carrier family 12 member 2	SLC12A2	sp|P55011|S12A2_HUMAN Solute carrier family 12 member 2 OS=Homo sapiens OX=9606 GN=SLC12A2 PE=1 SV=1	1	4	4	4	4	1	0	2	1	2	4	1	0	2	1	2	4	1	0	2	1	2	5.3	5.3	5.3	131.45	1212	1212	0	32.552	By MS/MS	By matching		By MS/MS	By matching
SERPINH1	26.2269	25.5631	25.9208	24.9341	24.696	25.6402	P50454	P50454	11	11	11	Serpin H1	SERPINH1	sp|P50454|SERPH_HUMAN Serpin H1 OS=Homo sapiens OX=9606 GN=SERPINH1 PE=1 SV=2	1	11	11	11	9	3	10	6	8	9	9	3	10	6	8	9	9	3	10	6	8	9	40.2	40.2	40.2	46.44	418	418	0	178.58	By MS/MS	By MS/MS	By MS/MS	By MS/MS	By MS/MS
ALDOA	28.2334	25.6944	27.1383	27.0886	25.7933	27.0526	P04075;P09972;P05062	P04075	34;5;1	34;5;1	34;5;1	Fructose-bisphosphate aldolase A	ALDOA	sp|P04075|ALDOA_HUMAN Fructose-bisphosphate aldolase A OS=Homo sapiens OX=9606 GN=ALDOA PE=1 SV=2	3	34	34	34	32	5	19	26	15	16	32	5	19	26	15	16	32	5	19	26	15	16	81	81	81	39.42	364	364;364;364	0	323.31	By MS/MS	By MS/MS	By MS/MS	By MS/MS	By MS/MS
ILVBL	24.2345	21.9743	24.5558	24.543	20.8892	23.9272	A1L0T0	A1L0T0	9	9	9	Acetolactate synthase-like protein	ILVBL	sp|A1L0T0|HACL2_HUMAN 2-hydroxyacyl-CoA lyase 2 OS=Homo sapiens OX=9606 GN=ILVBL PE=1 SV=2	1	9	9	9	8	0	6	6	1	4	8	0	6	6	1	4	8	0	6	6	1	4	29.1	29.1	29.1	67.867	632	632	0	102.64	By MS/MS		By MS/MS	By MS/MS	By matching
NNT	24.8457	22.9954	23.7567	24.5426	22.5121	24.1113	Q13423	Q13423	22	22	22	NAD(P) transhydrogenase, mitochondrial	NNT	sp|Q13423|NNTM_HUMAN NAD(P) transhydrogenase, mitochondrial OS=Homo sapiens OX=9606 GN=NNT PE=1 SV=3	1	22	22	22	22	2	12	12	6	10	22	2	12	12	6	10	22	2	12	12	6	10	28	28	28	113.89	1086	1086	0	197.39	By MS/MS	By matching	By MS/MS	By MS/MS	By MS/MS
MIA2	21.7658	21.7276	23.0372	21.7218	22.5857	22.6165	Q96PC5;A0A2R8YE69;Q8IX94;Q86UF2;P0CG41;A4FU28;A4D2H0	Q96PC5	3;1;1;1;1;1;1	3;1;1;1;1;1;1	3;1;1;1;1;1;1	Melanoma inhibitory activity protein 2	MIA2	sp|Q96PC5|MIA2_HUMAN Melanoma inhibitory activity protein 2 OS=Homo sapiens OX=9606 GN=MIA2 PE=1 SV=4	7	3	3	3	1	0	3	0	2	3	1	0	3	0	2	3	1	0	3	0	2	3	3.4	3.4	3.4	159.83	1412	1412;777;777;777;777;777;777	0	17.568	By matching		By MS/MS		By matching
STT3B	23.5455	21.4953	23.1511	22.5312	22.9111	22.8783	Q8TCJ2	Q8TCJ2	5	4	4	Dolichyl-diphosphooligosaccharide--protein glycosyltransferase subunit STT3B	STT3B	sp|Q8TCJ2|STT3B_HUMAN Dolichyl-diphosphooligosaccharide--protein glycosyltransferase subunit STT3B OS=Homo sapiens OX=9606 GN=STT3B PE=1 SV=1	1	5	4	4	5	0	4	3	3	2	4	0	3	3	3	2	4	0	3	3	3	2	4.6	3.8	3.8	93.673	826	826	0	30.233	By MS/MS		By MS/MS	By MS/MS	By MS/MS
DIABLO	24.3418	22.473	23.2626	23.1113	22.7005	23.4218	Q9NR28	Q9NR28	8	8	8	Diablo homolog, mitochondrial	DIABLO	sp|Q9NR28|DBLOH_HUMAN Diablo IAP-binding mitochondrial protein OS=Homo sapiens OX=9606 GN=DIABLO PE=1 SV=1	1	8	8	8	8	0	3	5	3	4	8	0	3	5	3	4	8	0	3	5	3	4	51	51	51	27.131	239	239	0	70.419	By MS/MS		By MS/MS	By MS/MS	By MS/MS
PDHX	24.7749	21.8216	23.9452	23.5591	23.6158	23.7374	O00330	O00330	21	21	21	Pyruvate dehydrogenase protein X component, mitochondrial	PDHX	sp|O00330|ODPX_HUMAN Pyruvate dehydrogenase protein X component, mitochondrial OS=Homo sapiens OX=9606 GN=PDHX PE=1 SV=3	1	21	21	21	18	2	8	7	6	6	18	2	8	7	6	6	18	2	8	7	6	6	35.7	35.7	35.7	54.122	501	501	0	158.58	By MS/MS	By MS/MS	By MS/MS	By MS/MS	By MS/MS
ELAC2	20.7609	21.9207	23.1986	22.2704	22.6983	22.7359	Q9BQ52	Q9BQ52	6	6	6	Zinc phosphodiesterase ELAC protein 2	ELAC2	sp|Q9BQ52|RNZ2_HUMAN Zinc phosphodiesterase ELAC protein 2 OS=Homo sapiens OX=9606 GN=ELAC2 PE=1 SV=2	1	6	6	6	3	0	4	2	3	2	3	0	4	2	3	2	3	0	4	2	3	2	13.8	13.8	13.8	92.218	826	826	0	35.252	By MS/MS		By MS/MS	By MS/MS	By MS/MS
SLC25A12	24.1479	22.6267	23.3369	23.5135	22.7319	23.3435	O75746	O75746	19	13	13	Calcium-binding mitochondrial carrier protein Aralar1	SLC25A12	sp|O75746|S2512_HUMAN Electrogenic aspartate/glutamate antiporter SLC25A12, mitochondrial OS=Homo sapiens OX=9606 GN=SLC25A12 PE=1 SV=2	1	19	13	13	19	2	13	12	11	12	13	0	8	6	7	8	13	0	8	6	7	8	35.1	27.7	27.7	74.761	678	678	0	101.76	By MS/MS	By matching	By MS/MS	By MS/MS	By matching
PRDX1	21.4847	23.5513	23.7288	24.3592	23.7588	23.8063	Q06830	Q06830	9	6	5	Peroxiredoxin-1	PRDX1	sp|Q06830|PRDX1_HUMAN Peroxiredoxin-1 OS=Homo sapiens OX=9606 GN=PRDX1 PE=1 SV=1	1	9	6	5	5	5	8	6	8	8	3	4	5	4	5	5	2	3	4	3	4	4	38.2	28.6	23.1	22.11	199	199	0	45.056	By MS/MS	By matching	By MS/MS	By MS/MS	By MS/MS
NDUFA2	25.5846	21.4802	25.4194	24.957	24.5257	24.6849	O43678	O43678	4	4	4	NADH dehydrogenase [ubiquinone] 1 alpha subcomplex subunit 2	NDUFA2	sp|O43678|NDUA2_HUMAN NADH dehydrogenase [ubiquinone] 1 alpha subcomplex subunit 2 OS=Homo sapiens OX=9606 GN=NDUFA2 PE=1 SV=3	1	4	4	4	4	1	4	4	3	4	4	1	4	4	3	4	4	1	4	4	3	4	55.6	55.6	55.6	10.921	99	99	0	64.887	By MS/MS	By matching	By MS/MS	By MS/MS	By MS/MS
ATP6V0D1	22.4075	21.5344	22.7161	21.7484	22.5334	23.0828	P61421	P61421	4	4	4	V-type proton ATPase subunit d 1	ATP6V0D1	sp|P61421|VA0D1_HUMAN V-type proton ATPase subunit d 1 OS=Homo sapiens OX=9606 GN=ATP6V0D1 PE=1 SV=1	1	4	4	4	3	0	3	1	3	3	3	0	3	1	3	3	3	0	3	1	3	3	14.8	14.8	14.8	40.329	351	351	0	26.671	By MS/MS		By MS/MS	By MS/MS	By MS/MS
DHCR7	22.8368	22.0168	22.4388	22.3353	22.2632	22.4705	Q9UBM7	Q9UBM7	6	6	6	7-dehydrocholesterol reductase	DHCR7	sp|Q9UBM7|DHCR7_HUMAN 7-dehydrocholesterol reductase OS=Homo sapiens OX=9606 GN=DHCR7 PE=1 SV=1	1	6	6	6	4	2	4	3	3	4	4	2	4	3	3	4	4	2	4	3	3	4	12	12	12	54.489	475	475	0	47.811	By MS/MS	By matching	By MS/MS	By MS/MS	By MS/MS
NDUFS1	26.0937	23.7217	26.1064	25.5155	25.4798	25.4523	P28331	P28331	36	36	36	NADH-ubiquinone oxidoreductase 75 kDa subunit, mitochondrial	NDUFS1	sp|P28331|NDUS1_HUMAN NADH-ubiquinone oxidoreductase 75 kDa subunit, mitochondrial OS=Homo sapiens OX=9606 GN=NDUFS1 PE=1 SV=3	1	36	36	36	33	3	21	23	15	18	33	3	21	23	15	18	33	3	21	23	15	18	59.3	59.3	59.3	79.467	727	727	0	323.31	By MS/MS	By MS/MS	By MS/MS	By MS/MS	By MS/MS
ERP44	22.0826	21.5327	23.8956	21.5515	22.6553	23.2133	Q9BS26	Q9BS26	6	6	6	Endoplasmic reticulum resident protein 44	ERP44	sp|Q9BS26|ERP44_HUMAN Endoplasmic reticulum resident protein 44 OS=Homo sapiens OX=9606 GN=ERP44 PE=1 SV=1	1	6	6	6	3	1	4	2	4	3	3	1	4	2	4	3	3	1	4	2	4	3	16.5	16.5	16.5	46.971	406	406	0	46.905	By MS/MS	By matching	By MS/MS	By MS/MS	By MS/MS
LLGL1	22.905	21.3553	22.6688	22.9765	22.5745	22.5123	Q15334	Q15334	12	12	12	Lethal(2) giant larvae protein homolog 1	LLGL1	sp|Q15334|L2GL1_HUMAN Lethal(2) giant larvae protein homolog 1 OS=Homo sapiens OX=9606 GN=LLGL1 PE=1 SV=3	1	12	12	12	7	0	9	3	8	7	7	0	9	3	8	7	7	0	9	3	8	7	15.9	15.9	15.9	115.42	1064	1064	0	77.347	By MS/MS		By MS/MS	By MS/MS	By MS/MS
ALDH6A1	22.7415	21.6786	22.0297	21.8248	21.1224	20.8347	Q02252	Q02252	3	3	3	Methylmalonate-semialdehyde dehydrogenase [acylating], mitochondrial	ALDH6A1	sp|Q02252|MMSA_HUMAN Methylmalonate-semialdehyde dehydrogenase [acylating], mitochondrial OS=Homo sapiens OX=9606 GN=ALDH6A1 PE=1 SV=2	1	3	3	3	3	0	2	3	0	1	3	0	2	3	0	1	3	0	2	3	0	1	5.2	5.2	5.2	57.839	535	535	0	21.575	By MS/MS		By matching	By MS/MS
ACAD9	27.0252	22.9277	25.4358	25.4902	25.9153	24.7938	Q9H845	Q9H845	31	31	31	Acyl-CoA dehydrogenase family member 9, mitochondrial	ACAD9	sp|Q9H845|ACAD9_HUMAN Complex I assembly factor ACAD9, mitochondrial OS=Homo sapiens OX=9606 GN=ACAD9 PE=1 SV=1	1	31	31	31	28	4	17	15	18	13	28	4	17	15	18	13	28	4	17	15	18	13	51.5	51.5	51.5	68.76	621	621	0	315.27	By MS/MS	By matching	By MS/MS	By MS/MS	By MS/MS
AARS2	24.2204	23.2184	23.789	23.0607	22.8128	23.2544	Q5JTZ9	Q5JTZ9	22	22	22	Alanine--tRNA ligase, mitochondrial	AARS2	sp|Q5JTZ9|SYAM_HUMAN Alanine--tRNA ligase, mitochondrial OS=Homo sapiens OX=9606 GN=AARS2 PE=1 SV=1	1	22	22	22	15	5	16	10	10	12	15	5	16	10	10	12	15	5	16	10	10	12	32	32	32	107.34	985	985	0	173.15	By MS/MS	By matching	By MS/MS	By MS/MS	By MS/MS
LONP1	27.0646	24.3863	26.9149	25.4414	26.7213	26.5003	P36776	P36776	29	29	29	Lon protease homolog, mitochondrial	LONP1	sp|P36776|LONM_HUMAN Lon protease homolog, mitochondrial OS=Homo sapiens OX=9606 GN=LONP1 PE=1 SV=2	1	29	29	29	24	5	19	18	18	18	24	5	19	18	18	18	24	5	19	18	18	18	38.9	38.9	38.9	106.49	959	959	0	308.94	By MS/MS	By MS/MS	By MS/MS	By MS/MS	By MS/MS
SARS2	24.3065	22.1228	24.1416	23.8415	22.8968	23.5328	Q9NP81	Q9NP81	10	10	10	Serine--tRNA ligase, mitochondrial	SARS2	sp|Q9NP81|SYSM_HUMAN Serine--tRNA ligase, mitochondrial OS=Homo sapiens OX=9606 GN=SARS2 PE=1 SV=1	1	10	10	10	8	2	7	5	4	4	8	2	7	5	4	4	8	2	7	5	4	4	30.3	30.3	30.3	58.282	518	518	0	93.423	By MS/MS	By matching	By MS/MS	By MS/MS	By MS/MS
LAP3	23.9143	21.7204	23.6232	23.5997	22.4225	23.2424	P28838	P28838	14	14	14	Cytosol aminopeptidase	LAP3	sp|P28838|AMPL_HUMAN Cytosol aminopeptidase OS=Homo sapiens OX=9606 GN=LAP3 PE=1 SV=3	1	14	14	14	12	1	9	9	5	5	12	1	9	9	5	5	12	1	9	9	5	5	43.4	43.4	43.4	56.166	519	519	0	98.766	By MS/MS	By matching	By MS/MS	By MS/MS	By MS/MS
SNX2	22.0858	22.0403	21.4218	21.9485	21.453	22.009	O60749	O60749	2	2	2	Sorting nexin-2	SNX2	sp|O60749|SNX2_HUMAN Sorting nexin-2 OS=Homo sapiens OX=9606 GN=SNX2 PE=1 SV=2	1	2	2	2	2	0	2	1	0	1	2	0	2	1	0	1	2	0	2	1	0	1	4.6	4.6	4.6	58.47	519	519	0	15.556	By MS/MS		By MS/MS	By matching
[truncated: 70 more rows]
[truncated: 68 more columns]
